# Supplementary material for: New Ruthenium-Cyclopentadienyl Complexes Affect Colorectal Cancer Hallmarks Showing High Therapeutic Potential
Source: Pharmaceutics. 2023 Jun 14;15(6):1731. doi: 10.3390/pharmaceutics15061731 (PMC10302444; doi:10.3390/pharmaceutics15061731)
Supplement: Supplementary file 1 [file pharmaceutics-15-01731-s001.zip]

Archive with 1 entries (1 files):
- pharmaceutics-2422970-supplementary.xlsx
