# Supplementary material for: New Ruthenium-Cyclopentadienyl Complexes Affect Colorectal Cancer Hallmarks Showing High Therapeutic Potential
Source: Pharmaceutics. 2023 Jun 14;15(6):1731. doi: 10.3390/pharmaceutics15061731 (PMC10302444; doi:10.3390/pharmaceutics15061731)
Supplement: Supplementary file 1 [file pharmaceutics-15-01731-s001.zip › pharmaceutics-2422970-supplementary.xlsx]

## Sheet: Protein Groups
Checked	Protein FDR Confidence: Combined	Master	Accession	Description	Exp. q-value: Combined	Sum PEP Score	Coverage [%]	# Peptides	# PSMs	# Unique Peptides	# AAs	MW [kDa]	calc. pI	Score Mascot: Mascot	# Peptides (by Search Engine): Mascot	Abundance Ratio: (pmc79) / (Control)	Abundance Ratio: (pmc78) / (Control)	Abundance Ratio: (LCR134) / (Control)	Abundance Ratio: (LCR220) / (Control)	Abundance Ratio (log2): (pmc79) / (Control)	Abundance Ratio (log2): (pmc78) / (Control)	Abundance Ratio (log2): (LCR134) / (Control)	Abundance Ratio (log2): (LCR220) / (Control)	Abundance Ratio P-Value: (pmc79) / (Control)	Abundance Ratio P-Value: (pmc78) / (Control)	Abundance Ratio P-Value: (LCR134) / (Control)	Abundance Ratio P-Value: (LCR220) / (Control)	Abundance Ratio Adj. P-Value: (pmc79) / (Control)	Abundance Ratio Adj. P-Value: (pmc78) / (Control)	Abundance Ratio Adj. P-Value: (LCR134) / (Control)	Abundance Ratio Adj. P-Value: (LCR220) / (Control)	Abundances (Grouped): pmc79	Abundances (Grouped): pmc78	Abundances (Grouped): LCR134	Abundances (Grouped): LCR220	Abundances (Grouped): Control	Abundances (Grouped) Count: pmc79	Abundances (Grouped) Count: pmc78	Abundances (Grouped) Count: LCR134	Abundances (Grouped) Count: LCR220	Abundances (Grouped) Count: Control	Abundances (Normalized): F1: Sample, 1, pmc79	Abundances (Normalized): F2: Sample, 2, pmc79	Abundances (Normalized): F3: Sample, 3, pmc79	Abundances (Normalized): F4: Sample, 4, pmc78	Abundances (Normalized): F5: Sample, 5, pmc78	Abundances (Normalized): F6: Sample, 6, pmc78	Abundances (Normalized): F7: Sample, 7, LCR134	Abundances (Normalized): F8: Sample, 8, LCR134
False	High	IsMasterProtein	A0A0B4J2D5	Glutamine amidotransferase-like class 1 domain-containing protein 3B, mitochondrial OS=Homo sapiens OX=9606 GN=GATD3B PE=1 SV=1	0	66.865	57	10	102	10	268	28.1	8.27	1177	10	0.821	1.133	0.816	1.25	-0.28	0.18	-0.29	0.32	0.0537156	0.796814	0.0284817	0.583265	0.245796	1	0.175531	1	8.1151e+07	1.1194e+08	8.06482e+07	1.23461e+08	9.88024e+07	3	3	3	3	3	8.1151e+07	7.96711e+07	8.22781e+07	1.1194e+08	1.01474e+08	1.32747e+08	8.14504e+07	8.06482e+07
False	High	IsMasterProtein	A0A0U1RRL7	Protein MMP24OS OS=Homo sapiens OX=9606 GN=MMP24OS PE=1 SV=1	0	6.57	75	2	6	2	71	7.7	4.72	17	2	0.01	0.631	0.01	0.949	-6.64	-0.67	-6.64	-0.08		0.350446		0.980497		1		1		2.05275e+06		3.08854e+06	3.25529e+06		2		2	2				2.24955e+06	1.87316e+06
False	High	IsMasterProtein	A0AVT1	Ubiquitin-like modifier-activating enzyme 6 OS=Homo sapiens OX=9606 GN=UBA6 PE=1 SV=1	0	171.045	48	39	234	39	1052	117.9	6.14	2230	39	1.654	1.151	1.251	0.664	0.73	0.2	0.32	-0.59	0.982628	0.63874	0.99086	0.141873	1	1	1	1	3.47229e+07	2.41715e+07	2.62701e+07	1.39354e+07	2.0998e+07	3	3	3	3	3	3.07119e+07	3.47229e+07	3.87545e+07	2.78236e+07	2.41715e+07	1.07798e+07	2.30921e+07	2.84741e+07
False	High	IsMasterProtein	A0FGR8	Extended synaptotagmin-2 OS=Homo sapiens OX=9606 GN=ESYT2 PE=1 SV=1	0	32.913	18	10	11	10	921	102.3	9.26	104	10	0.082	0.078	0.053	0.055	-3.61	-3.67	-4.25	-4.19	0.0888505	0.0838707	0.0399934		0.350894	1	0.218657		583412	559100	375157	391126	7.13096e+06	2	2	3	1	2		792840	429305	739829	422520		577601	375157
False	High	IsMasterProtein	A0JLT2	Mediator of RNA polymerase II transcription subunit 19 OS=Homo sapiens OX=9606 GN=MED19 PE=1 SV=2	0	12.836	25	3	11	3	244	26.3	9.82	63	3	0.835	1.291	0.945	0.258	-0.26	0.37	-0.08	-1.95	0.919512	0.999939	0.972269	0.184943	1	1	1	1	1.95577e+06	3.02513e+06	2.21271e+06	605134	2.34254e+06	3	3	2	3	3	1.95577e+06	2.34084e+06	1.85146e+06	3.02513e+06	1.45816e+06	6.02548e+06	1.42968e+06
False	High	IsMasterProtein	A0MZ66	Shootin-1 OS=Homo sapiens OX=9606 GN=SHTN1 PE=1 SV=4	0	59.124	37	17	83	17	631	71.6	5.33	837	17	0.644	1.043	0.705	0.977	-0.64	0.06	-0.5	-0.03	0.0678149	0.999981	0.27746	0.999999	0.290991	1	0.739446	1	1.26365e+07	2.04746e+07	1.38346e+07	1.91813e+07	1.96264e+07	3	3	3	3	3	9.66506e+06	1.39601e+07	1.26365e+07	1.77846e+07	2.16502e+07	2.04746e+07	1.38346e+07	1.94674e+07
False	High	IsMasterProtein	A1L0T0	2-hydroxyacyl-CoA lyase 2 OS=Homo sapiens OX=9606 GN=ILVBL PE=1 SV=2	0	9.21	5	2	2	2	632	67.8	8.15	50	2	0.145	0.294	0.249	0.172	-2.78	-1.77	-2	-2.54	0.0491185	0.601779	0.144	0.0870961	0.233365	1	0.497403	0.915612	594002	1.20182e+06	1.01982e+06	702802	4.08949e+06	3	2	3	3	3	241288	715169	594002	1.55512e+06	928793		314106	1.0762e+06
False	High	IsMasterProtein	A2RRP1	Neuroblastoma-amplified sequence OS=Homo sapiens OX=9606 GN=NBAS PE=1 SV=2	0	27.259	4	7	12	7	2371	268.4	5.96	112	7	1.614	0.695	0.813	0.356	0.69	-0.52	-0.3	-1.49	0.928416	0.967332	0.945537	0.184871	1	1	1	1	2.04345e+06	880269	1.02995e+06	450391	1.26609e+06	3	3	3	3	3	1.29451e+06	2.04345e+06	6.1014e+06	1.77988e+06	880269	520408	1.8883e+06	339610
False	High	IsMasterProtein	A3KN83	Protein strawberry notch homolog 1 OS=Homo sapiens OX=9606 GN=SBNO1 PE=1 SV=1	0	9.929	3	3	5	3	1393	154.2	7.88	54	3	0.308	0.76	0.208	0.447	-1.7	-0.4	-2.26	-1.16	0.40769	0.635941	0.208581	0.393906	0.920166	1	0.61791	1	710422	1.7538e+06	480699	1.03039e+06	2.30626e+06	2	3	2	3	3		582621	866256	1.90456e+06	1.7538e+06	382809		234277
False	High	IsMasterProtein	A4D1E9	GTP-binding protein 10 OS=Homo sapiens OX=9606 GN=GTPBP10 PE=1 SV=1	0	48.662	32	11	47	11	387	42.9	9.03	529	11	0.181	1.122	0.047	1.112	-2.47	0.17	-4.41	0.15	0.000847102	0.998712	5.25395e-06	0.993424	0.0200589	1	0.000707618	1	2.98718e+06	1.85407e+07	777896	1.83836e+07	1.65287e+07	3	3	3	3	3	2.98718e+06	2.2209e+06	3.01253e+06	1.40678e+07	1.96141e+07	1.85407e+07	777896	1.26532e+06
False	High	IsMasterProtein	A5D8V6	Vacuolar protein sorting-associated protein 37C OS=Homo sapiens OX=9606 GN=VPS37C PE=1 SV=2	0	10.677	12	3	9	3	355	38.6	5.21	104	3	0.571	0.999	0.619	1.075	-0.81	0	-0.69	0.1	0.828532	0.853716	0.905778	0.736989	1	1	1	1	2.40444e+06	4.20534e+06	2.60542e+06	4.52475e+06	4.20945e+06	3	3	3	3	3	3.19734e+06	2.40444e+06	1.95677e+06	4.57255e+06	3.67344e+06	4.20534e+06	2.71239e+06	2.60542e+06
False	High	IsMasterProtein	A5YKK6	CCR4-NOT transcription complex subunit 1 OS=Homo sapiens OX=9606 GN=CNOT1 PE=1 SV=2	0	74.428	12	22	49	22	2376	266.8	7.11	517	22	0.215	0.337	0.186	0.261	-2.22	-1.57	-2.43	-1.94	0.782679	0.377417	0.707394	0.868886	1	1	1	1	5.5492e+06	8.68737e+06	4.78838e+06	6.72084e+06	25781438	2	3	2	2	3		7.10425e+06	4.33453e+06	9.35792e+06	8.68737e+06	344302		4.19362e+06
False	High	IsMasterProtein	A6ND36	Protein FAM83G OS=Homo sapiens OX=9606 GN=FAM83G PE=1 SV=2	0	16.145	9	5	11	5	823	90.8	6.39	127	5	0.825	0.444	1.139	0.668	-0.28	-1.17	0.19	-0.58	1	0.387365	0.999998	0.821983	1	1	1	1	1.32729e+06	713976	1.83354e+06	1.07576e+06	1.60944e+06	3	3	3	3	3	997370	3.34204e+06	1.32729e+06	713976	603545	933964	1.83354e+06	1.94018e+06
False	High	IsMasterProtein	A6NDG6	Glycerol-3-phosphate phosphatase OS=Homo sapiens OX=9606 GN=PGP PE=1 SV=1	0	37.84	32	8	72	8	321	34	6.14	1020	8	0.751	0.96	0.939	1.031	-0.41	-0.06	-0.09	0.04	0.0132493	0.98202	0.698971	0.998175	0.105481	1	1	1	4.39269e+07	5.61475e+07	5.49007e+07	6.0289e+07	5.84803e+07	3	3	3	3	3	4.62944e+07	4.19122e+07	4.39269e+07	5.28024e+07	6.19865e+07	5.61475e+07	4.99654e+07	5.69377e+07
False	High	IsMasterProtein	A6NDU8	UPF0600 protein C5orf51 OS=Homo sapiens OX=9606 GN=C5orf51 PE=1 SV=1	0	15.057	18	3	12	3	294	33.6	5.26	79	3	1.241	0.63	0.926	0.622	0.31	-0.67	-0.11	-0.68	0.994381	0.508442	0.891608	0.137035	1	1	1	1	2.93367e+06	1.49032e+06	2.18963e+06	1.47099e+06	2.36453e+06	3	3	3	3	3	2.47778e+06	3.34618e+06	2.93367e+06	2.84673e+06	1.49032e+06	1.31961e+06	2.18963e+06	1.79251e+06
False	High	IsMasterProtein	A6NHR9	Structural maintenance of chromosomes flexible hinge domain-containing protein 1 OS=Homo sapiens OX=9606 GN=SMCHD1 PE=1 SV=2	0	97.167	15	24	78	24	2005	226.2	7.3	833	24	2.173	1.568	1.863	2.123	1.12	0.65	0.9	1.09	0.27327	0.898326	0.257079	0.451417	0.72873	1	0.706615	1	9.89707e+07	7.14078e+07	8.48497e+07	9.66848e+07	4.55467e+07	3	3	3	3	3	6.12179e+07	1.61871e+08	9.89707e+07	7.14078e+07	7.6861e+07	5.91525e+07	8.48497e+07	1.59753e+08
False	High	IsMasterProtein	A6NIH7	Protein unc-119 homolog B OS=Homo sapiens OX=9606 GN=UNC119B PE=1 SV=1	0	18.448	23	4	32	3	251	28.1	5.68	94	4	0.646	0.903	0.68	0.671	-0.63	-0.15	-0.56	-0.58	0.466345	0.994749	0.239115	0.586806	0.987266	1	0.672324	1	1.21018e+07	1.69272e+07	1.27489e+07	1.25792e+07	1.87471e+07	3	3	3	3	3	1.52683e+07	1.21018e+07	1.08106e+07	1.69272e+07	1.27555e+07	2.099e+07	1.27489e+07	7.09638e+06
False	High	IsMasterProtein	A6NJ78	12S rRNA N4-methylcytidine (m4C) methyltransferase OS=Homo sapiens OX=9606 GN=METTL15 PE=1 SV=1	0	18.588	14	4	13	4	407	46.1	8.62	249	4	0.187	1.139	0.066	1.697	-2.42	0.19	-3.91	0.76		0.985721	0.00299657	0.836714		1	0.0419976	1	676724	4.11947e+06	239864	6.13472e+06	3.61581e+06	1	3	2	3	3			676724	8.38416e+06	2.17537e+06	4.11947e+06	192063
False	High	IsMasterProtein	A6NKD9	Coiled-coil domain-containing protein 85C OS=Homo sapiens OX=9606 GN=CCDC85C PE=1 SV=1	0	30.285	28	7	28	7	419	45.2	6.96	401	7	1.058	2.339	1.26	2.416	0.08	1.23	0.33	1.27	0.839741	0.218572	0.997549	0.262624	1	1	1	1	4.02034e+06	8.88496e+06	4.78826e+06	9.18038e+06	3.79939e+06	3	3	3	3	3	4.67373e+06	1.51647e+06	4.02034e+06	8.88496e+06	9.4134e+06	8.72773e+06	4.78826e+06	2.45116e+06
False	High	IsMasterProtein	A7E2Y1	Myosin-7B OS=Homo sapiens OX=9606 GN=MYH7B PE=1 SV=4	0	11.137	2	3	5	3	1983	225.7	6.09	68	3	0.166	0.376	0.191	0.22	-2.59	-1.41	-2.39	-2.19	0.0112685	0.0677739	0.0121154	0.0573684	0.0939451	1	0.104993	0.8475	4.37796e+06	9.88854e+06	5.02011e+06	5.78075e+06	2.62995e+07	3	3	3	3	3	3.72734e+06	5.87817e+06	4.37796e+06	1.16219e+07	9.88854e+06	2.92776e+06	3.78094e+06	5.32186e+06
False	High	IsMasterProtein	A8CG34	Nuclear envelope pore membrane protein POM 121C OS=Homo sapiens OX=9606 GN=POM121C PE=1 SV=3	0	9.071	3	2	3	2	1229	125	10.37	62	2	0.185	0.581	0.254	0.651	-2.43	-0.78	-1.98	-0.62	0.00978461	0.465163	0.0280133	0.954236	0.0885187	1	0.174004	1	712303	2.23548e+06	977902	2.50387e+06	3.84687e+06	3	3	3	3	3	930432	712303	364503	2.31897e+06	2.23548e+06	1.00314e+06	1.31105e+06	977902
False	High	IsMasterProtein	A8MXV4	Nucleoside diphosphate-linked moiety X motif 19 OS=Homo sapiens OX=9606 GN=NUDT19 PE=1 SV=1	0	23.557	25	7	35	7	375	42.2	7.64	293	7	0.452	0.62	0.591	0.418	-1.15	-0.69	-0.76	-1.26	0.0606938	0.650598	0.289981	0.155493	0.267727	1	0.761425	1	5.16888e+06	7.09459e+06	6.75829e+06	4.78527e+06	1.14384e+07	3	3	3	3	3	5.16888e+06	4.34303e+06	5.38937e+06	1.49154e+07	7.09459e+06	5.5272e+06	6.75829e+06	6.04345e+06
False	High	IsMasterProtein	B1AK53	Espin OS=Homo sapiens OX=9606 GN=ESPN PE=1 SV=1	0	10.018	7	3	9	3	854	91.7	6.93	32	3	0.527	1.033	0.302	0.887	-0.92	0.05	-1.73	-0.17	0.197156	0.984312	0.294947	0.999965	0.593394	1	0.769343	1	2.7579e+06	5.40872e+06	1.57936e+06	4.64137e+06	5.23474e+06	3	3	2	3	3	2.7579e+06	474812	2.79442e+06	4.85757e+06	5.40872e+06	7.80272e+06		1.15132e+06
False	High	IsMasterProtein	C9J7I0	UBAP1-MVB12-associated (UMA)-domain containing protein 1 OS=Homo sapiens OX=9606 GN=UMAD1 PE=1 SV=2	0	12.168	31	3	18	3	137	15.2	4.48	86	3	0.856	1.623	0.487	1.825	-0.22	0.7	-1.04	0.87	0.870978	0.820716	0.0604089	0.442831	1	1	0.281026	1	3.28919e+06	6.23585e+06	1.86987e+06	7.01159e+06	3.84288e+06	3	3	3	3	3	4.00721e+06	2.861e+06	3.28919e+06	4.34383e+06	6.55876e+06	6.23585e+06	1.10318e+06	3.3101e+06
False	High	IsMasterProtein	C9JLW8	Mapk-regulated corepressor-interacting protein 1 OS=Homo sapiens OX=9606 GN=MCRIP1 PE=1 SV=1	0	17.464	51	4	36	4	97	10.9	9.41	306	4	0.559	1.29	0.744	1.313	-0.84	0.37	-0.43	0.39	0.561437	0.82621	0.922883	0.624444	1	1	1	1	8.12292e+06	1.87324e+07	1.08094e+07	1.90659e+07	1.45259e+07	3	3	3	3	3	1.61513e+07	8.12292e+06	6.86072e+06	1.45546e+07	1.87324e+07	2.05671e+07	1.08094e+07	1.29938e+07
False	High	IsMasterProtein	CON_E1BF81	Corticosteroid-binding globulin OS=Bos taurus GN=SERPINA6 PE=3 SV=1	0.001	5.173	6	2	3	2	404	45.1	5.88	22	2	11.401	2.962	6.328	1.291	3.51	1.57	2.66	0.37									1.30694e+07	3.39586e+06	7.25357e+06	1.48032e+06	1.14629e+06	1	2	2	2	1		1.30694e+07			2.33571e+06	4.93719e+06	3.80384e+06
False	High	IsMasterProtein	CON_P00735	Prothrombin OS=Bos taurus GN=F2 PE=1 SV=2	0	79.076	27	14	79	14	625	70.5	6.33	972	14	3.89	1.891	3.01	2.115	1.96	0.92	1.59	1.08	0.0332625	0.617299	0.0660299	0.748382	0.181942	1	0.297647	1	2.31309e+07	1.12475e+07	1.79e+07	1.25766e+07	5.94668e+06	3	3	3	3	3	1.69566e+07	2.31309e+07	3.47818e+07	6.01653e+06	1.12475e+07	2.02915e+07	1.79e+07	1.66635e+07
False	High	IsMasterProtein	CON_P00761	Trypsin OS=Sus scrofa PE=1 SV=1	0	74.929	51	9	381	9	231	24.4	7.18	5307	9	1.981	1.939	2.035	1.916	0.99	0.96	1.02	0.94	0.102986	0.485587	0.150228	0.439406	0.38531	1	0.509612	1	8.2599e+10	8.08653e+10	8.48425e+10	7.98853e+10	41697038909	3	3	3	3	3	7.47424e+10	1.39417e+11	8.2599e+10	8.08653e+10	8.75584e+10	5.7058e+10	8.48425e+10	1.13465e+11
False	High	IsMasterProtein	CON_P00978	Protein AMBP OS=Bos taurus GN=AMBP PE=1 SV=2	0	43.569	27	8	91	8	352	39.2	7.62	1005	8	4.428	1.569	3.542	1.975	2.15	0.65	1.82	0.98	0.0187722	0.635712	0.0267519	0.635105	0.128033	1	0.168634	1	1.61082e+08	5.70959e+07	1.28864e+08	7.183e+07	3.63787e+07	3	3	3	3	3	1.03352e+08	1.61082e+08	2.45529e+08	4.57209e+07	5.70959e+07	1.25561e+08	1.28864e+08	1.18774e+08
False	High	IsMasterProtein	CON_P01030	Complement C4 (Fragments) OS=Bos taurus GN=C4 PE=1 SV=2	0	49.005	18	11	63	9	920	101.8	6.58	465	11	4.951	2.034	4.462	2.171	2.31	1.02	2.16	1.12	0.00745974	0.240876	0.00718777	0.428781	0.0764146	1	0.0750622	1	1.61281e+07	6.62493e+06	1.45347e+07	7.07327e+06	3.25775e+06	3	3	3	3	3	1.43827e+07	1.61281e+07	2.25675e+07	5.70193e+06	6.62493e+06	1.61075e+07	1.43423e+07	1.45347e+07
False	High	IsMasterProtein	CON_P01044	Kininogen-1 OS=Bos taurus GN=KNG1 PE=1 SV=1	0	64.967	27	14	131	4	621	68.8	6.62	1622	14	7.085	1.776	5.674	2.195	2.82	0.83	2.5	1.13	0.00092178	0.258557	0.00114984	0.204752	0.0210797	1	0.0227406	1	8.49882e+07	2.1304e+07	6.80564e+07	2.63251e+07	1.19953e+07	3	3	3	3	3	4.45901e+07	8.49882e+07	1.20565e+08	1.73208e+07	2.1304e+07	4.12739e+07	6.80564e+07	6.29548e+07
False	High	IsMasterProtein	CON_P01045	Kininogen-2 OS=Bos taurus GN=KNG2 PE=1 SV=1	0	58.465	21	13	116	3	619	68.7	6.57	1543	13	3.82	1.272	3.249	1.611	1.93	0.35	1.7	0.69	0.0175739	0.614239	0.0155649	0.463092	0.122951	1	0.120885	1	3.61545e+07	1.20403e+07	3.07445e+07	1.52445e+07	9.4638e+06	3	3	3	3	3	1.73066e+07	3.61545e+07	5.29705e+07	6.84195e+06	1.20403e+07	2.57515e+07	2.8359e+07	3.07445e+07
False	High	IsMasterProtein	CON_P01966	Hemoglobin subunit alpha OS=Bos taurus GN=HBA PE=1 SV=2	0	100.493	78	8	217	4	142	15.2	8.44	3717	8	4.263	1.201	3.06	1.161	2.09	0.26	1.61	0.22	1.14138e-05	0.560697	0.000116661	0.562813	0.00245382	1	0.00570088	1	1.11556e+09	3.14207e+08	8.00903e+08	3.03901e+08	2.61703e+08	3	3	3	3	3	1.29517e+09	1.11556e+09	9.17583e+08	2.53059e+08	3.14207e+08	4.01472e+08	8.16126e+08	8.00903e+08
False	High	IsMasterProtein	CON_P02070	Hemoglobin subunit beta OS=Bos taurus GN=HBB PE=1 SV=1	0	71.324	63	8	94	7	145	15.9	7.59	2356	8	4.133	1.362	3.132	1.27	2.05	0.45	1.65	0.35	5.69089e-08	0.0154983	3.06153e-07	0.0121477	0.000123297	1	0.000161596	0.828038	3.17288e+08	1.0456e+08	2.40477e+08	9.75405e+07	7.67738e+07	3	3	3	3	3	3.39307e+08	2.83996e+08	3.17288e+08	8.68162e+07	1.0456e+08	1.10805e+08	2.40477e+08	2.33097e+08
False	High	IsMasterProtein	CON_P02672	Fibrinogen alpha chain OS=Bos taurus GN=FGA PE=1 SV=5	0	31.875	17	8	36	8	615	67	7.17	344	8	5.288	1.406	2.392	1.888	2.4	0.49	1.26	0.92	0.0012343	0.643212	0.0234479	0.281329	0.0253305	1	0.155166	1	2.20144e+07	5.85258e+06	9.96002e+06	7.86053e+06	4.16345e+06	3	3	3	3	3	1.3574e+07	2.20144e+07	2.67621e+07	3.46239e+06	5.85258e+06	1.03804e+07	9.84478e+06	9.96002e+06
False	High	IsMasterProtein	CON_P02676	Fibrinogen beta chain OS=Bos taurus GN=FGB PE=1 SV=2	0	11.625	9	4	8	4	468	53.3	8.19	25	4	6.74	1.876	6.982	2.451	2.75	0.91	2.8	1.29	0.0111038	0.312833	0.00426488	0.125515	0.0935049	1	0.0534029	0.99686	1.12214e+07	3.12264e+06	1.16231e+07	4.08066e+06	1.66482e+06	3	3	3	3	3	3.67907e+06	1.19581e+07	1.12214e+07	3.07656e+06	3.12264e+06	3.15662e+06	7.21547e+06	1.3295e+07
False	High	IsMasterProtein	CON_P02769	Serum albumin OS=Bos taurus GN=ALB PE=1 SV=4	0	491.553	77	53	1577	49	607	69.2	6.18	25460	53	6.219	1.143	3.747	1.284	2.64	0.19	1.91	0.36	0.00294517	0.905671	0.00878551	0.973153	0.0438688	1	0.0853677	1	1.92059e+10	3.52978e+09	1.15706e+10	3.96495e+09	3.08816e+09	3	3	3	3	3	8.09195e+09	1.92059e+10	2.79868e+10	3.04197e+09	3.52978e+09	5.34423e+09	1.08098e+10	1.15706e+10
False	High	IsMasterProtein	CON_P05784	Keratin, type I cytoskeletal 18 OS=Mus musculus GN=Krt18 PE=1 SV=5	0	141.443	41	20	517	4	423	47.5	5.33	7079	20	0.948	1.196	1.085	0.921	-0.08	0.26	0.12	-0.12	0.970678	0.819946	0.995399	0.999964	1	1	1	1	2.15142e+08	2.71397e+08	2.46225e+08	2.09013e+08	2.26978e+08	3	3	3	3	3	1.89861e+08	2.99509e+08	2.15142e+08	2.71397e+08	1.91293e+08	2.93263e+08	2.46225e+08	1.79307e+08
False	High	IsMasterProtein	CON_P06868	Plasminogen OS=Bos taurus GN=PLG PE=1 SV=2	0	49.917	22	12	40	12	812	91.2	7.5	357	12	3.451	1.15	1.777	1.06	1.79	0.2	0.83	0.08	0.0582227	0.996279	0.222448	1	0.259126	1	0.643792	1	1.65264e+07	5.50939e+06	8.51211e+06	5.07907e+06	4.78937e+06	3	3	3	3	3	8.8892e+06	1.65264e+07	2.47051e+07	5.50939e+06	3.56997e+06	9.09539e+06	8.51211e+06	8.23066e+06
False	High	IsMasterProtein	CON_P07224	Vitamin K-dependent protein S OS=Bos taurus GN=PROS1 PE=1 SV=1	0.006	3.233	6	2	3	2	675	75.1	5.41	0	2	4.17	0.654	3.351	0.01	2.06	-0.61	1.74	-6.64	0.00799595	0.303663	0.0166692		0.0795432	1	0.12604		5.90152e+06	926035	4.74218e+06		1.41526e+06	3	2	3		3	4.96718e+06	6.39966e+06	5.90152e+06	1.19514e+06		717527	3.77907e+06	4.74218e+06
False	High	IsMasterProtein	CON_P08730	Keratin, type I cytoskeletal 13 OS=Mus musculus GN=Krt13 PE=1 SV=2	0	63.185	17	10	119	3	437	47.7	4.86	2467	10	0.854	1.138	0.897	1.101	-0.23	0.19	-0.16	0.14	0.930352	0.881764	0.921121	0.955834	1	1	1	1	7.24091e+08	9.64291e+08	7.5997e+08	9.3324e+08	8.47618e+08	3	3	3	3	3	9.87721e+08	6.39739e+08	7.24091e+08	8.7551e+08	1.03022e+09	9.64291e+08	7.5195e+08	7.5997e+08
False	High	IsMasterProtein	CON_P12763	Alpha-2-HS-glycoprotein OS=Bos taurus GN=AHSG PE=1 SV=2	0	128.821	43	12	856	12	359	38.4	5.5	15548	12	3.82	1.346	3.554	2.084	1.93	0.43	1.83	1.06	0.0211638	0.695569	0.0154706	0.470893	0.139108	1	0.120662	1	1.52736e+10	5.38289e+09	1.42135e+10	8.33369e+09	3.99881e+09	3	3	3	3	3	9.07206e+09	1.52736e+10	2.28557e+10	4.46338e+09	5.38289e+09	1.24983e+10	1.42135e+10	1.31666e+10
False	High	IsMasterProtein	CON_P15497	Apolipoprotein A-I OS=Bos taurus GN=APOA1 PE=1 SV=3	0	134.703	70	23	321	22	265	30.3	5.97	5762	23	6.182	2.894	4.841	2.536	2.63	1.53	2.28	1.34	0.00206334	0.305371	0.00584272	0.376844	0.0360661	1	0.0663859	1	6.84411e+08	3.20404e+08	5.35897e+08	2.80716e+08	1.10701e+08	3	3	3	3	3	7.94864e+08	5.92682e+08	6.84411e+08	1.85555e+08	3.20404e+08	3.32088e+08	5.35897e+08	4.57841e+08
False	High	IsMasterProtein	CON_P15636	Protease 1 OS=Achromobacter lyticus PE=1 SV=1	0	304.114	28	17	1522	17	653	68.1	7.24	21612	17	1.775	1.759	1.822	1.663	0.83	0.81	0.87	0.73	0.0911141	0.508348	0.188105	0.399492	0.357728	1	0.583547	1	6.35964e+10	6.30368e+10	6.52978e+10	5.96129e+10	3.58369e+10	3	3	3	3	3	5.71502e+10	1.02515e+11	6.35964e+10	6.70379e+10	6.30368e+10	3.98226e+10	6.52978e+10	8.15872e+10
False	High	IsMasterProtein	CON_P17690	Beta-2-glycoprotein 1 OS=Bos taurus GN=APOH PE=1 SV=4	0	78.433	43	12	144	12	345	38.2	8.15	1498	12	3.474	1.177	3.181	1.872	1.8	0.24	1.67	0.9	0.012472	0.854678	0.019826	0.449921	0.100593	1	0.142366	1	1.12076e+08	3.798e+07	1.02646e+08	6.04115e+07	3.22651e+07	3	3	3	3	3	9.21818e+07	1.12076e+08	1.75869e+08	3.31729e+07	3.798e+07	9.35264e+07	1.02646e+08	8.75617e+07
False	High	IsMasterProtein	CON_P17697	Clusterin OS=Bos taurus GN=CLU PE=1 SV=1	0	38.693	25	9	56	9	439	51.1	6.04	722	9	14.1	5.849	10.231	5.641	3.82	2.55	3.35	2.5	9.58732e-07	2.72542e-05	2.1892e-06	4.94036e-05	0.000691676	0.0511925	0.000377774	0.0344405	4.51444e+07	1.87272e+07	3.27548e+07	1.80601e+07	3.20166e+06	3	3	3	3	3	3.75577e+07	4.51444e+07	5.16702e+07	1.50178e+07	1.87272e+07	2.78891e+07	3.27548e+07	3.13402e+07
False	High	IsMasterProtein	CON_P28800	Alpha-2-antiplasmin OS=Bos taurus GN=SERPINF2 PE=1 SV=2	0	51.322	27	11	77	11	492	54.7	5.72	784	11	5.233	1.841	4.04	2.578	2.39	0.88	2.01	1.37	0.0143623	0.390764	0.0172248	0.376447	0.110838	1	0.128534	1	1.12378e+08	3.95329e+07	8.67492e+07	5.53601e+07	2.14747e+07	3	3	3	3	3	6.47562e+07	1.12378e+08	1.6678e+08	3.23466e+07	3.95329e+07	8.59556e+07	8.29676e+07	8.67492e+07
False	High	IsMasterProtein	CON_P34955	Alpha-1-antiproteinase OS=Bos taurus GN=SERPINA1 PE=1 SV=1	0	172.08	42	23	514	23	416	46.1	6.52	8655	23	3.923	1.386	3.025	1.762	1.97	0.47	1.6	0.82	0.00751337	0.436517	0.00904751	0.432606	0.076561	1	0.0865864	1	5.04698e+09	1.78309e+09	3.89098e+09	2.26656e+09	1.28644e+09	3	3	3	3	3	2.85227e+09	5.04698e+09	6.87865e+09	1.46842e+09	1.78309e+09	3.60338e+09	3.89098e+09	3.8862e+09
False	High	IsMasterProtein	CON_P41361	Antithrombin-III OS=Bos taurus GN=SERPINC1 PE=1 SV=2	0	50.135	30	11	60	11	465	52.3	7.33	594	11	2.157	1.223	1.902	1.198	1.11	0.29	0.93	0.26	0.00869315	0.691215	0.0147857	0.523199	0.0825233	1	0.117775	1	8.01022e+07	4.54192e+07	7.06284e+07	4.44763e+07	3.71343e+07	3	3	3	3	3	5.0246e+07	8.01022e+07	9.8761e+07	4.54192e+07	4.58796e+07	4.00179e+07	5.8679e+07	7.06284e+07
False	High	IsMasterProtein	CON_P50448	Factor XIIa inhibitor OS=Bos taurus PE=1 SV=1	0	30.757	15	6	43	6	468	51.7	6.67	472	6	4.339	1.461	3.423	1.77	2.12	0.55	1.78	0.82	0.00936537	0.438853	0.0120606	0.463832	0.0867785	1	0.104714	1	2.61038e+07	8.79161e+06	2.05881e+07	1.06456e+07	6.01549e+06	3	3	3	3	3	1.51121e+07	2.61038e+07	4.01488e+07	6.54824e+06	8.79161e+06	1.63313e+07	2.05881e+07	1.97945e+07
False	High	IsMasterProtein	CON_P81644	Apolipoprotein A-II OS=Bos taurus GN=APOA2 PE=1 SV=2	0	28.436	36	5	66	5	100	11.2	8.1	1505	5	3.538	1.709	3.48	1.365	1.82	0.77	1.8	0.45	0.000641522	0.264012	0.00105589	0.895844	0.0177734	1	0.0217726	1	8.78793e+08	4.24554e+08	8.64288e+08	3.38954e+08	248354920	3	3	3	3	3	1.00992e+09	8.78793e+08	7.59924e+08	3.76412e+08	4.24554e+08	5.10526e+08	9.13793e+08	7.01491e+08
False	High	IsMasterProtein	CON_Q03247	Apolipoprotein E OS=Bos taurus GN=APOE PE=1 SV=1	0	49.186	37	10	53	10	316	36	5.67	789	10	2.329	1.59	2.361	1.603	1.22	0.67	1.24	0.68	0.00623861	0.104641	0.00896778	0.0501876	0.0684518	1	0.0859723	0.8475	2.62791e+07	1.79397e+07	2.66413e+07	1.8085e+07	1.12839e+07	3	3	3	3	3	3.88149e+07	2.62791e+07	2.40335e+07	1.79397e+07	1.98716e+07	1.4492e+07	2.84668e+07	2.62847e+07
False	High	IsMasterProtein	CON_Q05443	Lumican OS=Bos taurus GN=LUM PE=1 SV=1	0	23.315	27	7	18	7	342	38.7	6.35	91	7	1.986	1.316	1.731	1.318	0.99	0.4	0.79	0.4	0.033592	0.433254	0.0717907	0.554992	0.182483	1	0.314875	1	3.07098e+07	2.0351e+07	2.67599e+07	2.03736e+07	1.54598e+07	3	3	3	3	3	2.72285e+07	3.07098e+07	4.50859e+07	1.67513e+07	2.0351e+07	3.58744e+07	2.48e+07	2.67599e+07
False	High	IsMasterProtein	CON_Q28065	C4b-binding protein alpha chain OS=Bos taurus GN=C4BPA PE=2 SV=1	0	41.973	26	12	47	12	610	68.8	6.38	272	12	13.628	1.34	3.707	0.911	3.77	0.42	1.89	-0.13	6.49765e-05	0.93824	0.00619399	0.995823	0.00567011	1	0.0688194	1	5.77007e+07	5.67392e+06	1.56953e+07	3.85682e+06	4.23403e+06	3	3	3	3	3	5.77007e+07	3.11571e+07	6.34468e+07	8.85587e+06	5.67392e+06	3.4731e+06	2.05545e+07	1.55358e+07
False	High	IsMasterProtein	CON_Q28085	Complement factor H OS=Bos taurus GN=CFH PE=1 SV=3	0	38.418	13	11	38	11	1236	140.3	6.81	214	11	11.076	1.504	11.455	5.181	3.47	0.59	3.52	2.37	0.024686	0.95064	0.029295	0.22488	0.152198	1	0.178551	1	2.37615e+07	3.22564e+06	2.45755e+07	1.11155e+07	2.14536e+06	3	3	3	3	3	2.37615e+07	1.74818e+07	4.08671e+07	706585	3.22564e+06	1.87518e+07	2.45755e+07	1.62887e+07
False	High	IsMasterProtein	CON_Q28107	Coagulation factor V OS=Bos taurus GN=F5 PE=1 SV=1	0	36.861	6	10	36	8	2211	248.8	5.83	269	10	12.014	1.451	5.573	1.411	3.59	0.54	2.48	0.5	1.35188e-05	0.46006	0.00015136	0.875835	0.00248814	1	0.0068509	1	1.54839e+07	1.86986e+06	7.18296e+06	1.81868e+06	1.28882e+06	3	3	3	3	2	1.54839e+07	1.62889e+07	1.50219e+07	2.21506e+06	1.713e+06	1.86986e+06	7.18296e+06	6.17044e+06
False	High	IsMasterProtein	CON_Q29443	Serotransferrin OS=Bos taurus GN=TF PE=2 SV=1	0	403.813	73	46	849	46	704	77.7	7.08	13897	46	2.724	0.836	2.38	1.198	1.45	-0.26	1.25	0.26	0.0445523	0.999867	0.068925	0.985142	0.217693	1	0.30546	1	1.38261e+09	4.24568e+08	1.20793e+09	6.08359e+08	5.0762e+08	3	3	3	3	3	9.27788e+08	1.38261e+09	2.26268e+09	3.59799e+08	4.24568e+08	1.0315e+09	1.20793e+09	1.03472e+09
False	High	IsMasterProtein	CON_Q29RQ1	Complement component C7 OS=Bos taurus GN=C7 PE=2 SV=1	0	14.945	6	4	8	4	843	93	7.11	103	4	18.426	1.954	12.8	0.877	4.2	0.97	3.68	-0.19	0.00833658	0.786903	0.0166081	0.991581	0.0808984	1	0.125803	1	5.35931e+06	568302	3.72286e+06	255064	290851	3	2	3	3	2	1.59052e+06	5.35931e+06	7.28215e+06		469672	687646	3.72286e+06	1.44929e+06
False	High	IsMasterProtein	CON_Q2KIS7	Tetranectin OS=Bos taurus GN=CLEC3B PE=2 SV=1	0	17.878	29	4	10	4	202	22.1	5.64	151	4	13.878	2.05	11.561	1.881	3.79	1.04	3.53	0.91	8.75712e-07	0.0156081	2.15676e-06	0.0699237	0.000691676	1	0.000377774	0.872404	1.20421e+07	1.77864e+06	1.00315e+07	1.63263e+06	867738	3	3	3	3	3	1.20421e+07	1.42553e+07	1.06637e+07	1.39386e+06	1.77864e+06	3.16712e+06	8.42974e+06	1.06049e+07
False	High	IsMasterProtein	CON_Q2UVX4	Complement C3 OS=Bos taurus GN=C3 PE=1 SV=2	0	279.546	44	62	349	62	1661	187.1	6.84	3327	62	5.289	1.614	4.244	1.901	2.4	0.69	2.09	0.93	0.00119073	0.189255	0.00189605	0.340867	0.0250671	1	0.0318237	1	9.79021e+07	2.98875e+07	7.85626e+07	3.52006e+07	1.85121e+07	3	3	3	3	3	6.09222e+07	9.79021e+07	1.41115e+08	2.6321e+07	2.98875e+07	4.81156e+07	7.49741e+07	7.85626e+07
False	High	IsMasterProtein	CON_Q3MHN2	Complement component C9 OS=Bos taurus GN=C9 PE=2 SV=1	0.001	4.822	4	2	5	2	548	62	5.9	21	2	2.824	0.841	3.024	0.821	1.5	-0.25	1.6	-0.28	0.123465	0.99769	0.115952	0.996034	0.437468	1	0.433503	1	3.76992e+06	1.12208e+06	4.03622e+06	1.09662e+06	1.33493e+06	3	3	3	3	2	2.54603e+06	3.76992e+06	5.90185e+06	1.12208e+06	586377	2.53516e+06	4.03622e+06	3.02314e+06
False	High	IsMasterProtein	CON_Q3MHN5	Vitamin D-binding protein OS=Bos taurus GN=GC PE=2 SV=1	0	124.58	53	23	201	23	474	53.3	5.52	2354	23	0.725	1.095	0.703	1.103	-0.46	0.13	-0.51	0.14	0.189006	0.990219	0.23107	0.935583	0.577635	1	0.657715	1	2.48139e+09	3.75023e+09	2.40794e+09	3.77757e+09	3.42418e+09	3	3	3	3	3	3.13582e+09	1.7943e+09	2.48139e+09	3.29367e+09	3.75023e+09	3.92358e+09	2.40794e+09	2.21539e+09
False	High	IsMasterProtein	CON_Q3SZ57	Alpha-fetoprotein OS=Bos taurus GN=AFP PE=2 SV=1	0	233.449	71	35	367	35	610	68.5	6.29	4763	35	6.101	1.106	3.872	1.268	2.61	0.15	1.95	0.34	0.00225602	0.984223	0.00782592	0.982795	0.0381117	1	0.078859	1	4.11756e+09	7.46301e+08	2.61352e+09	8.56004e+08	6.74924e+08	3	3	3	3	3	1.71426e+09	4.11756e+09	5.75823e+09	6.33035e+08	7.46301e+08	9.11804e+08	2.19572e+09	2.61352e+09
False	High	IsMasterProtein	CON_Q3SZR3	Alpha-1-acid glycoprotein OS=Bos taurus GN=ORM1 PE=2 SV=1	0	68.2	47	10	149	10	202	23.2	5.87	2068	10	4.07	1.422	3.477	2.116	2.03	0.51	1.8	1.08	0.0426159	0.678796	0.0540478	0.616881	0.212351	1	0.2584	1	3.29079e+08	1.15011e+08	2.81158e+08	1.71062e+08	8.08548e+07	3	3	3	3	3	2.0801e+08	3.29079e+08	5.43217e+08	9.92472e+07	1.15011e+08	3.25532e+08	2.81158e+08	2.3987e+08
False	High	IsMasterProtein	CON_Q3Y5Z3	Adiponectin OS=Bos taurus GN=ADIPOQ PE=1 SV=1	0	29.651	25	5	44	5	240	26.1	5.74	726	5	5.397	1.28	3.55	1.403	2.43	0.36	1.83	0.49	0.00036702	0.718529	0.000859639	0.556877	0.0126314	1	0.0192964	1	7.97459e+07	1.891e+07	5.24523e+07	2.07221e+07	1.47751e+07	3	3	3	3	3	4.13145e+07	7.97459e+07	9.04068e+07	1.70204e+07	1.891e+07	2.33564e+07	5.24523e+07	5.1589e+07
False	High	IsMasterProtein	CON_Q58D62	Fetuin-B OS=Bos taurus GN=FETUB PE=1 SV=1	0	68.782	35	10	157	10	387	42.6	5.77	1985	10	3.969	1.282	3.01	1.671	1.99	0.36	1.59	0.74	0.00720781	0.440561	0.0118992	0.466348	0.0749315	1	0.103803	1	4.90422e+08	1.58436e+08	3.71941e+08	2.06388e+08	1.23548e+08	3	3	3	3	3	2.80384e+08	4.90422e+08	7.35725e+08	1.31073e+08	1.58436e+08	2.95719e+08	3.71941e+08	3.59433e+08
False	High	IsMasterProtein	CON_Q95121	Pigment epithelium-derived factor OS=Bos taurus GN=SERPINF1 PE=1 SV=1	0	53.778	45	12	49	12	416	46.2	7.05	619	12	15.337	2.819	11.5	4.309	3.94	1.5	3.52	2.11	0.00363738	0.263193	0.00394314	0.161438	0.0507675	1	0.0507553	1	2.5262e+07	4.64365e+06	1.89412e+07	7.09666e+06	1.64709e+06	3	3	3	3	3	1.59317e+07	2.5262e+07	3.38603e+07	3.15967e+06	4.64365e+06	1.66062e+07	1.89188e+07	1.89412e+07
False	High	IsMasterProtein	CON_Q9N2I2	Plasma serine protease inhibitor OS=Bos taurus GN=SERPINA5 PE=1 SV=1	0	12.972	10	3	13	3	404	45.3	9.36	118	3	7.61	2.403	3.999	4.568	2.93	1.26	2	2.19	0.143716	0.547939	0.198381	0.730638	0.479365	1	0.602893	1	6.22349e+06	1.96526e+06	3.27053e+06	3.73545e+06	817804	3	3	3	3	2	3.10979e+06	6.22349e+06	6.79746e+06	1.7456e+06	1.96526e+06	4.18337e+06	3.27053e+06	2.1895e+06
False	High	IsMasterProtein	CON_Q9TT36	Thyroxine-binding globulin OS=Bos taurus GN=SERPINA7 PE=2 SV=1	0	22.579	14	5	21	5	411	46	5.72	356	5	5.826	1.643	4.682	1.95	2.54	0.72	2.23	0.96	0.0140258	0.671791	0.0164482	0.646683	0.109548	1	0.125712	1	1.40304e+07	3.9578e+06	1.12752e+07	4.69527e+06	2.40836e+06	3	3	3	3	3	7.50254e+06	1.40304e+07	2.1424e+07	1.96893e+06	3.9578e+06	6.10028e+06	1.02992e+07	1.12752e+07
False	High	IsMasterProtein	CON_Q9TTE1	Serpin A3-1 OS=Bos taurus GN=SERPINA3-1 PE=1 SV=3	0	71.829	30	12	109	12	411	46.2	5.99	1625	12	2.97	1.224	3.019	1.959	1.57	0.29	1.59	0.97	0.0299674	0.562038	0.0287549	0.429104	0.172072	1	0.176579	1	3.13385e+08	1.29132e+08	3.18527e+08	2.0668e+08	105510108	3	3	3	3	3	2.23544e+08	3.13385e+08	5.79195e+08	1.15864e+08	1.29132e+08	2.96755e+08	3.18527e+08	2.5935e+08
False	High	IsMasterProtein	E9PRG8	Uncharacterized protein C11orf98 OS=Homo sapiens OX=9606 GN=C11orf98 PE=4 SV=2	0	31.703	42	6	57	6	123	14.2	11.53	742	6	1.273	1.398	1.29	1.536	0.35	0.48	0.37	0.62	0.852002	0.87311	0.900724	0.673843	1	1	1	1	1.10066e+08	1.20897e+08	1.11485e+08	1.32763e+08	86448461	3	3	3	3	3	1.30205e+08	1.10066e+08	1.09528e+08	1.00413e+08	1.25559e+08	1.20897e+08	1.06209e+08	1.23391e+08
False	High	IsMasterProtein	L0R6Q1	SLC35A4 upstream open reading frame protein OS=Homo sapiens OX=9606 GN=SLC35A4 PE=3 SV=1	0	8.884	40	3	6	3	103	11.1	8.1	39	3	0.491	0.643	0.738	0.847	-1.03	-0.64	-0.44	-0.24	0.113542	0.830791	0.904575	0.862703	0.412817	1	1	1	6.43538e+06	8.42375e+06	9.67703e+06	1.11107e+07	1.31108e+07	3	3	3	3	3	3.98504e+06	6.43538e+06	6.47657e+06	1.10931e+07	7.8372e+06	8.42375e+06	9.67703e+06	1.1124e+07
False	High	IsMasterProtein	L0R819	ASNSD1 upstream open reading frame protein OS=Homo sapiens OX=9606 GN=ASDURF PE=1 SV=1	0	19.223	65	5	35	5	96	11.2	8.88	365	5	0.803	1.303	0.997	1.13	-0.32	0.38	0	0.18	0.984241	0.534819	0.999734	0.825872	1	1	1	1	1.79947e+07	2.92074e+07	2.23522e+07	2.53268e+07	2.24199e+07	3	3	3	3	3	2.7475e+07	1.79947e+07	1.74201e+07	2.36423e+07	2.92074e+07	3.06447e+07	2.14118e+07	2.23522e+07
False	High	IsMasterProtein	O00115	Deoxyribonuclease-2-alpha OS=Homo sapiens OX=9606 GN=DNASE2 PE=1 SV=2	0	22.568	18	6	61	6	360	39.6	8.05	893	6	0.988	1.05	1.129	0.822	-0.02	0.07	0.18	-0.28	0.627175	0.847024	0.351412	0.542155	1	1	0.85259	1	6.61497e+07	7.02671e+07	7.55818e+07	5.50266e+07	6.69406e+07	3	3	3	3	3	8.72565e+07	6.61497e+07	6.51667e+07	7.03289e+07	7.02671e+07	6.71426e+07	7.55818e+07	7.93619e+07
False	High	IsMasterProtein	O00116	Alkyldihydroxyacetonephosphate synthase, peroxisomal OS=Homo sapiens OX=9606 GN=AGPS PE=1 SV=1	0	68.441	34	15	92	15	658	72.9	7.34	787	15	0.54	0.4	0.606	0.414	-0.89	-1.32	-0.72	-1.27	0.199422	0.0556115	0.407818	0.0311942	0.596973	1	0.928265	0.8475	2.34431e+07	1.73437e+07	2.62886e+07	1.79841e+07	4.3405e+07	3	3	3	3	3	1.94757e+07	2.77208e+07	2.34431e+07	1.73437e+07	2.65399e+07	1.59966e+07	2.62886e+07	2.80354e+07
False	High	IsMasterProtein	O00139	Kinesin-like protein KIF2A OS=Homo sapiens OX=9606 GN=KIF2A PE=1 SV=3	0	39.118	14	9	67	9	706	79.9	6.68	985	9	0.715	0.777	0.809	0.675	-0.48	-0.36	-0.31	-0.57	0.734558	0.739337	0.999836	0.681007	1	1	1	1	1.7642e+07	1.91785e+07	1.99691e+07	1.66652e+07	2.46825e+07	3	3	3	3	3	1.80083e+07	1.6489e+07	1.7642e+07	1.97693e+07	1.91785e+07	1.39123e+07	1.74555e+07	4.42168e+07
False	High	IsMasterProtein	O00148	ATP-dependent RNA helicase DDX39A OS=Homo sapiens OX=9606 GN=DDX39A PE=1 SV=2	0	171.728	60	25	344	11	427	49.1	5.68	5119	25	1.433	0.948	1.146	0.762	0.52	-0.08	0.2	-0.39	0.363119	0.962677	0.915564	0.264625	0.856163	1	1	1	1.28581e+08	8.51061e+07	1.02833e+08	6.835e+07	8.97505e+07	3	3	3	3	3	1.28581e+08	1.28233e+08	1.30293e+08	1.08673e+08	8.51061e+07	6.96628e+07	9.73606e+07	1.28421e+08
False	High	IsMasterProtein	O00151	PDZ and LIM domain protein 1 OS=Homo sapiens OX=9606 GN=PDLIM1 PE=1 SV=4	0	116.471	80	17	249	17	329	36	7.02	2617	17	0.775	1.061	1.023	0.815	-0.37	0.08	0.03	-0.3	0.994585	0.547353	0.913433	0.999997	1	1	1	1	9.27522e+07	1.26873e+08	1.2234e+08	9.74855e+07	1.1962e+08	3	3	3	3	3	1.27738e+08	7.22398e+07	9.27522e+07	1.26873e+08	1.12473e+08	1.6232e+08	1.2234e+08	1.06555e+08
False	High	IsMasterProtein	O00154	Cytosolic acyl coenzyme A thioester hydrolase OS=Homo sapiens OX=9606 GN=ACOT7 PE=1 SV=3	0	90.919	36	12	172	12	380	41.8	8.54	2456	12	0.641	0.909	0.711	0.901	-0.64	-0.14	-0.49	-0.15	0.0384649	0.999909	0.130598	0.999889	0.199563	1	0.471041	1	1.63866e+08	2.32385e+08	1.81625e+08	2.30169e+08	2.55597e+08	3	3	3	3	3	2.06403e+08	1.55706e+08	1.63866e+08	2.32385e+08	2.2886e+08	2.49984e+08	2.05571e+08	1.81625e+08
False	High	IsMasterProtein	O00159	Unconventional myosin-Ic OS=Homo sapiens OX=9606 GN=MYO1C PE=1 SV=4	0	174.208	41	36	198	36	1063	121.6	9.41	2123	36	0.471	0.318	0.436	0.189	-1.09	-1.65	-1.2	-2.4	0.382605	0.0269822	0.256216	0.00584228	0.886588	1	0.706615	0.606501	3.91606e+07	2.64614e+07	3.62458e+07	1.57369e+07	8.3202e+07	3	3	3	3	3	3.91606e+07	5.08446e+07	3.59693e+07	3.57068e+07	2.64614e+07	1.12247e+07	3.52607e+07	4.03795e+07
False	High	IsMasterProtein	O00161	Synaptosomal-associated protein 23 OS=Homo sapiens OX=9606 GN=SNAP23 PE=1 SV=1	0	23.148	40	5	26	5	211	23.3	5.01	286	5	0.763	0.681	0.346	0.933	-0.39	-0.55	-1.53	-0.1	0.967766	0.763892	0.132445	0.996817	1	1	0.474694	1	9.48587e+06	8.4649e+06	4.29378e+06	1.15972e+07	1.24266e+07	3	3	3	3	3	8.77378e+06	1.35784e+07	9.48587e+06	7.52073e+06	8.4649e+06	9.85073e+06	2.89216e+06	1.04709e+07
False	High	IsMasterProtein	O00165	HCLS1-associated protein X-1 OS=Homo sapiens OX=9606 GN=HAX1 PE=1 SV=2	0	28.945	34	7	47	7	279	31.6	4.92	395	7	1.228	1.133	1.697	1.098	0.3	0.18	0.76	0.13	0.255744	0.924167	0.0189015	0.954668	0.701524	1	0.137516	1	1.71137e+07	1.57933e+07	2.36505e+07	1.52931e+07	1.39336e+07	3	3	3	3	3	2.31842e+07	1.5074e+07	1.71137e+07	1.57933e+07	1.71807e+07	1.17422e+07	2.36505e+07	1.98657e+07
False	High	IsMasterProtein	O00170	AH receptor-interacting protein OS=Homo sapiens OX=9606 GN=AIP PE=1 SV=2	0	109.307	65	16	217	16	330	37.6	6.29	2846	16	0.935	1.071	0.818	1.086	-0.1	0.1	-0.29	0.12	0.899037	0.765055	0.175854	0.621148	1	1	0.559048	1	8.2698e+07	9.47767e+07	7.23694e+07	9.60772e+07	8.84657e+07	3	3	3	3	3	9.42153e+07	6.66102e+07	8.2698e+07	1.00655e+08	8.63707e+07	9.47767e+07	7.35117e+07	7.23694e+07
False	High	IsMasterProtein	O00178	GTP-binding protein 1 OS=Homo sapiens OX=9606 GN=GTPBP1 PE=1 SV=3	0	17.445	14	5	15	5	669	72.4	8.34	284	5	0.615	0.273	0.328	0.158	-0.7	-1.87	-1.61	-2.66	0.979106	0.467172	0.583408	0.175225	1	1	1	1	3.74563e+06	1.66301e+06	2.0004e+06	961126	6.09492e+06	3	3	3	3	3	3.74563e+06	1.55929e+06	5.39046e+06	1.66301e+06	2.0608e+06	1.52977e+06	2.0004e+06	1.6161e+06
False	High	IsMasterProtein	O00186	Syntaxin-binding protein 3 OS=Homo sapiens OX=9606 GN=STXBP3 PE=1 SV=2	0	62.848	29	15	62	15	592	67.7	7.8	762	15	1.726	0.99	1.309	0.622	0.79	-0.02	0.39	-0.68	0.750116	0.792746	0.986389	0.210156	1	1	1	1	2.26706e+07	1.29972e+07	1.71904e+07	8.17573e+06	1.31341e+07	3	3	3	3	3	1.8464e+07	2.28231e+07	2.26706e+07	1.54731e+07	1.29972e+07	7.85616e+06	1.71904e+07	2.04916e+07
False	High	IsMasterProtein	O00193	Small acidic protein OS=Homo sapiens OX=9606 GN=SMAP PE=1 SV=1	0	60.679	34	6	114	6	183	20.3	4.72	2041	6	0.771	1.122	1.222	1.073	-0.38	0.17	0.29	0.1	0.993771	0.761362	0.796574	0.752978	1	1	1	1	1.37543e+08	2.00154e+08	2.17981e+08	1.91472e+08	1.78377e+08	3	3	3	3	3	2.02386e+08	1.25834e+08	1.37543e+08	1.83606e+08	2.00154e+08	2.14671e+08	2.19884e+08	1.58879e+08
False	High	IsMasterProtein	O00203	AP-3 complex subunit beta-1 OS=Homo sapiens OX=9606 GN=AP3B1 PE=1 SV=3	0	52.674	13	12	53	11	1094	121.2	6.04	583	12	0.981	0.883	0.92	0.656	-0.03	-0.18	-0.12	-0.61	0.999961	0.840763	0.969194	0.147262	1	1	1	1	1.35085e+07	1.21622e+07	1.26785e+07	9.04239e+06	1.37749e+07	3	3	3	3	3	1.35085e+07	1.36516e+07	1.31029e+07	1.21622e+07	1.23675e+07	7.69269e+06	1.26785e+07	1.30622e+07
False	High	IsMasterProtein	O00214	Galectin-8 OS=Homo sapiens OX=9606 GN=LGALS8 PE=1 SV=4	0	7.394	6	2	3	2	317	35.8	8.25	74	2	0.125	0.74	0.332	1.106	-3	-0.43	-1.59	0.15	0.000434578	0.48683	0.0113884	0.991152	0.0137228	1	0.101923	1	623935	3.68488e+06	1.65155e+06	5.50673e+06	4.97787e+06	2	3	2	2	3	501274		776611	3.67395e+06	5.0296e+06	3.68488e+06	1.39751e+06
False	High	IsMasterProtein	O00217	NADH dehydrogenase [ubiquinone] iron-sulfur protein 8, mitochondrial OS=Homo sapiens OX=9606 GN=NDUFS8 PE=1 SV=1	0	27.368	24	4	43	4	210	23.7	6.34	877	4	0.222	1.019	0.151	1.158	-2.17	0.03	-2.72	0.21	1.85668e-05	0.985389	2.01245e-06	0.567884	0.00286112	1	0.000376333	1	8.69153e+06	3.99134e+07	5.9293e+06	4.53752e+07	3.91811e+07	3	3	3	3	3	1.05457e+07	8.69153e+06	5.8789e+06	3.59873e+07	4.27136e+07	3.99134e+07	6.15141e+06	5.9293e+06
False	High	IsMasterProtein	O00221	NF-kappa-B inhibitor epsilon OS=Homo sapiens OX=9606 GN=NFKBIE PE=1 SV=3	0.001	4.704	8	2	4	2	500	52.8	6.68	0	2	3.524	3.023	3.938	2.988	1.82	1.6	1.98	1.58									1.97072e+06	1.69015e+06	2.20169e+06	1.67069e+06	559155	3	3	2	3	1	1.97072e+06	1.2817e+06	3.39699e+06	3.34859e+06	446367	1.69015e+06	2.47629e+06	1.95753e+06
False	High	IsMasterProtein	O00231	26S proteasome non-ATPase regulatory subunit 11 OS=Homo sapiens OX=9606 GN=PSMD11 PE=1 SV=3	0	149.885	54	21	316	21	422	47.4	6.48	4782	21	1.08	1.095	1.061	0.936	0.11	0.13	0.08	-0.09	0.925151	0.939519	0.970144	0.684106	1	1	1	1	1.77438e+08	1.79885e+08	1.74261e+08	1.53854e+08	1.64297e+08	3	3	3	3	3	1.93278e+08	1.61428e+08	1.77438e+08	1.79885e+08	1.88565e+08	1.61689e+08	1.69723e+08	1.80673e+08
False	High	IsMasterProtein	O00232	26S proteasome non-ATPase regulatory subunit 12 OS=Homo sapiens OX=9606 GN=PSMD12 PE=1 SV=3	0	115.042	56	23	222	23	456	52.9	7.65	3697	23	1.437	1.306	1.533	1.066	0.52	0.39	0.62	0.09	0.292212	0.997882	0.128326	0.947627	0.755904	1	0.464355	1	1.45346e+08	1.32099e+08	1.55068e+08	1.078e+08	1.01141e+08	3	3	3	3	3	1.45346e+08	1.39786e+08	1.63359e+08	1.33946e+08	1.32099e+08	9.65939e+07	1.51749e+08	1.74684e+08
False	High	IsMasterProtein	O00233	26S proteasome non-ATPase regulatory subunit 9 OS=Homo sapiens OX=9606 GN=PSMD9 PE=1 SV=3	0	62.764	35	9	109	9	223	24.7	6.95	2038	9	0.897	1.069	1.008	1.269	-0.16	0.1	0.01	0.34	0.999862	0.883102	0.999569	0.217869	1	1	1	1	9.68628e+07	1.15471e+08	1.08851e+08	1.37026e+08	1.08019e+08	3	3	3	3	3	1.33962e+08	8.96936e+07	9.68628e+07	1.15471e+08	1.1345e+08	1.24584e+08	1.15635e+08	1.08851e+08
False	High	IsMasterProtein	O00244	Copper transport protein ATOX1 OS=Homo sapiens OX=9606 GN=ATOX1 PE=1 SV=1	0	49.383	74	8	98	8	68	7.4	7.24	1223	8	0.766	1.181	0.811	1.226	-0.38	0.24	-0.3	0.29	0.218868	0.454712	0.300206	0.21361	0.636612	1	0.776311	1	2.43912e+08	3.75944e+08	2.5813e+08	3.90563e+08	3.18448e+08	3	3	3	3	3	2.96003e+08	2.16833e+08	2.43912e+08	3.43799e+08	3.75944e+08	4.23803e+08	2.5813e+08	2.66031e+08
False	High	IsMasterProtein	O00255	Menin OS=Homo sapiens OX=9606 GN=MEN1 PE=1 SV=4	0	22.537	13	4	9	4	615	68	6.55	206	4	0.467	0.598	0.445	0.215	-1.1	-0.74	-1.17	-2.22	0.268151	0.829585	0.693784	0.0471845	0.720754	1	1	0.8475	3.26872e+06	4.18482e+06	3.1185e+06	1.50434e+06	7.00274e+06	3	3	3	3	3	1.64976e+06	3.26872e+06	3.46605e+06	4.93926e+06	4.18482e+06	3.64106e+06	2.9963e+06	3.1185e+06
False	High	IsMasterProtein	O00264	Membrane-associated progesterone receptor component 1 OS=Homo sapiens OX=9606 GN=PGRMC1 PE=1 SV=3	0	40.641	44	9	70	8	195	21.7	4.7	1117	9	0.695	1.348	1.016	1.252	-0.53	0.43	0.02	0.32	0.687234	0.999991	0.988828	0.990539	1	1	1	1	3.1779e+07	6.16779e+07	4.64901e+07	5.73046e+07	4.57522e+07	3	3	3	3	3	3.1779e+07	4.9427e+07	2.38911e+07	7.0074e+07	6.16779e+07	4.28591e+07	4.76329e+07	4.49896e+07
False	High	IsMasterProtein	O00267	Transcription elongation factor SPT5 OS=Homo sapiens OX=9606 GN=SUPT5H PE=1 SV=1	0	197.262	45	35	283	35	1087	120.9	5.06	3105	35	0.283	0.487	0.305	0.488	-1.82	-1.04	-1.71	-1.03	0.0126217	0.240893	0.0339014	0.31751	0.101505	1	0.196939	1	3.64986e+07	6.27806e+07	3.934e+07	6.29101e+07	1.28908e+08	3	3	3	3	3	3.04614e+07	5.252e+07	3.64986e+07	5.2548e+07	6.27806e+07	7.0179e+07	3.934e+07	6.01007e+07
False	High	IsMasterProtein	O00268	Transcription initiation factor TFIID subunit 4 OS=Homo sapiens OX=9606 GN=TAF4 PE=1 SV=2	0	31.233	8	7	27	7	1085	110	9.94	400	7	0.426	1.2	0.162	1.339	-1.23	0.26	-2.63	0.42	0.22478	0.999194	0.0396484	0.999616	0.647689	1	0.217201	1	1.47283e+06	4.14657e+06	559029	4.62908e+06	3.45624e+06	3	3	3	3	3	1.47283e+06	1.69826e+06	681894	4.14657e+06	7.02974e+06	3.7651e+06	2.25885e+06	559029
False	High	IsMasterProtein	O00273	DNA fragmentation factor subunit alpha OS=Homo sapiens OX=9606 GN=DFFA PE=1 SV=1	0	100.368	50	14	181	14	331	36.5	4.79	3452	14	1.297	1.232	1.265	1.296	0.38	0.3	0.34	0.37	0.120791	0.272605	0.0874139	0.0958466	0.43153	1	0.355644	0.941085	9.8096e+07	9.32062e+07	9.56478e+07	9.79884e+07	7.56272e+07	3	3	3	3	3	1.11763e+08	8.36568e+07	9.8096e+07	8.7899e+07	9.32062e+07	9.56483e+07	9.56478e+07	1.08775e+08
False	High	IsMasterProtein	O00287	Regulatory factor X-associated protein OS=Homo sapiens OX=9606 GN=RFXAP PE=1 SV=1	0	12.391	12	2	8	2	272	28.2	5.54	128	2	0.728	1.387	0.925	1.044	-0.46	0.47	-0.11	0.06	0.767896	0.605316	0.986831	0.973914	1	1	1	1	1.53664e+06	2.92666e+06	1.95144e+06	2.2027e+06	2.10982e+06	3	3	3	3	2	2.5336e+06	1.19036e+06	1.53664e+06	2.64771e+06	2.92666e+06	2.93945e+06	1.701e+06	1.95144e+06
False	High	IsMasterProtein	O00291	Huntingtin-interacting protein 1 OS=Homo sapiens OX=9606 GN=HIP1 PE=1 SV=5	0	37.161	12	9	25	9	1037	116.1	5.3	261	9	0.945	1.063	0.78	0.802	-0.08	0.09	-0.36	-0.32	1	1	0.400068	0.416733	1	1	0.917318	1	2.23375e+07	2.5117e+07	1.84404e+07	1.89618e+07	2.36345e+07	3	3	3	3	3	2.67184e+07	2.14401e+07	2.23375e+07	2.78989e+07	2.5117e+07	1.83038e+07	1.84404e+07	2.05062e+07
False	High	IsMasterProtein	O00299	Chloride intracellular channel protein 1 OS=Homo sapiens OX=9606 GN=CLIC1 PE=1 SV=4	0	137.544	85	19	315	19	241	26.9	5.17	5095	19	1.074	0.825	0.966	0.68	0.1	-0.28	-0.05	-0.56	0.206868	0.438119	0.686388	0.00480623	0.610686	1	1	0.575654	8.93288e+08	6.85746e+08	8.03592e+08	5.65308e+08	8.31574e+08	3	3	3	3	3	8.82712e+08	8.93288e+08	9.09925e+08	7.1255e+08	6.67927e+08	6.85746e+08	7.77959e+08	9.42695e+08
False	High	IsMasterProtein	O00303	Eukaryotic translation initiation factor 3 subunit F OS=Homo sapiens OX=9606 GN=EIF3F PE=1 SV=1	0	81.896	41	13	166	13	357	37.5	5.45	3486	13	0.552	0.824	0.7	1.156	-0.86	-0.28	-0.51	0.21	0.00366209	0.425895	0.0387836	0.982469	0.0509841	1	0.214592	1	1.18136e+08	1.76401e+08	1.49897e+08	2.47475e+08	214149696	3	3	3	3	3	1.18136e+08	1.50717e+08	9.84845e+07	1.68644e+08	1.76401e+08	2.10427e+08	1.49897e+08	1.49957e+08
False	High	IsMasterProtein	O00308	NEDD4-like E3 ubiquitin-protein ligase WWP2 OS=Homo sapiens OX=9606 GN=WWP2 PE=1 SV=2	0.001	4.689	3	2	4	2	870	98.9	7.12	28	2	0.01	0.01	1.218	0.576	-6.64	-6.64	0.28	-0.8			0.996696				1				1.85562e+06	876640	1.52317e+06			3	1	2							1.85562e+06	847040
False	High	IsMasterProtein	O00330	Pyruvate dehydrogenase protein X component, mitochondrial OS=Homo sapiens OX=9606 GN=PDHX PE=1 SV=3	0	45.196	28	10	64	10	501	54.1	8.66	977	10	0.444	1.068	0.55	1.398	-1.17	0.1	-0.86	0.48	0.00109706	1	0.008226	0.592944	0.0239323	1	0.082141	1	1.54808e+07	3.72449e+07	1.91856e+07	4.87555e+07	3.48686e+07	3	3	3	3	3	1.5261e+07	1.78918e+07	1.54808e+07	3.1016e+07	3.72449e+07	4.57374e+07	2.26922e+07	1.91856e+07
False	High	IsMasterProtein	O00401	Neural Wiskott-Aldrich syndrome protein OS=Homo sapiens OX=9606 GN=WASL PE=1 SV=2	0	28.77	23	7	26	7	505	54.8	7.93	184	7	0.022	0.535	0.439	0.712	-5.54	-0.9	-1.19	-0.49	0.0491916	0.971425	0.798241	0.999909	0.233365	1	1	1	327231	8.13655e+06	6.67515e+06	1.08293e+07	1.52069e+07	3	3	3	3	3	1.03613e+06	245733	327231	1.63679e+06	1.07576e+07	8.13655e+06	6.77464e+06	782294
False	High	IsMasterProtein	O00410	Importin-5 OS=Homo sapiens OX=9606 GN=IPO5 PE=1 SV=4	0	256.153	49	40	422	37	1097	123.6	4.94	5039	40	1.42	0.967	1.03	0.642	0.51	-0.05	0.04	-0.64	0.998587	0.545731	0.984187	0.137874	1	1	1	1	1.58887e+08	1.08222e+08	1.15232e+08	7.18207e+07	1.11911e+08	3	3	3	3	3	1.2374e+08	1.58887e+08	1.66517e+08	1.2216e+08	1.08222e+08	4.33293e+07	1.02433e+08	1.32072e+08
False	High	IsMasterProtein	O00411	DNA-directed RNA polymerase, mitochondrial OS=Homo sapiens OX=9606 GN=POLRMT PE=1 SV=2	0	9.342	3	3	3	3	1230	138.5	8.98	50	3	0.01	0.096	0.01	0.01	-6.64	-3.38	-6.64	-6.64										112232			1.17081e+06		1			2				112232
False	High	IsMasterProtein	O00418	Eukaryotic elongation factor 2 kinase OS=Homo sapiens OX=9606 GN=EEF2K PE=1 SV=2	0.001	4.987	3	2	5	2	725	82.1	5.33	34	2	0.446	1.877	1.162	1.696	-1.17	0.91	0.22	0.76			0.996385				1		1.33194e+06	5.60925e+06	3.47337e+06	5.06901e+06	2.98799e+06	1	1	2	1	2		1.33194e+06				5.60925e+06		2.54932e+06
False	High	IsMasterProtein	O00422	Histone deacetylase complex subunit SAP18 OS=Homo sapiens OX=9606 GN=SAP18 PE=1 SV=1	0	25.029	24	5	67	5	153	17.6	9.35	1475	5	0.98	1.225	1.043	1.164	-0.03	0.29	0.06	0.22	0.985637	0.836379	0.999684	0.957915	1	1	1	1	1.62229e+08	2.02766e+08	1.72712e+08	1.92678e+08	1.65576e+08	3	3	3	3	3	2.03299e+08	1.40516e+08	1.62229e+08	1.92462e+08	2.02766e+08	2.13463e+08	1.75213e+08	1.72697e+08
False	High	IsMasterProtein	O00425	Insulin-like growth factor 2 mRNA-binding protein 3 OS=Homo sapiens OX=9606 GN=IGF2BP3 PE=1 SV=2	0	116.334	42	19	221	17	579	63.7	8.87	3089	19	1.231	1.429	1.618	1.546	0.3	0.52	0.69	0.63	0.398177	0.589262	0.330353	0.338158	0.907569	1	0.824975	1	3.59724e+08	4.1774e+08	4.72942e+08	4.52013e+08	2.92293e+08	3	3	3	3	3	3.33978e+08	6.37159e+08	3.59724e+08	4.91566e+08	4.1774e+08	2.97502e+08	4.72942e+08	4.82459e+08
False	High	IsMasterProtein	O00429	Dynamin-1-like protein OS=Homo sapiens OX=9606 GN=DNM1L PE=1 SV=2	0	220.835	68	37	351	37	736	81.8	6.81	4947	37	0.922	0.649	1.087	0.583	-0.12	-0.62	0.12	-0.78	0.961589	0.518803	1	0.0539643	1	1	1	0.8475	5.16893e+07	3.63902e+07	6.09292e+07	3.26812e+07	5.60474e+07	3	3	3	3	3	5.37167e+07	4.95024e+07	5.16893e+07	4.94184e+07	3.63902e+07	3.37267e+07	6.05207e+07	6.71397e+07
False	High	IsMasterProtein	O00442	RNA 3'-terminal phosphate cyclase OS=Homo sapiens OX=9606 GN=RTCA PE=1 SV=1	0	44.662	37	10	81	10	366	39.3	7.85	1088	10	1.337	1.002	1.228	0.801	0.42	0	0.3	-0.32	0.599288	0.918068	0.877986	0.273624	1	1	1	1	2.69535e+07	2.01941e+07	2.47435e+07	1.61514e+07	2.01541e+07	3	3	3	3	3	2.69535e+07	2.6826e+07	2.79535e+07	2.42893e+07	2.01941e+07	1.51608e+07	2.4426e+07	2.64141e+07
False	High	IsMasterProtein	O00443	Phosphatidylinositol 4-phosphate 3-kinase C2 domain-containing subunit alpha OS=Homo sapiens OX=9606 GN=PIK3C2A PE=1 SV=2	0	39.853	10	13	47	13	1686	190.6	8.02	324	13	2.256	0.823	1.334	0.577	1.17	-0.28	0.42	-0.79	0.189426	0.692495	0.60068	0.319503	0.578296	1	1	1	2.56302e+07	9.34746e+06	1.51481e+07	6.55765e+06	1.13588e+07	3	3	3	3	3	1.30187e+07	2.56302e+07	3.22849e+07	9.34746e+06	9.75365e+06	6.54733e+06	1.51481e+07	1.41273e+07
False	High	IsMasterProtein	O00458	Interferon-related developmental regulator 1 OS=Homo sapiens OX=9606 GN=IFRD1 PE=1 SV=4	0	42.303	24	9	45	9	451	50.2	7.18	777	9	3.372	0.965	2.839	0.637	1.75	-0.05	1.51	-0.65	0.0382949	0.999999	0.0828154	0.999925	0.199563	1	0.344877	1	2.4704e+07	7.06932e+06	2.07958e+07	4.66705e+06	7.32603e+06	3	3	3	3	3	2.72142e+07	2.4704e+07	2.26034e+07	8.52371e+06	7.06932e+06	3.29271e+06	2.16069e+07	1.79717e+07
False	High	IsMasterProtein	O00459	Phosphatidylinositol 3-kinase regulatory subunit beta OS=Homo sapiens OX=9606 GN=PIK3R2 PE=1 SV=2	0.005	3.314	5	2	2	2	728	81.5	6.43	0	2	0.385	1.057	0.599	1.442	-1.38	0.08	-0.74	0.53		0.999478		0.939917		1		1	736562	2.02162e+06	1.14632e+06	2.7582e+06	1.91241e+06	1	3	1	3	2			736562	2.02162e+06	1.02635e+06	2.55963e+06	1.14632e+06
False	High	IsMasterProtein	O00461	Golgi integral membrane protein 4 OS=Homo sapiens OX=9606 GN=GOLIM4 PE=1 SV=1	0	10.238	5	3	3	3	696	81.8	4.77	33	3	0.141	0.01	0.01	0.124	-2.82	-6.64	-6.64	-3.01				0.256747				1	335934			294368	2.37917e+06	1			2	2		335934
False	High	IsMasterProtein	O00468	Agrin OS=Homo sapiens OX=9606 GN=AGRN PE=1 SV=6	0	19.775	3	5	11	5	2068	217.2	6.39	226	5	0.526	0.658	0.365	0.827	-0.93	-0.6	-1.45	-0.27	0.677909	0.29661	0.397617	0.981777	1	1	0.914715	1	1.06927e+06	1.33825e+06	742278	1.68131e+06	2.03413e+06	3	3	3	3	3	1.25055e+06	1.0638e+06	1.06927e+06	1.78287e+06	1.33825e+06	187117	598939	1.43638e+06
False	High	IsMasterProtein	O00471	Exocyst complex component 5 OS=Homo sapiens OX=9606 GN=EXOC5 PE=1 SV=1	0	18.125	9	5	16	5	708	81.8	6.71	95	5	1.182	0.769	0.861	0.2	0.24	-0.38	-0.22	-2.32	0.959932	0.894852	1	0.0411497	1	1	1	0.8475	5.40621e+06	3.51595e+06	3.93619e+06	915043	4.57297e+06	3	3	3	3	3	6.43643e+06	5.40621e+06	3.57831e+06	4.21419e+06	3.51595e+06	1.384e+06	6.09457e+06	3.93619e+06
False	High	IsMasterProtein	O00483	Cytochrome c oxidase subunit NDUFA4 OS=Homo sapiens OX=9606 GN=NDUFA4 PE=1 SV=1	0	11.988	47	3	25	3	81	9.4	9.38	555	3	0.274	0.492	0.428	0.586	-1.87	-1.02	-1.22	-0.77	0.000232718	0.0335222	0.0206813	0.245621	0.00986651	1	0.145923	1	2.25825e+07	4.05495e+07	3.53359e+07	4.83077e+07	8.24924e+07	3	3	3	3	3	2.2752e+07	2.25825e+07	1.84645e+07	4.05495e+07	4.59364e+07	2.98958e+07	3.53359e+07	4.09612e+07
False	High	IsMasterProtein	O00487	26S proteasome non-ATPase regulatory subunit 14 OS=Homo sapiens OX=9606 GN=PSMD14 PE=1 SV=1	0	58.436	50	10	140	10	310	34.6	6.52	1662	10	0.555	0.83	0.698	0.863	-0.85	-0.27	-0.52	-0.21	0.0438383	0.564942	0.359465	0.93997	0.215153	1	0.862278	1	8.91373e+07	1.33316e+08	1.12144e+08	1.38532e+08	1.6057e+08	3	3	3	3	3	8.91373e+07	1.30471e+08	8.87735e+07	1.19025e+08	1.37873e+08	1.33316e+08	1.02585e+08	1.61455e+08
False	High	IsMasterProtein	O00488	Zinc finger protein 593 OS=Homo sapiens OX=9606 GN=ZNF593 PE=1 SV=2	0	14.635	53	4	17	4	134	15.2	9.82	128	4	1.438	1.877	1.546	2.263	0.52	0.91	0.63	1.18	0.944275	0.496939	0.941657	0.263914	1	1	1	1	1.62441e+07	2.121e+07	1.74693e+07	2.55628e+07	1.12974e+07	3	3	3	3	3	1.62441e+07	2.42002e+07	1.2587e+07	2.121e+07	2.73135e+07	1.72546e+07	1.74693e+07	1.96967e+07
False	High	IsMasterProtein	O00499	Myc box-dependent-interacting protein 1 OS=Homo sapiens OX=9606 GN=BIN1 PE=1 SV=1	0	64.442	28	12	104	12	593	64.7	5.06	1493	12	1.714	1.74	1.925	1.621	0.78	0.8	0.95	0.7	0.115564	0.186975	0.0768866	0.375854	0.418958	1	0.329131	1	4.37824e+07	4.44579e+07	4.91904e+07	4.14079e+07	2.55488e+07	3	3	3	3	3	4.37824e+07	4.24526e+07	5.26101e+07	4.44579e+07	3.72118e+07	5.00035e+07	4.91904e+07	4.36775e+07
False	High	IsMasterProtein	O00505	Importin subunit alpha-4 OS=Homo sapiens OX=9606 GN=KPNA3 PE=1 SV=2	0	109.362	47	17	177	13	521	57.8	4.94	2529	17	0.884	0.892	0.776	0.654	-0.18	-0.16	-0.37	-0.61	0.92105	0.608431	0.710821	0.160233	1	1	1	1	1.00106e+08	1.01034e+08	8.78328e+07	7.40197e+07	1.13227e+08	3	3	3	3	3	9.56945e+07	1.00106e+08	1.0188e+08	1.01835e+08	1.01034e+08	6.57322e+07	8.03897e+07	1.06225e+08
False	High	IsMasterProtein	O00515	Ladinin-1 OS=Homo sapiens OX=9606 GN=LAD1 PE=1 SV=2	0	74.112	34	15	91	15	517	57.1	9.67	1160	15	0.726	0.996	1.474	0.91	-0.46	-0.01	0.56	-0.14	0.405541	0.977134	0.455933	0.945715	0.916268	1	0.992378	1	1.97723e+07	2.71165e+07	4.0127e+07	2.47644e+07	2.72222e+07	3	3	3	3	3	2.30491e+07	1.70868e+07	1.97723e+07	2.71165e+07	2.50663e+07	4.57973e+07	4.0127e+07	4.6412e+07
False	High	IsMasterProtein	O00541	Pescadillo homolog OS=Homo sapiens OX=9606 GN=PES1 PE=1 SV=1	0	63.359	24	14	93	14	588	68	7.33	657	14	1.268	0.974	0.869	0.797	0.34	-0.04	-0.2	-0.33	0.999227	0.792454	0.99991	0.55153	1	1	1	1	4.82802e+07	3.70904e+07	3.31131e+07	3.03516e+07	3.8084e+07	3	3	3	3	3	3.45345e+07	5.70737e+07	4.82802e+07	3.70904e+07	3.73338e+07	2.06416e+07	3.31131e+07	6.47022e+07
False	High	IsMasterProtein	O00560	Syntenin-1 OS=Homo sapiens OX=9606 GN=SDCBP PE=1 SV=1	0	30.544	45	7	66	7	298	32.4	7.53	708	7	0.543	0.929	0.425	1.009	-0.88	-0.11	-1.24	0.01	0.000362855	0.924298	3.6412e-05	1	0.0125661	1	0.00245321	1	3.45089e+07	5.89938e+07	2.6964e+07	6.40792e+07	6.35088e+07	3	3	3	3	3	3.67877e+07	3.45089e+07	3.14438e+07	5.89938e+07	5.79731e+07	6.4871e+07	2.58869e+07	3.1447e+07
False	High	IsMasterProtein	O00566	U3 small nucleolar ribonucleoprotein protein MPP10 OS=Homo sapiens OX=9606 GN=MPHOSPH10 PE=1 SV=2	0	102.461	33	18	173	18	681	78.8	4.86	1985	18	1.264	1.233	1.361	1.309	0.34	0.3	0.44	0.39	0.634905	0.387275	0.209138	0.456573	1	1	0.618604	1	6.95885e+07	6.78751e+07	7.48864e+07	7.20258e+07	5.50429e+07	3	3	3	3	3	7.17916e+07	6.0965e+07	6.95885e+07	6.56902e+07	6.78751e+07	8.03617e+07	7.48864e+07	6.85108e+07
False	High	IsMasterProtein	O00567	Nucleolar protein 56 OS=Homo sapiens OX=9606 GN=NOP56 PE=1 SV=4	0	156.978	49	23	225	23	594	66	9.19	2836	23	1.279	1.063	1.454	0.899	0.35	0.09	0.54	-0.15	0.999984	0.600824	0.942106	0.562341	1	1	1	1	6.2298e+07	5.17873e+07	7.08529e+07	4.38029e+07	4.87167e+07	3	3	3	3	3	5.16502e+07	6.2298e+07	6.42669e+07	5.17873e+07	6.09005e+07	2.62897e+07	7.22341e+07	6.97818e+07
False	High	IsMasterProtein	O00571	ATP-dependent RNA helicase DDX3X OS=Homo sapiens OX=9606 GN=DDX3X PE=1 SV=3	0	287.347	63	42	542	41	662	73.2	7.18	9757	42	0.685	0.798	0.776	0.904	-0.55	-0.33	-0.37	-0.15	0.068358	0.511038	0.305833	0.95387	0.292037	1	0.783473	1	2.01342e+08	2.34653e+08	2.28268e+08	2.65961e+08	2.94126e+08	3	3	3	3	3	2.0052e+08	2.01342e+08	2.31334e+08	2.34653e+08	2.25756e+08	2.58243e+08	2.27594e+08	2.35267e+08
False	High	IsMasterProtein	O00584	Ribonuclease T2 OS=Homo sapiens OX=9606 GN=RNASET2 PE=1 SV=2	0	26.899	22	5	27	5	256	29.5	7.08	335	5	0.774	0.904	0.827	1.067	-0.37	-0.14	-0.27	0.09	0.953745	0.999944	0.725057	0.999847	1	1	1	1	8.98135e+06	1.04981e+07	9.59861e+06	1.23827e+07	1.16072e+07	3	3	3	3	3	1.34792e+07	8.98135e+06	7.25874e+06	9.2201e+06	1.04981e+07	1.49729e+07	9.60116e+06	9.59861e+06
False	High	IsMasterProtein	O00622	CCN family member 1 OS=Homo sapiens OX=9606 GN=CCN1 PE=1 SV=1	0	20.267	28	6	25	6	381	42	8.21	231	6	0.127	0.66	0.069	0.323	-2.97	-0.6	-3.86	-1.63	0.123685	0.669492		0.416593	0.437739	1		1	1.80155e+06	9.35101e+06	973804	4.58062e+06	1.41613e+07	3	3	1	3	3	7.10607e+06	1.17224e+06	1.80155e+06	1.19078e+07	9.35101e+06	4.27536e+06
False	High	IsMasterProtein	O00625	Pirin OS=Homo sapiens OX=9606 GN=PIR PE=1 SV=1	0	36.655	29	8	46	8	290	32.1	6.92	445	8	0.588	1.319	0.991	0.78	-0.77	0.4	-0.01	-0.36	0.614777	0.52014	0.872067	0.998569	1	1	1	1	1.50734e+07	3.38433e+07	2.54176e+07	2.00054e+07	2.56566e+07	3	3	3	3	3	2.43477e+07	8.00818e+06	1.50734e+07	3.38433e+07	2.73576e+07	3.60472e+07	3.06862e+07	2.51695e+07
False	High	IsMasterProtein	O00629	Importin subunit alpha-3 OS=Homo sapiens OX=9606 GN=KPNA4 PE=1 SV=1	0	83.677	32	11	142	7	521	57.9	4.96	1727	11	0.592	0.659	0.626	0.511	-0.76	-0.6	-0.68	-0.97	0.889385	0.949181	0.906791	0.611776	1	1	1	1	1.1596e+08	1.28927e+08	1.22561e+08	1.00096e+08	1.95773e+08	3	3	3	3	3	1.32477e+08	1.08424e+08	1.1596e+08	1.28927e+08	8.52981e+07	1.76321e+08	1.22561e+08	8.88886e+07
False	High	IsMasterProtein	O00743	Serine/threonine-protein phosphatase 6 catalytic subunit OS=Homo sapiens OX=9606 GN=PPP6C PE=1 SV=1	0	47.321	43	11	100	11	305	35.1	5.69	683	11	1.323	1.241	1.037	0.637	0.4	0.31	0.05	-0.65	0.920762	0.985932	0.999591	0.208442	1	1	1	1	4.04647e+07	3.79756e+07	3.17201e+07	1.94799e+07	3.05886e+07	3	3	3	3	3	4.14369e+07	4.04647e+07	3.88772e+07	3.95605e+07	3.79756e+07	1.81839e+07	2.99185e+07	4.56566e+07
False	High	IsMasterProtein	O00754	Lysosomal alpha-mannosidase OS=Homo sapiens OX=9606 GN=MAN2B1 PE=1 SV=3	0	8.395	2	2	8	2	1011	113.7	7.28	83	2	0.785	0.848	0.712	0.731	-0.35	-0.24	-0.49	-0.45	0.302948	0.915406	0.540154	0.48245	0.773565	1	1	1	2.54728e+06	2.74936e+06	2.3095e+06	2.37156e+06	3.24372e+06	3	3	3	3	3	2.69947e+06	1.57317e+06	2.54728e+06	2.28979e+06	2.74936e+06	3.54331e+06	2.3095e+06	1.72815e+06
False	High	IsMasterProtein	O00762	Ubiquitin-conjugating enzyme E2 C OS=Homo sapiens OX=9606 GN=UBE2C PE=1 SV=1	0	48.819	66	10	69	10	179	19.6	7.37	621	10	0.476	1.138	0.454	1.331	-1.07	0.19	-1.14	0.41	0.0338255	0.88243	0.0145777	0.720193	0.183034	1	0.116664	1	2.32248e+07	5.54453e+07	2.21431e+07	6.48767e+07	4.87417e+07	3	3	3	3	3	3.70645e+07	2.32248e+07	2.17768e+07	6.33088e+07	5.54453e+07	5.26667e+07	2.08179e+07	3.07247e+07
False	High	IsMasterProtein	O00764	Pyridoxal kinase OS=Homo sapiens OX=9606 GN=PDXK PE=1 SV=1	0	105.881	64	17	142	17	312	35.1	6.13	1993	17	0.882	0.668	0.807	0.922	-0.18	-0.58	-0.31	-0.12	0.999646	0.96994	0.978483	0.941098	1	1	1	1	1.5563e+08	1.17958e+08	1.42404e+08	1.62689e+08	1.76519e+08	3	3	3	3	3	2.13416e+08	1.15952e+08	1.5563e+08	1.17958e+08	1.09769e+08	2.19409e+08	1.27435e+08	1.42404e+08
False	High	IsMasterProtein	O14497	AT-rich interactive domain-containing protein 1A OS=Homo sapiens OX=9606 GN=ARID1A PE=1 SV=3	0	43.048	10	12	25	12	2285	241.9	6.7	221	12	0.424	0.346	0.294	0.22	-1.24	-1.53	-1.77	-2.18	0.842661	0.266125	0.319808	0.125017	1	1	0.806134	0.99686	9.15514e+06	7.47617e+06	6.34844e+06	4.75224e+06	2.1581e+07	3	3	3	3	3	9.23076e+06	8.92456e+06	9.15514e+06	7.97251e+06	7.47617e+06	3.40791e+06	4.54515e+06	8.24597e+06
False	High	IsMasterProtein	O14530	Thioredoxin domain-containing protein 9 OS=Homo sapiens OX=9606 GN=TXNDC9 PE=1 SV=2	0	65.346	54	13	141	13	226	26.5	5.88	1171	13	0.75	1.113	0.829	1.345	-0.41	0.15	-0.27	0.43	0.156955	0.924012	0.427889	0.334774	0.510515	1	0.957375	1	5.47131e+07	8.11394e+07	6.04323e+07	9.8048e+07	7.2917e+07	3	3	3	3	3	7.30568e+07	4.4823e+07	5.47131e+07	7.71912e+07	8.11394e+07	9.26409e+07	6.04323e+07	6.03467e+07
False	High	IsMasterProtein	O14545	TRAF-type zinc finger domain-containing protein 1 OS=Homo sapiens OX=9606 GN=TRAFD1 PE=1 SV=1	0	24.533	12	5	22	5	582	64.8	5.29	192	5	0.734	0.909	0.485	1.053	-0.45	-0.14	-1.04	0.07	0.355539	0.928852	0.00661567	0.999481	0.848455	1	0.0714907	1	5.21145e+06	6.45962e+06	3.44407e+06	7.48288e+06	7.10411e+06	3	3	3	3	3	6.93009e+06	4.21904e+06	5.21145e+06	5.19012e+06	6.45962e+06	7.9486e+06	2.62808e+06	4.63792e+06
False	High	IsMasterProtein	O14548	Cytochrome c oxidase subunit 7A-related protein, mitochondrial OS=Homo sapiens OX=9606 GN=COX7A2L PE=1 SV=2	0	6.88	37	2	10	2	114	12.6	9.42	27	2	0.144	0.29	0.172	0.235	-2.8	-1.79	-2.54	-2.09		0.353484		0.512036		1		1	2.36e+06	4.74976e+06	2.81631e+06	3.84313e+06	16381664	1	3	1	3	3		2.36e+06		4.74976e+06	1.40006e+06	7.00338e+06		2.81631e+06
False	High	IsMasterProtein	O14561	Acyl carrier protein, mitochondrial OS=Homo sapiens OX=9606 GN=NDUFAB1 PE=1 SV=3	0	23.025	21	4	47	4	156	17.4	4.93	658	4	0.366	0.918	0.357	1.106	-1.45	-0.12	-1.49	0.15	0.000213455	1	3.54419e-05	0.793408	0.00977484	1	0.00245321	1	6.90787e+07	1.73078e+08	6.72699e+07	2.08518e+08	1.88561e+08	3	3	3	3	3	8.89659e+07	6.73707e+07	6.90787e+07	1.54525e+08	1.73078e+08	2.23129e+08	6.8072e+07	4.88633e+07
False	High	IsMasterProtein	O14562	Ubiquitin domain-containing protein UBFD1 OS=Homo sapiens OX=9606 GN=UBFD1 PE=1 SV=2	0	33.627	19	5	60	5	309	33.4	5.77	1486	5	0.84	1.049	0.873	1.024	-0.25	0.07	-0.2	0.03	1	0.412565	0.996487	0.747043	1	1	1	1	7.47951e+07	9.34478e+07	7.76984e+07	9.12007e+07	8.90409e+07	3	3	3	3	3	9.73176e+07	7.47951e+07	7.09209e+07	8.63618e+07	1.13875e+08	9.34478e+07	7.82803e+07	7.653e+07
False	High	IsMasterProtein	O14578	Citron Rho-interacting kinase OS=Homo sapiens OX=9606 GN=CIT PE=1 SV=2	0	39.928	5	9	27	9	2027	231.3	6.57	317	9	0.355	0.689	0.25	0.242	-1.49	-0.54	-2	-2.05	0.674529	0.613062	0.341275	0.288822	1	1	0.839805	1	2.98095e+06	5.79214e+06	2.09784e+06	2.03361e+06	8.40161e+06	3	3	3	3	3	3.58276e+06	2.98095e+06	2.77583e+06	7.56831e+06	5.79214e+06	548382	2.09784e+06	3.36623e+06
False	High	IsMasterProtein	O14579	Coatomer subunit epsilon OS=Homo sapiens OX=9606 GN=COPE PE=1 SV=3	0	90.537	58	15	134	15	308	34.5	5.12	1217	15	1.56	0.902	0.865	0.671	0.64	-0.15	-0.21	-0.58	0.0255154	0.997691	0.951339	0.591692	0.15539	1	1	1	9.17266e+07	5.30214e+07	5.0876e+07	3.94424e+07	5.87989e+07	3	3	3	3	3	1.0644e+08	9.17266e+07	7.78996e+07	5.42194e+07	5.30214e+07	5.10204e+07	4.67468e+07	7.45594e+07
False	High	IsMasterProtein	O14617	AP-3 complex subunit delta-1 OS=Homo sapiens OX=9606 GN=AP3D1 PE=1 SV=1	0	66.119	18	16	66	16	1153	130.1	8.48	819	16	0.923	0.718	0.702	0.386	-0.12	-0.48	-0.51	-1.37	0.997892	0.871207	0.998359	0.196468	1	1	1	1	1.62159e+07	1.26228e+07	1.23345e+07	6.78292e+06	1.75727e+07	3	3	3	3	3	1.62159e+07	1.47255e+07	2.0743e+07	1.70588e+07	1.26228e+07	4.66313e+06	1.6609e+07	1.23345e+07
False	High	IsMasterProtein	O14618	Copper chaperone for superoxide dismutase OS=Homo sapiens OX=9606 GN=CCS PE=1 SV=1	0	41.823	38	9	92	9	274	29	5.58	1266	9	1.249	1.597	1.036	1.656	0.32	0.68	0.05	0.73	0.997867	0.719864	0.999994	0.545187	1	1	1	1	3.82626e+07	4.89277e+07	3.17359e+07	5.07425e+07	3.06381e+07	3	3	3	3	3	3.82626e+07	2.56332e+07	4.38332e+07	4.99565e+07	3.10568e+07	4.89277e+07	3.17359e+07	2.87399e+07
False	High	IsMasterProtein	O14639	Actin-binding LIM protein 1 OS=Homo sapiens OX=9606 GN=ABLIM1 PE=1 SV=3	0	115.461	34	22	212	21	778	87.6	8.59	3230	22	0.523	1.032	0.492	1.011	-0.94	0.04	-1.02	0.02	0.159202	0.943039	0.049047	0.991886	0.514366	1	0.243559	1	4.19132e+07	8.27331e+07	3.9487e+07	8.11011e+07	8.02006e+07	3	3	3	3	3	6.67547e+07	3.19483e+07	4.19132e+07	8.27331e+07	7.27397e+07	9.44188e+07	3.9487e+07	3.44018e+07
False	High	IsMasterProtein	O14640	Segment polarity protein dishevelled homolog DVL-1 OS=Homo sapiens OX=9606 GN=DVL1 PE=1 SV=2	0	12.282	9	4	8	3	695	75.1	7.81	121	4	0.184	0.762	0.01	0.647	-2.44	-0.39	-6.64	-0.63	0.00285735	0.985273		0.995735	0.0432227	1		1	526247	2.1803e+06		1.84966e+06	2.86066e+06	3	3		3	3	290074	567022	526247	1.62355e+06	2.1803e+06	2.74353e+06
False	High	IsMasterProtein	O14641	Segment polarity protein dishevelled homolog DVL-2 OS=Homo sapiens OX=9606 GN=DVL2 PE=1 SV=1	0	47.069	18	10	59	9	736	78.9	6.02	856	10	0.884	0.892	0.729	0.858	-0.18	-0.17	-0.46	-0.22	0.255892	0.152507	0.0149122	0.119518	0.701583	1	0.118051	0.992791	4.79097e+07	4.83167e+07	3.94917e+07	4.6483e+07	54187216	3	3	3	3	3	4.70422e+07	5.01593e+07	4.79097e+07	4.83167e+07	5.13143e+07	4.10567e+07	3.93482e+07	4.23226e+07
False	High	IsMasterProtein	O14646	Chromodomain-helicase-DNA-binding protein 1 OS=Homo sapiens OX=9606 GN=CHD1 PE=1 SV=2	0	42.752	10	13	43	8	1710	196.6	7.14	313	13	0.82	0.673	0.634	0.501	-0.29	-0.57	-0.66	-1	0.97326	0.355252	0.246645	0.1561	1	1	0.687867	1	6.3628e+06	5.22584e+06	4.92171e+06	3.88694e+06	7.76266e+06	3	3	3	3	3	6.3455e+06	6.48894e+06	6.3628e+06	5.22584e+06	5.96777e+06	3.26893e+06	4.92171e+06	5.04845e+06
False	High	IsMasterProtein	O14656	Torsin-1A OS=Homo sapiens OX=9606 GN=TOR1A PE=1 SV=1	0	15.818	17	5	18	5	332	37.8	6.99	124	5	1.169	0.831	0.865	0.795	0.23	-0.27	-0.21	-0.33	0.999894	0.151839	0.781421	0.51123	1	1	1	1	9.15539e+06	6.50617e+06	6.77391e+06	6.22174e+06	7.82902e+06	3	3	3	3	3	8.12424e+06	1.00747e+07	9.15539e+06	6.50617e+06	6.62949e+06	2.80815e+06	6.77391e+06	7.08884e+06
False	High	IsMasterProtein	O14657	Torsin-1B OS=Homo sapiens OX=9606 GN=TOR1B PE=1 SV=2	0	6.66	6	2	4	2	336	38	8.54	52	2	0.446	0.208	0.183	0.086	-1.16	-2.27	-2.45	-3.54		0.555878	0.564472	0.169994		1	1	1	2.22881e+06	1.03664e+06	912783	430090	4.99309e+06	1	2	3	3	2	2.22881e+06			567923		1.8922e+06	665042	2.89837e+06
False	High	IsMasterProtein	O14672	Disintegrin and metalloproteinase domain-containing protein 10 OS=Homo sapiens OX=9606 GN=ADAM10 PE=1 SV=1	0	11.715	8	3	3	3	748	84.1	7.77	63	3	0.01	0.01	0.01	0.01	-6.64	-6.64	-6.64	-6.64													3.38239e+06					2
False	High	IsMasterProtein	O14730	Serine/threonine-protein kinase RIO3 OS=Homo sapiens OX=9606 GN=RIOK3 PE=1 SV=2	0	7.76	6	2	8	2	519	59.1	5.76	56	2	0.891	0.615	0.5	0.657	-0.17	-0.7	-1	-0.61	0.999689	0.606612	0.642813	0.89655	1	1	1	1	7.86995e+06	5.42948e+06	4.41251e+06	5.80316e+06	8.82933e+06	3	3	3	2	2	6.2781e+06	1.09691e+07	7.86995e+06	5.42948e+06	7.46568e+06	2.49532e+06	4.41251e+06	7.24119e+06
False	High	IsMasterProtein	O14733	Dual specificity mitogen-activated protein kinase kinase 7 OS=Homo sapiens OX=9606 GN=MAP2K7 PE=1 SV=2	0.001	4.218	5	2	4	2	419	47.5	9.16	33	2	0.527	0.793	0.566	0.495	-0.92	-0.33	-0.82	-1.02	0.11327	0.969138	0.111935	0.306387	0.412294	1	0.425471	1	3.63657e+06	5.4757e+06	3.90479e+06	3.41527e+06	6.90442e+06	3	3	3	3	3	3.22003e+06	3.68767e+06	3.63657e+06	5.86173e+06	4.7645e+06	5.4757e+06	2.74256e+06	3.90479e+06
False	High	IsMasterProtein	O14734	Acyl-coenzyme A thioesterase 8 OS=Homo sapiens OX=9606 GN=ACOT8 PE=1 SV=1	0	13.478	23	5	7	5	319	35.9	7.56	40	5	0.467	0.628	0.516	0.541	-1.1	-0.67	-0.95	-0.89	0.0269811	0.0958248	0.0508801	0.0838701	0.160156	1	0.249299	0.91178	5.66742e+06	7.61633e+06	6.26142e+06	6.5636e+06	1.2131e+07	3	3	3	3	3	4.8981e+06	8.00043e+06	5.66742e+06	8.07132e+06	7.61633e+06	5.5965e+06	7.09498e+06	6.2191e+06
False	High	IsMasterProtein	O14737	Programmed cell death protein 5 OS=Homo sapiens OX=9606 GN=PDCD5 PE=1 SV=3	0	80.292	70	10	150	10	125	14.3	6.04	3674	10	0.795	1.249	0.886	1.259	-0.33	0.32	-0.17	0.33	0.79369	0.779757	0.898352	0.745889	1	1	1	1	4.05422e+08	6.36469e+08	4.51634e+08	6.41909e+08	5.09674e+08	3	3	3	3	3	5.99732e+08	3.36304e+08	4.05422e+08	5.76213e+08	6.36469e+08	6.84532e+08	4.51634e+08	4.16012e+08
False	High	IsMasterProtein	O14744	Protein arginine N-methyltransferase 5 OS=Homo sapiens OX=9606 GN=PRMT5 PE=1 SV=4	0	106.403	40	20	165	20	637	72.6	6.29	1473	20	1.043	0.856	0.809	0.513	0.06	-0.22	-0.31	-0.96	0.999998	0.578224	0.924151	0.055141	1	1	1	0.8475	7.4708e+07	6.13256e+07	5.79549e+07	3.67324e+07	7.16451e+07	3	3	3	3	3	7.10404e+07	7.4708e+07	7.54647e+07	6.99425e+07	6.13256e+07	2.9742e+07	5.33186e+07	6.93437e+07
False	High	IsMasterProtein	O14745	Na(+)/H(+) exchange regulatory cofactor NHE-RF1 OS=Homo sapiens OX=9606 GN=SLC9A3R1 PE=1 SV=4	0	116.92	57	20	218	20	358	38.8	5.77	3732	20	0.674	1.091	0.643	1.23	-0.57	0.13	-0.64	0.3	0.202031	0.863779	0.0505079	0.360131	0.602179	1	0.247915	1	1.26658e+08	2.04875e+08	1.20789e+08	2.31035e+08	1.87809e+08	3	3	3	3	3	1.7464e+08	1.14223e+08	1.26658e+08	1.92656e+08	2.04875e+08	2.10729e+08	1.26199e+08	1.20789e+08
False	High	IsMasterProtein	O14757	Serine/threonine-protein kinase Chk1 OS=Homo sapiens OX=9606 GN=CHEK1 PE=1 SV=2	0	17.104	17	6	25	6	476	54.4	8.25	149	6	1.425	1.751	1.449	1.322	0.51	0.81	0.54	0.4	0.652492	0.62176	0.995701	0.982196	1	1	1	1	8.42978e+06	1.03617e+07	8.57399e+06	7.82515e+06	5.91715e+06	3	3	3	3	3	8.35074e+06	1.02837e+07	8.42978e+06	1.05865e+07	1.03617e+07	6.99987e+06	8.57399e+06	1.09266e+07
False	High	IsMasterProtein	O14773	Tripeptidyl-peptidase 1 OS=Homo sapiens OX=9606 GN=TPP1 PE=1 SV=2	0	52.945	17	6	69	6	563	61.2	6.48	924	6	1.304	1.011	0.927	0.918	0.38	0.02	-0.11	-0.12	0.29715	0.997283	0.999223	0.998961	0.76404	1	1	1	1.0935e+08	8.47912e+07	7.77486e+07	7.69401e+07	83844250	3	3	3	3	3	9.07141e+07	1.09987e+08	1.0935e+08	7.73454e+07	8.47912e+07	8.92462e+07	7.77486e+07	1.11659e+08
False	High	IsMasterProtein	O14776	Transcription elongation regulator 1 OS=Homo sapiens OX=9606 GN=TCERG1 PE=1 SV=2	0	144.418	29	28	201	28	1098	123.8	8.65	1931	28	0.551	0.546	0.514	0.615	-0.86	-0.87	-0.96	-0.7	0.158129	0.0940659	0.0793292	0.370907	0.512093	1	0.337225	1	5.27751e+07	5.22375e+07	4.91655e+07	5.89273e+07	9.57414e+07	3	3	3	3	3	5.27751e+07	5.01359e+07	5.49815e+07	5.22375e+07	5.2937e+07	4.39673e+07	4.02897e+07	5.79417e+07
False	High	IsMasterProtein	O14777	Kinetochore protein NDC80 homolog OS=Homo sapiens OX=9606 GN=NDC80 PE=1 SV=1	0	65.589	33	19	94	19	642	73.9	5.6	959	19	0.467	0.711	0.421	1.05	-1.1	-0.49	-1.25	0.07	0.0148539	0.460142	0.00704488	1	0.112656	1	0.0743821	1	1.07654e+07	1.6374e+07	9.70941e+06	2.41938e+07	2.30451e+07	3	3	3	3	3	1.4476e+07	7.46771e+06	1.07654e+07	1.40631e+07	1.85628e+07	1.6374e+07	9.70941e+06	7.99186e+06
False	High	IsMasterProtein	O14787	Transportin-2 OS=Homo sapiens OX=9606 GN=TNPO2 PE=1 SV=3	0	31.551	14	9	33	7	897	101.3	5.01	276	9	0.937	0.767	0.728	0.332	-0.09	-0.38	-0.46	-1.59	0.999615	0.580442	0.9167	0.0350909	1	1	1	0.8475	1.33508e+07	1.09306e+07	1.03767e+07	4.73564e+06	1.42538e+07	3	3	3	3	3	1.00241e+07	1.46609e+07	1.33508e+07	1.29547e+07	1.09306e+07	3.59647e+06	8.81645e+06	1.12198e+07
False	High	IsMasterProtein	O14818	Proteasome subunit alpha type-7 OS=Homo sapiens OX=9606 GN=PSMA7 PE=1 SV=1	0	113.07	69	16	239	16	248	27.9	8.46	3742	16	0.836	1.182	0.917	1.101	-0.26	0.24	-0.13	0.14	0.766163	0.65505	0.980899	0.79688	1	1	1	1	5.7168e+08	8.07884e+08	6.26845e+08	7.52729e+08	6.83662e+08	3	3	3	3	3	7.40349e+08	4.76793e+08	5.7168e+08	7.19806e+08	8.07884e+08	8.30524e+08	6.45517e+08	6.26845e+08
False	High	IsMasterProtein	O14828	Secretory carrier-associated membrane protein 3 OS=Homo sapiens OX=9606 GN=SCAMP3 PE=1 SV=3	0	18.803	19	5	11	5	347	38.3	7.64	142	5	0.177	0.179	0.177	0.121	-2.5	-2.48	-2.49	-3.04	0.205505		0.263496	0.153563	0.608282		0.71676	1	749750	760130	752173	514711	4.23843e+06	3	1	2	2	3	749750	2.03209e+06	313550	760130			448730	1.26081e+06
False	High	IsMasterProtein	O14907	Tax1-binding protein 3 OS=Homo sapiens OX=9606 GN=TAX1BP3 PE=1 SV=2	0	17.786	25	2	39	2	124	13.7	8.48	899	2	0.841	1.195	0.729	1.27	-0.25	0.26	-0.46	0.35	0.998646	0.922106	0.335294	0.648858	1	1	0.831759	1	1.30964e+08	1.86062e+08	1.13547e+08	1.97741e+08	1.55679e+08	3	3	3	3	3	2.14645e+08	1.2648e+08	1.30964e+08	1.7337e+08	1.86062e+08	1.91844e+08	1.13547e+08	1.04802e+08
False	High	IsMasterProtein	O14908	PDZ domain-containing protein GIPC1 OS=Homo sapiens OX=9606 GN=GIPC1 PE=1 SV=2	0	62.418	47	12	73	12	333	36	6.28	1070	12	0.657	1.349	0.641	1.027	-0.61	0.43	-0.64	0.04	0.422247	0.96896	0.352467	0.987489	0.940879	1	0.854026	1	2.08915e+07	4.28913e+07	2.0387e+07	3.26279e+07	3.1785e+07	3	3	3	3	3	2.08915e+07	1.65484e+07	3.05665e+07	4.28913e+07	2.57827e+07	4.80781e+07	1.9106e+07	2.45671e+07
False	High	IsMasterProtein	O14929	Histone acetyltransferase type B catalytic subunit OS=Homo sapiens OX=9606 GN=HAT1 PE=1 SV=1	0	66.757	42	12	139	12	419	49.5	5.69	1942	12	0.893	0.855	0.739	0.726	-0.16	-0.23	-0.44	-0.46	0.553985	0.695895	0.109398	0.0425685	1	1	0.418059	0.8475	8.47627e+07	8.11347e+07	7.01458e+07	6.89254e+07	9.49243e+07	3	3	3	3	3	8.47627e+07	7.45203e+07	9.03627e+07	1.0271e+08	7.63509e+07	8.11347e+07	6.60078e+07	7.26489e+07
False	High	IsMasterProtein	O14949	Cytochrome b-c1 complex subunit 8 OS=Homo sapiens OX=9606 GN=UQCRQ PE=1 SV=4	0	15.476	38	3	12	3	82	9.9	10.08	135	3	0.055	0.195	0.038	0.499	-4.18	-2.36	-4.71	-1	0.00120336	0.0840631	0.00093122	0.639651	0.0250671	1	0.0204056	1	1.3393e+06	4.73584e+06	926055	1.21094e+07	2.42574e+07	3	3	3	3	3	973814	2.23427e+06	1.3393e+06	4.66802e+06	6.96282e+06	4.73584e+06	594027	926055
False	High	IsMasterProtein	O14950	Myosin regulatory light chain 12B OS=Homo sapiens OX=9606 GN=MYL12B PE=1 SV=2	0	125.271	66	15	225	15	172	19.8	4.84	3346	15	0.896	1.113	0.736	1.182	-0.16	0.15	-0.44	0.24	0.662897	0.992643	0.343697	0.999997	1	1	0.842386	1	2.35008e+08	2.91846e+08	1.93064e+08	3.09835e+08	2.62207e+08	3	3	3	3	3	2.35008e+08	1.6487e+08	2.45214e+08	2.04095e+08	2.91846e+08	3.15467e+08	1.19022e+08	1.93064e+08
False	High	IsMasterProtein	O14964	Hepatocyte growth factor-regulated tyrosine kinase substrate OS=Homo sapiens OX=9606 GN=HGS PE=1 SV=1	0	72.637	24	14	141	14	777	86.1	6.16	2250	14	0.781	0.961	0.848	0.959	-0.36	-0.06	-0.24	-0.06	0.0177713	0.368431	0.0667782	0.493196	0.123441	1	0.299669	1	5.38881e+07	6.63288e+07	5.85341e+07	6.61427e+07	6.89903e+07	3	3	3	3	3	5.38881e+07	5.77422e+07	5.20713e+07	6.63288e+07	6.16662e+07	6.87837e+07	6.08009e+07	5.85341e+07
False	High	IsMasterProtein	O14965	Aurora kinase A OS=Homo sapiens OX=9606 GN=AURKA PE=1 SV=2	0	21.472	18	5	21	4	403	45.8	9.39	127	5	0.345	0.668	0.597	0.637	-1.54	-0.58	-0.74	-0.65	0.0342732	0.204306	0.355334	0.406408	0.185095	1	0.85648	1	2.02944e+06	3.92637e+06	3.50937e+06	3.74527e+06	5.88123e+06	3	3	3	3	3	2.02944e+06	3.04686e+06	1.9484e+06	3.92637e+06	4.14361e+06	1.77676e+06	3.50937e+06	3.77339e+06
False	High	IsMasterProtein	O14974	Protein phosphatase 1 regulatory subunit 12A OS=Homo sapiens OX=9606 GN=PPP1R12A PE=1 SV=1	0	127.208	34	29	201	29	1030	115.2	5.4	3203	29	0.933	1.044	0.964	0.94	-0.1	0.06	-0.05	-0.09	0.956498	0.994637	0.996741	0.998199	1	1	1	1	4.42738e+07	4.95671e+07	4.57675e+07	4.4645e+07	4.74741e+07	3	3	3	3	3	6.9337e+07	4.31183e+07	4.42738e+07	4.95671e+07	5.22357e+07	4.59562e+07	4.57675e+07	4.67947e+07
False	High	IsMasterProtein	O14976	Cyclin-G-associated kinase OS=Homo sapiens OX=9606 GN=GAK PE=1 SV=2	0	44.049	17	13	24	13	1311	143.1	5.73	248	13	0.091	0.212	0.106	0.281	-3.46	-2.24	-3.24	-1.83	0.0388695	0.145776	0.00952592	0.209365	0.200664	1	0.0897647	1	1.20246e+06	2.81204e+06	1.40827e+06	3.72835e+06	13259621	3	3	3	3	3	1.20246e+06	4.98044e+06	994948	5.11941e+06	2.81204e+06	1.52782e+06	1.40827e+06	1.88474e+06
False	High	IsMasterProtein	O14979	Heterogeneous nuclear ribonucleoprotein D-like OS=Homo sapiens OX=9606 GN=HNRNPDL PE=1 SV=3	0	86.483	30	14	242	11	420	46.4	9.57	3338	14	0.557	0.932	0.585	0.901	-0.84	-0.1	-0.77	-0.15	0.0330814	0.996758	0.0287533	0.992236	0.18131	1	0.176579	1	2.24738e+08	3.7613e+08	2.36189e+08	3.63383e+08	4.03503e+08	3	3	3	3	3	2.90507e+08	2.24738e+08	2.15891e+08	3.7613e+08	3.55525e+08	3.89183e+08	2.45421e+08	2.35893e+08
False	High	IsMasterProtein	O14980	Exportin-1 OS=Homo sapiens OX=9606 GN=XPO1 PE=1 SV=1	0	256.265	49	40	447	40	1071	123.3	6.06	5880	40	0.847	0.675	0.754	0.357	-0.24	-0.57	-0.41	-1.49	0.945574	0.363881	0.755793	0.0104475	1	1	1	0.809248	1.32468e+08	1.0564e+08	1.17969e+08	5.57812e+07	1.56389e+08	3	3	3	3	3	1.17226e+08	1.32468e+08	1.47322e+08	1.33263e+08	1.0564e+08	6.40393e+07	9.33142e+07	1.44721e+08
False	High	IsMasterProtein	O14981	TATA-binding protein-associated factor 172 OS=Homo sapiens OX=9606 GN=BTAF1 PE=1 SV=2	0	15.715	3	4	7	4	1849	206.8	6.52	74	4	0.886	0.873	0.823	0.25	-0.17	-0.2	-0.28	-2	0.995706	0.486263	0.982503	0.111193	1	1	1	0.965925	2.63334e+06	2.59463e+06	2.44543e+06	742177	2.97061e+06	3	3	3	3	3	1.95896e+06	2.63334e+06	3.51648e+06	2.80363e+06	2.59463e+06	317284	2.11141e+06	2.44543e+06
False	High	IsMasterProtein	O15020	Spectrin beta chain, non-erythrocytic 2 OS=Homo sapiens OX=9606 GN=SPTBN2 PE=1 SV=3	0	65.088	9	16	88	8	2390	271.2	6.11	967	16	1.107	0.893	0.69	0.923	0.15	-0.16	-0.54	-0.12	0.855993	0.924928	0.0320049	0.897044	1	1	0.188614	1	1.99973e+07	1.61314e+07	1.24565e+07	1.6667e+07	1.80629e+07	3	3	3	3	3	1.99973e+07	1.70617e+07	2.00843e+07	1.46883e+07	1.61314e+07	1.77482e+07	1.09474e+07	1.44189e+07
False	High	IsMasterProtein	O15027	Protein transport protein Sec16A OS=Homo sapiens OX=9606 GN=SEC16A PE=1 SV=4	0	112.717	21	30	81	30	2357	251.7	5.8	613	30	0.161	0.338	0.2	0.453	-2.63	-1.56	-2.32	-1.14	0.0924276	0.166143	0.121653	0.691118	0.360156	1	0.448752	1	5.00224e+06	1.05006e+07	6.20087e+06	1.40697e+07	3.10401e+07	3	3	3	3	3	2.82468e+06	1.32284e+07	5.00224e+06	1.25826e+07	1.05006e+07	2.54829e+06	6.20087e+06	8.74292e+06
False	High	IsMasterProtein	O15031	Plexin-B2 OS=Homo sapiens OX=9606 GN=PLXNB2 PE=1 SV=3	0	51.82	11	13	38	13	1838	205	6.24	301	13	0.863	0.643	0.654	0.271	-0.21	-0.64	-0.61	-1.88	0.996638	0.599315	0.997792	0.269458	1	1	1	1	7.73991e+06	5.76677e+06	5.86332e+06	2.42921e+06	8.97142e+06	3	3	3	3	3	1.07447e+07	7.73991e+06	6.38085e+06	5.76677e+06	6.11053e+06	1.27561e+06	6.78341e+06	5.54937e+06
False	High	IsMasterProtein	O15042	U2 snRNP-associated SURP motif-containing protein OS=Homo sapiens OX=9606 GN=U2SURP PE=1 SV=2	0	110.781	27	22	148	22	1029	118.2	8.47	1393	22	0.705	0.977	0.635	1.102	-0.5	-0.03	-0.66	0.14	0.157089	0.976987	0.0713605	0.998482	0.510515	1	0.313487	1	7.53327e+07	1.04353e+08	6.78193e+07	1.17806e+08	1.06856e+08	3	3	3	3	3	7.04437e+07	7.53327e+07	8.55309e+07	1.01249e+08	1.04447e+08	1.04353e+08	6.78193e+07	1.02662e+08
False	High	IsMasterProtein	O15047	Histone-lysine N-methyltransferase SETD1A OS=Homo sapiens OX=9606 GN=SETD1A PE=1 SV=3	0	9.24	2	2	2	2	1707	185.9	5.14	39	2	0.01	0.549	0.57	1.311	-6.64	-0.87	-0.81	0.39		0.594574		0.940319		1		1		1.1585e+06	1.20435e+06	2.76765e+06	2.1114e+06		2	1	3	3				1.7174e+06	781485			1.20435e+06
False	High	IsMasterProtein	O15066	Kinesin-like protein KIF3B OS=Homo sapiens OX=9606 GN=KIF3B PE=1 SV=1	0	14.805	7	4	15	4	747	85.1	7.69	168	4	1.209	1.147	1.15	1.094	0.27	0.2	0.2	0.13	0.899162	0.796226	0.995044	0.929042	1	1	1	1	6.41064e+06	6.08455e+06	6.10182e+06	5.80488e+06	5.30414e+06	3	3	3	3	3	7.12513e+06	4.37288e+06	6.41064e+06	5.93795e+06	6.08455e+06	6.16494e+06	6.81472e+06	3.81555e+06
False	High	IsMasterProtein	O15067	Phosphoribosylformylglycinamidine synthase OS=Homo sapiens OX=9606 GN=PFAS PE=1 SV=4	0	212.193	37	34	192	34	1338	144.6	5.76	2674	34	0.414	0.517	0.28	0.428	-1.27	-0.95	-1.83	-1.22	0.224494	0.164045	0.0382477	0.281996	0.647202	1	0.212907	1	4.33921e+07	5.41696e+07	2.93644e+07	4.48451e+07	1.04706e+08	3	3	3	3	3	3.20996e+07	5.47792e+07	4.33921e+07	6.05323e+07	5.41696e+07	1.89051e+07	2.93644e+07	3.15721e+07
False	High	IsMasterProtein	O15075	Serine/threonine-protein kinase DCLK1 OS=Homo sapiens OX=9606 GN=DCLK1 PE=1 SV=2	0	13.501	7	3	24	3	740	82.2	8.66	215	3	1.744	1.19	1.352	0.864	0.8	0.25	0.44	-0.21	0.339026	0.996674	0.951467	0.728741	0.826097	1	1	1	6.64828e+06	4.53813e+06	5.15411e+06	3.29347e+06	3.81213e+06	3	3	3	3	3	6.41104e+06	7.8318e+06	6.64828e+06	5.22154e+06	4.53813e+06	3.57706e+06	4.27267e+06	5.20902e+06
False	High	IsMasterProtein	O15084	Serine/threonine-protein phosphatase 6 regulatory ankyrin repeat subunit A OS=Homo sapiens OX=9606 GN=ANKRD28 PE=1 SV=5	0	35.011	8	7	35	7	1053	112.9	6.25	344	7	1.1	0.842	0.625	0.612	0.14	-0.25	-0.68	-0.71	0.997769	0.723714	0.488204	0.22149	1	1	1	1	6.39127e+06	4.89036e+06	3.62912e+06	3.55795e+06	5.80907e+06	3	3	3	3	3	7.66074e+06	6.39127e+06	5.67514e+06	4.89036e+06	6.71498e+06	3.56678e+06	3.55118e+06	6.17687e+06
False	High	IsMasterProtein	O15085	Rho guanine nucleotide exchange factor 11 OS=Homo sapiens OX=9606 GN=ARHGEF11 PE=1 SV=1	0.002	4.065	1	2	3	2	1522	167.6	5.5	24	2	0.01	0.294	0.01	0.243	-6.64	-1.76	-6.64	-2.04		0.138926				1				590157		486365	2.00498e+06		2		1	2				839512	414866
False	High	IsMasterProtein	O15116	U6 snRNA-associated Sm-like protein LSm1 OS=Homo sapiens OX=9606 GN=LSM1 PE=1 SV=1	0	25.136	60	6	67	6	133	15.2	5.22	664	6	0.98	1.135	0.966	1.172	-0.03	0.18	-0.05	0.23	0.81873	0.95057	0.752925	0.957019	1	1	1	1	2.3595e+07	2.73507e+07	2.32618e+07	2.82247e+07	2.40875e+07	3	3	3	3	3	2.59886e+07	1.73684e+07	2.3595e+07	2.57362e+07	2.73507e+07	3.53964e+07	2.32618e+07	1.8199e+07
False	High	IsMasterProtein	O15118	NPC intracellular cholesterol transporter 1 OS=Homo sapiens OX=9606 GN=NPC1 PE=1 SV=2	0	11.419	3	3	6	3	1278	142.1	5.36	55	3	0.404	0.084	0.183	0.086	-1.31	-3.57	-2.45	-3.54	0.150682	0.00525486	0.0325701	0.0056418	0.495801	1	0.191226	0.606501	1.09446e+06	227394	497211	233058	2.70976e+06	3	3	3	3	3	397899	1.10894e+06	1.09446e+06	423470	210657	227394	441380	497211
False	High	IsMasterProtein	O15126	Secretory carrier-associated membrane protein 1 OS=Homo sapiens OX=9606 GN=SCAMP1 PE=1 SV=2	0	13.374	16	3	4	3	338	37.9	7.42	42	3	0.181	0.389	0.543	0.01	-2.46	-1.36	-0.88	-6.64	0.959042	0.999949			1	1			631432	1.35539e+06	1.88938e+06		3.48213e+06	2	2	1		3	139776	2.85247e+06		1.98123e+06		927242
False	High	IsMasterProtein	O15143	Actin-related protein 2/3 complex subunit 1B OS=Homo sapiens OX=9606 GN=ARPC1B PE=1 SV=3	0	106.667	47	14	178	13	372	40.9	8.35	3293	14	1.228	0.986	1.145	0.529	0.3	-0.02	0.2	-0.92	0.759621	0.964188	0.948743	0.474005	1	1	1	1	1.58902e+08	1.27552e+08	1.48221e+08	6.8481e+07	1.29412e+08	3	3	3	3	3	1.54481e+08	1.88289e+08	1.58902e+08	1.36234e+08	1.27552e+08	5.59472e+07	1.48221e+08	1.62525e+08
False	High	IsMasterProtein	O15144	Actin-related protein 2/3 complex subunit 2 OS=Homo sapiens OX=9606 GN=ARPC2 PE=1 SV=1	0	99.804	53	16	189	16	300	34.3	7.36	2470	16	0.933	0.932	0.951	0.804	-0.1	-0.1	-0.07	-0.31	0.999994	0.999942	1	0.899753	1	1	1	1	1.52993e+08	1.5286e+08	1.55995e+08	1.31941e+08	1.64061e+08	3	3	3	3	3	1.45502e+08	1.64176e+08	1.52993e+08	1.36373e+08	1.5286e+08	1.66326e+08	1.39151e+08	1.55995e+08
False	High	IsMasterProtein	O15145	Actin-related protein 2/3 complex subunit 3 OS=Homo sapiens OX=9606 GN=ARPC3 PE=1 SV=3	0	44.744	31	5	99	5	178	20.5	8.59	1749	5	1.223	0.979	1.046	0.881	0.29	-0.03	0.06	-0.18	0.648271	0.927922	0.999681	0.788309	1	1	1	1	2.17991e+08	1.74374e+08	1.86387e+08	1.57073e+08	1.78189e+08	3	3	3	3	3	2.22148e+08	2.1398e+08	2.17991e+08	1.98377e+08	1.74374e+08	1.31249e+08	1.86387e+08	1.99857e+08
False	High	IsMasterProtein	O15160	DNA-directed RNA polymerases I and III subunit RPAC1 OS=Homo sapiens OX=9606 GN=POLR1C PE=1 SV=1	0	65.278	50	12	121	12	346	39.2	5.5	1387	12	1.156	1.321	1.217	1.129	0.21	0.4	0.28	0.18	0.3058	0.152807	0.123813	0.349412	0.777412	1	0.453679	1	5.20463e+07	5.94435e+07	5.47565e+07	5.08191e+07	4.50038e+07	3	3	3	3	3	5.39165e+07	5.20463e+07	5.16446e+07	4.47102e+07	6.03775e+07	5.94435e+07	5.47565e+07	5.68138e+07
False	High	IsMasterProtein	O15164	Transcription intermediary factor 1-alpha OS=Homo sapiens OX=9606 GN=TRIM24 PE=1 SV=3	0	32.661	14	10	24	9	1050	116.8	7.11	245	10	0.283	0.603	0.064	0.645	-1.82	-0.73	-3.97	-0.63	0.0213077	0.610453	0.00222493	0.834991	0.139845	1	0.0349097	1	1.79714e+06	3.82183e+06	405437	4.08714e+06	6.33947e+06	3	3	2	3	3	1.79714e+06	2.36038e+06	395157	3.82183e+06	4.08188e+06	3.30145e+06	289740
False	High	IsMasterProtein	O15182	Centrin-3 OS=Homo sapiens OX=9606 GN=CETN3 PE=1 SV=2	0	15.841	30	4	13	4	167	19.5	4.74	138	4	0.454	1.094	0.599	0.965	-1.14	0.13	-0.74	-0.05	0.060735	0.995415	0.200266	1	0.267727	1	0.605623	1	5.01776e+06	1.20926e+07	6.62209e+06	1.06688e+07	1.10562e+07	3	3	3	3	3	7.60229e+06	2.34817e+06	5.01776e+06	1.20926e+07	1.0139e+07	1.33449e+07	6.62209e+06	3.61141e+06
False	High	IsMasterProtein	O15212	Prefoldin subunit 6 OS=Homo sapiens OX=9606 GN=PFDN6 PE=1 SV=1	0	45.562	65	9	136	9	129	14.6	8.88	1647	9	1.002	1.48	1.088	1.285	0	0.57	0.12	0.36	0.990323	0.233192	0.999924	0.570368	1	1	1	1	2.39254e+08	3.53264e+08	2.59588e+08	3.06686e+08	2.38674e+08	3	3	3	3	3	2.82235e+08	2.12666e+08	2.39254e+08	2.89208e+08	3.77621e+08	3.53264e+08	2.59588e+08	2.45402e+08
False	High	IsMasterProtein	O15213	WD repeat-containing protein 46 OS=Homo sapiens OX=9606 GN=WDR46 PE=1 SV=3	0	30.437	21	8	40	8	610	68	9.67	250	8	0.935	0.956	0.952	0.812	-0.1	-0.06	-0.07	-0.3	0.94245	0.65623	0.959143	0.713195	1	1	1	1	1.30896e+07	1.33896e+07	1.33352e+07	1.13686e+07	1.4001e+07	3	3	3	3	3	9.78433e+06	1.79845e+07	1.30896e+07	1.65186e+07	1.33896e+07	6.77e+06	1.48345e+07	1.33352e+07
False	High	IsMasterProtein	O15226	NF-kappa-B-repressing factor OS=Homo sapiens OX=9606 GN=NKRF PE=1 SV=2	0	69.212	31	19	73	19	690	77.6	8.79	689	19	0.249	0.623	0.427	0.571	-2	-0.68	-1.23	-0.81	0.279969	0.964662	0.680931	0.966721	0.737313	1	1	1	8.6907e+06	2.17303e+07	1.48784e+07	1.98947e+07	34855610	3	3	3	3	3	7.61448e+06	2.31143e+07	8.6907e+06	2.60938e+07	2.17303e+07	1.36457e+07	1.14067e+07	2.15324e+07
False	High	IsMasterProtein	O15230	Laminin subunit alpha-5 OS=Homo sapiens OX=9606 GN=LAMA5 PE=1 SV=8	0	7.87	1	2	11	2	3695	399.5	7.02	74	2	0.893	0.9	0.878	1.076	-0.16	-0.15	-0.19	0.11	0.34994	0.773666	0.726077	0.999435	0.841668	1	1	1	1.17693e+07	1.18679e+07	1.15728e+07	1.41868e+07	1.31819e+07	3	3	3	3	3	1.28028e+07	8.37381e+06	1.17693e+07	1.15091e+07	1.18679e+07	1.19291e+07	1.1196e+07	1.15728e+07
False	High	IsMasterProtein	O15231	Zinc finger protein 185 OS=Homo sapiens OX=9606 GN=ZNF185 PE=1 SV=3	0	29.498	22	9	39	9	689	73.5	7.01	212	9	0.487	0.562	0.715	0.697	-1.04	-0.83	-0.48	-0.52	0.0763447	0.392287	0.679221	0.836484	0.314868	1	1	1	3.1903e+06	3.67518e+06	4.68032e+06	4.5594e+06	6.54514e+06	3	3	3	3	3	4.10775e+06	1.69963e+06	3.1903e+06	3.67518e+06	4.37989e+06	3.3857e+06	2.93524e+06	4.68032e+06
False	High	IsMasterProtein	O15234	Protein CASC3 OS=Homo sapiens OX=9606 GN=CASC3 PE=1 SV=2	0	35.309	18	9	31	9	703	76.2	6.48	349	9	0.606	1.368	1.338	1.873	-0.72	0.45	0.42	0.91	0.357753	0.986642	0.979257	0.507519	0.849899	1	1	1	4.5531e+06	1.02782e+07	1.0058e+07	1.40769e+07	7.51512e+06	3	3	3	3	3	1.8877e+06	4.5531e+06	6.76966e+06	5.92259e+06	1.02782e+07	1.25291e+07	6.34872e+06	1.0058e+07
False	High	IsMasterProtein	O15235	28S ribosomal protein S12, mitochondrial OS=Homo sapiens OX=9606 GN=MRPS12 PE=1 SV=1	0	13.147	38	4	13	4	138	15.2	10.29	100	4	0.231	0.945	0.06	1.055	-2.12	-0.08	-4.05	0.08	7.41318e-05	0.988764	1.85111e-07	0.993838	0.0060319	1	0.000146026	1	7.91595e+06	3.24216e+07	2.06498e+06	3.61748e+07	3.42992e+07	3	3	3	3	3	1.02649e+07	7.29977e+06	7.91595e+06	2.7539e+07	3.25539e+07	3.24216e+07	3.70945e+06	2.06498e+06
False	High	IsMasterProtein	O15240	Neurosecretory protein VGF OS=Homo sapiens OX=9606 GN=VGF PE=1 SV=2	0	24.81	15	6	31	6	615	67.2	4.78	214	6	2.416	1.243	1.095	1.717	1.27	0.31	0.13	0.78	0.00152165	0.234927	0.994122	0.0342225	0.0289741	1	1	0.8475	8.59984e+06	4.42359e+06	3.89857e+06	6.11078e+06	3.55929e+06	3	3	3	3	3	8.47475e+06	8.82909e+06	8.59984e+06	4.42359e+06	4.14139e+06	6.52616e+06	2.77162e+06	4.39597e+06
False	High	IsMasterProtein	O15260	Surfeit locus protein 4 OS=Homo sapiens OX=9606 GN=SURF4 PE=1 SV=3	0	9.873	10	2	8	2	269	30.4	7.78	93	2	0.656	0.221	0.266	0.156	-0.61	-2.18	-1.91	-2.68	0.53693	0.0503969	0.159588	0.0890991	1	1	0.527062	0.91908	1.67071e+07	5.61998e+06	6.78639e+06	3.9612e+06	2.54726e+07	3	3	3	3	3	8.12047e+06	1.67071e+07	1.77928e+07	8.78448e+06	5.61998e+06	2.62028e+06	6.78639e+06	1.53099e+07
False	High	IsMasterProtein	O15264	Mitogen-activated protein kinase 13 OS=Homo sapiens OX=9606 GN=MAPK13 PE=1 SV=1	0	20.594	20	6	37	6	365	42.1	8.38	446	6	1.112	1.101	1.299	1.144	0.15	0.14	0.38	0.19	0.545623	0.422108	0.04515	0.16555	1	1	0.231924	1	1.95411e+07	1.93522e+07	2.28257e+07	2.01005e+07	1.75734e+07	3	3	3	3	3	1.95411e+07	2.04476e+07	1.67128e+07	1.86271e+07	1.94747e+07	1.93522e+07	2.28257e+07	1.86981e+07
False	High	IsMasterProtein	O15269	Serine palmitoyltransferase 1 OS=Homo sapiens OX=9606 GN=SPTLC1 PE=1 SV=1	0	21.501	15	5	13	5	473	52.7	6.01	106	5	0.551	0.191	0.259	0.449	-0.86	-2.39	-1.95	-1.15	0.996568	0.460008	0.708927	0.951088	1	1	1	1	5.99567e+06	2.07345e+06	2.82388e+06	4.89176e+06	1.08831e+07	3	3	3	3	3	5.99567e+06	9.63021e+06	3.5073e+06	9.53277e+06	2.07345e+06	324857	4.14993e+06	2.82388e+06
False	High	IsMasterProtein	O15270	Serine palmitoyltransferase 2 OS=Homo sapiens OX=9606 GN=SPTLC2 PE=1 SV=1	0	14.192	8	3	12	3	562	62.9	7.78	198	3	0.415	0.67	0.506	0.201	-1.27	-0.58	-0.98	-2.32	0.328495	0.858016	0.621021	0.054993	0.814768	1	1	0.8475	748227	1.20883e+06	912235	362124	1.80335e+06	3	2	3	3	3	748227	758179	744149	1.70383e+06	857641		912235	610017
False	High	IsMasterProtein	O15294	UDP-N-acetylglucosamine--peptide N-acetylglucosaminyltransferase 110 kDa subunit OS=Homo sapiens OX=9606 GN=OGT PE=1 SV=3	0	94.98	27	22	74	22	1046	116.9	6.7	798	22	0.926	0.893	0.85	0.82	-0.11	-0.16	-0.23	-0.29	0.999941	0.953024	0.94979	0.740661	1	1	1	1	6.01694e+07	5.79901e+07	5.52342e+07	5.32747e+07	6.49546e+07	3	3	3	3	3	5.87123e+07	6.01694e+07	6.18504e+07	6.75621e+07	5.79901e+07	4.36489e+07	5.52342e+07	6.00905e+07
False	High	IsMasterProtein	O15305	Phosphomannomutase 2 OS=Homo sapiens OX=9606 GN=PMM2 PE=1 SV=1	0	36.808	30	6	65	6	246	28.1	6.77	1192	6	1.543	1.102	1.251	1.011	0.63	0.14	0.32	0.02	0.00946689	0.932834	0.0698723	0.999979	0.0871363	1	0.308175	1	7.45918e+07	5.32403e+07	6.0462e+07	4.88668e+07	4.8333e+07	3	3	3	3	3	7.25722e+07	7.76066e+07	7.45918e+07	5.32403e+07	6.2528e+07	4.53841e+07	6.0462e+07	8.16452e+07
False	High	IsMasterProtein	O15318	DNA-directed RNA polymerase III subunit RPC7 OS=Homo sapiens OX=9606 GN=POLR3G PE=1 SV=2	0	11.29	16	2	8	2	223	25.9	4.63	117	2	0.691	0.976	0.54	0.918	-0.53	-0.03	-0.89	-0.12	0.68667	0.999115	0.806203	0.995862	1	1	1	1	3.38241e+06	4.7808e+06	2.64336e+06	4.49553e+06	4898050	3	3	3	3	3	3.58181e+06	3.38241e+06	2.4119e+06	3.56044e+06	4.7808e+06	1.27878e+07	1.71689e+06	2.64336e+06
False	High	IsMasterProtein	O15347	High mobility group protein B3 OS=Homo sapiens OX=9606 GN=HMGB3 PE=1 SV=4	0	87.168	37	10	133	10	200	23	8.37	2069	10	0.914	1.13	1.17	1.178	-0.13	0.18	0.23	0.24	0.999871	0.785757	0.934751	0.666004	1	1	1	1	1.37524e+08	1.69996e+08	1.75928e+08	1.7715e+08	1.50383e+08	3	3	3	3	3	1.91195e+08	1.28047e+08	1.37524e+08	1.69343e+08	1.69996e+08	1.70937e+08	1.77424e+08	1.36818e+08
False	High	IsMasterProtein	O15355	Protein phosphatase 1G OS=Homo sapiens OX=9606 GN=PPM1G PE=1 SV=1	0	113.297	40	15	199	15	546	59.2	4.36	2372	15	0.809	0.823	0.714	0.688	-0.31	-0.28	-0.49	-0.54	0.765009	0.447562	0.546933	0.324448	1	1	1	1	1.31373e+08	1.33601e+08	1.15882e+08	1.11798e+08	1.62385e+08	3	3	3	3	3	1.33575e+08	1.24551e+08	1.31373e+08	1.33601e+08	1.34164e+08	9.2889e+07	1.15882e+08	1.37384e+08
False	High	IsMasterProtein	O15357	Phosphatidylinositol 3,4,5-trisphosphate 5-phosphatase 2 OS=Homo sapiens OX=9606 GN=INPPL1 PE=1 SV=2	0	8.254	4	3	4	3	1258	138.5	6.54	0	3	0.118	0.272	0.01	0.112	-3.09	-1.88	-6.64	-3.16									726666	1.67729e+06		690735	6170093	1	1		1	3		726666		1.67729e+06
False	High	IsMasterProtein	O15371	Eukaryotic translation initiation factor 3 subunit D OS=Homo sapiens OX=9606 GN=EIF3D PE=1 SV=1	0	132.389	48	21	222	21	548	63.9	6.05	2409	21	0.574	0.693	0.548	0.571	-0.8	-0.53	-0.87	-0.81	0.838192	0.952243	0.897978	0.951512	1	1	1	1	1.00213e+08	1.20982e+08	9.56147e+07	9.96494e+07	1.74496e+08	3	3	3	3	3	1.00213e+08	6.80347e+07	1.04086e+08	1.29855e+08	6.18215e+07	1.20982e+08	1.00783e+08	9.56147e+07
False	High	IsMasterProtein	O15372	Eukaryotic translation initiation factor 3 subunit H OS=Homo sapiens OX=9606 GN=EIF3H PE=1 SV=1	0	93.809	48	18	219	18	352	39.9	6.54	2926	18	1.057	0.97	1.032	0.972	0.08	-0.04	0.05	-0.04	0.634732	0.999999	0.590551	0.999934	1	1	1	1	2.3777e+08	2.18137e+08	2.32129e+08	2.1855e+08	224952500	3	3	3	3	3	2.50159e+08	2.19723e+08	2.3777e+08	2.22932e+08	2.18137e+08	2.1371e+08	2.32129e+08	2.59679e+08
False	High	IsMasterProtein	O15379	Histone deacetylase 3 OS=Homo sapiens OX=9606 GN=HDAC3 PE=1 SV=2	0	11.63	11	4	28	3	428	48.8	5.16	339	4	0.648	0.462	0.311	0.37	-0.63	-1.11	-1.68	-1.44	0.783176	0.630397	0.270887	0.249068	1	1	0.729404	1	4.49702e+06	3.20288e+06	2.15868e+06	2.56421e+06	6.9357e+06	3	3	3	3	3	4.90174e+06	1.72192e+06	4.49702e+06	7.03321e+06	3.20288e+06	1.07603e+06	991332	3.48193e+06
False	High	IsMasterProtein	O15381	Nuclear valosin-containing protein-like OS=Homo sapiens OX=9606 GN=NVL PE=1 SV=1	0	35.251	16	9	47	9	856	95	6.48	336	9	1.156	0.663	0.889	0.801	0.21	-0.59	-0.17	-0.32	0.56427	0.697142	0.998451	0.91738	1	1	1	1	4.09547e+06	2.34781e+06	3.15126e+06	2.83835e+06	3.54322e+06	3	3	3	3	3	6.14923e+06	3.94474e+06	4.09547e+06	2.09664e+06	3.45298e+06	2.34781e+06	2.52794e+06	4.03109e+06
False	High	IsMasterProtein	O15382	Branched-chain-amino-acid aminotransferase, mitochondrial OS=Homo sapiens OX=9606 GN=BCAT2 PE=1 SV=2	0	55.808	33	11	96	11	392	44.3	8.65	1178	11	0.434	0.668	0.448	0.996	-1.2	-0.58	-1.16	-0.01	0.207047	0.983339	0.141209	0.977948	0.610888	1	0.491788	1	2.14011e+07	3.29623e+07	2.20905e+07	4.9105e+07	4.93097e+07	3	3	3	3	3	3.42218e+07	2.12741e+07	2.14011e+07	3.29623e+07	3.13808e+07	5.82381e+07	2.20905e+07	2.05636e+07
False	High	IsMasterProtein	O15392	Baculoviral IAP repeat-containing protein 5 OS=Homo sapiens OX=9606 GN=BIRC5 PE=1 SV=3	0	7.529	31	4	9	4	142	16.4	5.9	43	4	0.816	1.054	0.919	1.197	-0.29	0.08	-0.12	0.26	0.299973	0.995915	0.999419	0.980986	0.768803	1	1	1	5.75689e+06	7.43801e+06	6.48483e+06	8.44886e+06	7.05919e+06	3	3	3	3	3	5.84419e+06	5.75689e+06	2.15133e+06	7.57869e+06	7.43801e+06	7.13369e+06	6.04859e+06	6.84263e+06
False	High	IsMasterProtein	O15397	Importin-8 OS=Homo sapiens OX=9606 GN=IPO8 PE=1 SV=2	0	31.318	10	7	31	6	1037	119.9	5.16	628	7	0.825	0.787	0.543	0.325	-0.28	-0.35	-0.88	-1.62	0.882864	0.458314	0.317839	0.0899123	1	1	0.803252	0.91908	4.27507e+06	4.07892e+06	2.81304e+06	1.6866e+06	5.18247e+06	3	3	3	3	3	3.15392e+06	4.75122e+06	4.27507e+06	4.10797e+06	4.07892e+06	1.53579e+06	2.19444e+06	2.81304e+06
False	High	IsMasterProtein	O15400	Syntaxin-7 OS=Homo sapiens OX=9606 GN=STX7 PE=1 SV=4	0	21.677	34	6	14	6	261	29.8	5.55	83	6	0.212	0.313	0.173	0.183	-2.24	-1.67	-2.53	-2.45	0.177557	0.266569	0.0373661	0.110065	0.556217	1	0.209053	0.962998	2.02063e+06	2.98048e+06	1.64609e+06	1.74089e+06	9.51408e+06	3	3	3	2	3	2.02063e+06	1.96095e+06	4.31606e+06	3.46093e+06	2.80744e+06	2.98048e+06	2.59913e+06	602928
False	High	IsMasterProtein	O15427	Monocarboxylate transporter 4 OS=Homo sapiens OX=9606 GN=SLC16A3 PE=1 SV=1	0	17.423	7	3	4	3	465	49.4	7.96	125	3	0.122	0.095	0.094	0.029	-3.03	-3.39	-3.42	-5.08	0.149723	0.169676	0.165521	0.0792148	0.494112	1	0.5386	0.905289	2.43062e+06	1.89323e+06	1.85761e+06	585492	1.98574e+07	3	2	2	3	3	2.43062e+06	1.9454e+06	2.54243e+06	3.7558e+06		954339	2.01409e+06
False	High	IsMasterProtein	O15446	DNA-directed RNA polymerase I subunit RPA34 OS=Homo sapiens OX=9606 GN=CD3EAP PE=1 SV=1	0	67.041	50	12	110	12	510	55	8.51	853	12	0.617	1.032	1.167	1.257	-0.7	0.05	0.22	0.33	0.0982896	0.914547	0.638044	0.558576	0.375084	1	1	1	1.78455e+07	2.98549e+07	3.37564e+07	3.63677e+07	2.89301e+07	3	3	3	3	3	1.37697e+07	2.30038e+07	1.78455e+07	2.82579e+07	2.98549e+07	3.9305e+07	3.12063e+07	3.37564e+07
False	High	IsMasterProtein	O15460	Prolyl 4-hydroxylase subunit alpha-2 OS=Homo sapiens OX=9606 GN=P4HA2 PE=1 SV=1	0	30.908	21	7	48	7	535	60.9	5.71	602	7	0.44	0.381	0.593	0.5	-1.19	-1.39	-0.75	-1	0.554421	0.861116	0.992887	0.99548	1	1	1	1	4.1903e+06	3.63144e+06	5.65273e+06	4.76751e+06	9.53254e+06	3	3	2	3	3	4.1903e+06	822499	4.71843e+06	4.7593e+06	3.40331e+06	3.63144e+06	2.25314e+07	1.41817e+06
False	High	IsMasterProtein	O15498	Synaptobrevin homolog YKT6 OS=Homo sapiens OX=9606 GN=YKT6 PE=1 SV=1	0	34.924	49	8	29	8	198	22.4	6.92	373	8	1.127	0.383	0.62	0.402	0.17	-1.38	-0.69	-1.32	0.959007	0.0317536	0.463573	0.122773	1	1	0.997214	0.996661	2.6962e+07	9.16337e+06	1.48448e+07	9.61086e+06	2.39264e+07	3	3	3	3	3	1.84179e+07	2.77138e+07	2.6962e+07	1.18795e+07	9.16337e+06	4.85684e+06	1.48448e+07	1.98591e+07
False	High	IsMasterProtein	O15504	Nucleoporin NUP42 OS=Homo sapiens OX=9606 GN=NUP42 PE=1 SV=1	0	26.663	14	5	57	5	423	44.8	9.19	756	5	0.891	1.272	0.872	1.189	-0.17	0.35	-0.2	0.25	0.538118	0.961688	0.562144	0.947639	1	1	1	1	1.6444e+07	2.34854e+07	1.60967e+07	2.19424e+07	1.8462e+07	3	3	3	3	3	1.89564e+07	1.52906e+07	1.6444e+07	1.81386e+07	2.34854e+07	2.46637e+07	1.60967e+07	1.50051e+07
False	High	IsMasterProtein	O15511	Actin-related protein 2/3 complex subunit 5 OS=Homo sapiens OX=9606 GN=ARPC5 PE=1 SV=3	0	58.466	62	10	107	10	151	16.3	5.67	2067	10	0.475	0.741	0.904	0.985	-1.07	-0.43	-0.15	-0.02	0.0153517	0.370459	0.951077	0.999994	0.114641	1	1	1	7.34528e+07	1.14658e+08	1.398e+08	1.5246e+08	1.54728e+08	3	3	3	3	3	9.85086e+07	6.56305e+07	7.34528e+07	9.85742e+07	1.14658e+08	1.23503e+08	1.398e+08	1.29616e+08
False	High	IsMasterProtein	O15514	DNA-directed RNA polymerase II subunit RPB4 OS=Homo sapiens OX=9606 GN=POLR2D PE=1 SV=1	0	39.801	65	6	74	6	142	16.3	4.79	1066	6	0.674	1.036	0.808	1.166	-0.57	0.05	-0.31	0.22	0.0289282	0.965034	0.0650174	0.794103	0.167869	1	0.295568	1	2.2636e+07	3.48065e+07	2.71342e+07	3.91695e+07	3.35869e+07	3	3	3	3	3	2.2636e+07	2.2076e+07	2.36346e+07	3.45532e+07	3.48065e+07	3.89254e+07	2.71342e+07	2.73042e+07
False	High	IsMasterProtein	O15541	E3 ubiquitin-protein ligase RNF113A OS=Homo sapiens OX=9606 GN=RNF113A PE=1 SV=1	0	65.187	47	13	118	13	343	38.8	5.69	1817	13	1.858	1.202	1.935	2.136	0.89	0.27	0.95	1.1	0.000995338	0.441676	0.000989305	0.000405537	0.0222386	1	0.0209854	0.141355	8.06246e+07	5.21614e+07	8.39627e+07	9.26986e+07	4.33919e+07	3	3	3	3	3	9.75622e+07	6.8607e+07	8.06246e+07	4.56484e+07	5.21614e+07	5.544e+07	8.53464e+07	8.39627e+07
False	High	IsMasterProtein	O43143	Pre-mRNA-splicing factor ATP-dependent RNA helicase DHX15 OS=Homo sapiens OX=9606 GN=DHX15 PE=1 SV=2	0	184.736	49	33	290	32	795	90.9	7.46	3834	33	0.925	0.978	0.748	0.586	-0.11	-0.03	-0.42	-0.77	0.985449	0.61175	0.685908	0.0741596	1	1	1	0.880959	1.0627e+08	1.1235e+08	8.59462e+07	6.72664e+07	1.14858e+08	3	3	3	3	3	1.0627e+08	1.04289e+08	1.09612e+08	1.13163e+08	1.1235e+08	5.45181e+07	8.59462e+07	8.55853e+07
False	High	IsMasterProtein	O43148	mRNA cap guanine-N7 methyltransferase OS=Homo sapiens OX=9606 GN=RNMT PE=1 SV=1	0	53.41	36	14	95	14	476	54.8	6.61	931	14	1.251	1.007	1.131	0.822	0.32	0.01	0.18	-0.28	0.0915554	0.994778	0.272101	0.563371	0.357877	1	0.730809	1	4.61462e+07	3.71523e+07	4.16984e+07	3.03212e+07	3.68787e+07	3	3	3	3	3	4.61462e+07	4.17975e+07	4.94762e+07	3.77378e+07	3.71523e+07	3.15172e+07	3.96709e+07	4.58882e+07
False	High	IsMasterProtein	O43149	Zinc finger ZZ-type and EF-hand domain-containing protein 1 OS=Homo sapiens OX=9606 GN=ZZEF1 PE=1 SV=6	0	9.04	1	3	3	3	2961	330.9	5.95	37	3	0.377	0.42	0.473	0.164	-1.41	-1.25	-1.08	-2.61	0.576409				1				1.20839e+06	1.34489e+06	1.51591e+06	524081	3.20156e+06	3	1	1	1	3	469710	1.20839e+06	1.50059e+06	1.34489e+06				1.51591e+06
False	High	IsMasterProtein	O43150	Arf-GAP with SH3 domain, ANK repeat and PH domain-containing protein 2 OS=Homo sapiens OX=9606 GN=ASAP2 PE=1 SV=3	0	10.244	5	4	5	3	1006	111.6	6.68	45	4	0.106	0.314	0.168	0.55	-3.24	-1.67	-2.57	-0.86	0.172609	0.606381	0.298652		0.545282	1	0.774941		656864	1.95208e+06	1.04499e+06	3.41836e+06	6.2205e+06	2	2	2	1	2		710570	607217	4.33669e+06	878694		607212	1.7984e+06
False	High	IsMasterProtein	O43156	TELO2-interacting protein 1 homolog OS=Homo sapiens OX=9606 GN=TTI1 PE=1 SV=3	0	15.06	5	4	10	4	1089	122	5.97	112	4	1.128	0.089	0.645	0.224	0.17	-3.49	-0.63	-2.16	0.999994	0.00330168	0.497659	0.0398972	1	0.86258	1	0.8475	4.11706e+06	324056	2.35659e+06	816279	3.65097e+06	3	2	3	2	3	3.7082e+06	4.11706e+06	5.01515e+06	481962	217885		2.35659e+06	4.13746e+06
False	High	IsMasterProtein	O43159	Ribosomal RNA-processing protein 8 OS=Homo sapiens OX=9606 GN=RRP8 PE=1 SV=2	0	52.572	39	11	69	11	456	50.7	9.42	709	11	0.868	0.784	0.99	0.839	-0.2	-0.35	-0.01	-0.25	0.698969	0.655754	0.990495	0.814139	1	1	1	1	1.57877e+07	1.42567e+07	1.80093e+07	1.52716e+07	1.81948e+07	3	3	3	3	3	1.13179e+07	1.68591e+07	1.57877e+07	1.47354e+07	1.42567e+07	1.39601e+07	1.67339e+07	1.80093e+07
False	High	IsMasterProtein	O43164	E3 ubiquitin-protein ligase Praja-2 OS=Homo sapiens OX=9606 GN=PJA2 PE=1 SV=4	0	6.146	4	2	10	2	708	78.2	4.39	131	2	1.06	1.159	0.926	1.034	0.08	0.21	-0.11	0.05	0.999918	0.987135	0.934076	1	1	1	1	1	2.63179e+06	2.87954e+06	2.29881e+06	2.56671e+06	2.48346e+06	3	3	3	3	3	3.0204e+06	1.90016e+06	2.63179e+06	2.26373e+06	2.87954e+06	3.28282e+06	2.29881e+06	1.14165e+06
False	High	IsMasterProtein	O43169	Cytochrome b5 type B OS=Homo sapiens OX=9606 GN=CYB5B PE=1 SV=3	0	35.696	51	5	51	5	150	16.7	4.97	894	5	0.513	0.44	0.561	0.603	-0.96	-1.18	-0.83	-0.73	0.483965	0.326678	0.465712	0.351381	1	1	0.999056	1	1.27495e+07	1.09402e+07	1.39351e+07	1.49728e+07	2.4848e+07	3	3	3	3	3	8.87801e+06	3.19256e+07	1.27495e+07	1.97842e+07	9.93702e+06	1.09402e+07	1.39351e+07	1.39138e+07
False	High	IsMasterProtein	O43172	U4/U6 small nuclear ribonucleoprotein Prp4 OS=Homo sapiens OX=9606 GN=PRPF4 PE=1 SV=2	0	99.887	46	20	149	20	522	58.4	7.42	2039	20	1.066	0.876	1.005	0.747	0.09	-0.19	0.01	-0.42	0.903104	0.994128	0.858472	0.928506	1	1	1	1	3.95173e+07	3.24729e+07	3.72598e+07	2.7701e+07	3.70779e+07	3	3	3	3	3	2.98243e+07	4.08142e+07	3.95173e+07	3.83025e+07	3.24729e+07	2.69084e+07	3.32716e+07	4.23521e+07
False	High	IsMasterProtein	O43175	D-3-phosphoglycerate dehydrogenase OS=Homo sapiens OX=9606 GN=PHGDH PE=1 SV=4	0	160.181	46	21	335	21	533	56.6	6.71	6413	21	1.589	1.083	1.81	0.747	0.67	0.11	0.86	-0.42	0.00710777	0.97338	0.000792542	0.411858	0.074447	1	0.0183114	1	3.06176e+08	2.08658e+08	3.48788e+08	1.43991e+08	1.92736e+08	3	3	3	3	3	2.77923e+08	3.20135e+08	3.06176e+08	2.17548e+08	2.08658e+08	1.59676e+08	3.48788e+08	3.83448e+08
False	High	IsMasterProtein	O43181	NADH dehydrogenase [ubiquinone] iron-sulfur protein 4, mitochondrial OS=Homo sapiens OX=9606 GN=NDUFS4 PE=1 SV=1	0	26.448	29	5	41	5	175	20.1	10.3	649	5	0.094	0.8	0.037	1.193	-3.4	-0.32	-4.74	0.26	0.00258548	0.996269	3.68737e-05	0.986442	0.0409318	1	0.00245321	1	5.10945e+06	4.32742e+07	2.02876e+06	6.45856e+07	5.41199e+07	3	3	3	3	3	1.11284e+07	4.28545e+06	5.10945e+06	3.87747e+07	4.32742e+07	5.42393e+07	3.05738e+06	530529
False	High	IsMasterProtein	O43237	Cytoplasmic dynein 1 light intermediate chain 2 OS=Homo sapiens OX=9606 GN=DYNC1LI2 PE=1 SV=1	0	73.617	35	14	115	13	492	54.1	6.38	1936	14	1.739	1.172	1.661	1.058	0.8	0.23	0.73	0.08	0.00379088	0.301732	0.0205467	0.772446	0.0515867	1	0.14546	1	6.27809e+07	4.23132e+07	5.99599e+07	3.81899e+07	3.61039e+07	3	3	3	3	3	6.63905e+07	6.27809e+07	5.83693e+07	4.23132e+07	4.16144e+07	4.59311e+07	5.99599e+07	6.33607e+07
False	High	IsMasterProtein	O43242	26S proteasome non-ATPase regulatory subunit 3 OS=Homo sapiens OX=9606 GN=PSMD3 PE=1 SV=2	0	190.21	58	32	341	32	534	60.9	8.44	5149	32	1.147	1.004	1.064	0.985	0.2	0.01	0.09	-0.02	0.989104	0.867095	0.999934	0.651226	1	1	1	1	1.60621e+08	1.40678e+08	1.49054e+08	1.38e+08	1.40053e+08	3	3	3	3	3	1.60621e+08	1.60931e+08	1.57867e+08	1.56738e+08	1.40678e+08	1.08275e+08	1.49054e+08	1.66725e+08
False	High	IsMasterProtein	O43251	RNA binding protein fox-1 homolog 2 OS=Homo sapiens OX=9606 GN=RBFOX2 PE=1 SV=3	0	14.254	13	3	14	3	390	41.3	7.27	245	3	1.034	1.191	0.948	1.023	0.05	0.25	-0.08	0.03	0.960289	0.712007	0.97953	0.897204	1	1	1	1	1.10361e+07	1.27143e+07	1.01183e+07	1.09203e+07	1.0678e+07	3	3	3	3	3	1.48276e+07	1.10361e+07	5.1991e+06	1.27143e+07	9.43958e+06	1.45584e+07	1.01183e+07	7.27635e+06
False	High	IsMasterProtein	O43252	Bifunctional 3'-phosphoadenosine 5'-phosphosulfate synthase 1 OS=Homo sapiens OX=9606 GN=PAPSS1 PE=1 SV=2	0	51.742	25	12	79	12	624	70.8	6.86	795	12	0.777	0.821	0.751	0.575	-0.36	-0.28	-0.41	-0.8	0.600364	0.830201	0.200546	0.0131827	1	1	0.606138	0.828038	1.99262e+07	2.1063e+07	1.92741e+07	1.47497e+07	2.56568e+07	3	3	3	3	3	2.11752e+07	1.98216e+07	1.99262e+07	2.40965e+07	2.1063e+07	1.91134e+07	1.62027e+07	1.96283e+07
False	High	IsMasterProtein	O43264	Centromere/kinetochore protein zw10 homolog OS=Homo sapiens OX=9606 GN=ZW10 PE=1 SV=3	0	76.221	30	16	62	16	779	88.8	6.27	1110	16	0.213	0.234	0.302	0.066	-2.23	-2.09	-1.73	-3.91	0.534807	0.336083	0.753345	0.0635933	1	1	1	0.853247	4.12221e+06	4.52674e+06	5.83916e+06	1.28404e+06	1.93265e+07	3	3	3	2	3	3.54649e+06	5.92866e+06	4.12221e+06	7.59773e+06	4.52674e+06	1.17059e+06	4.61781e+06	6.76868e+06
False	High	IsMasterProtein	O43278	Kunitz-type protease inhibitor 1 OS=Homo sapiens OX=9606 GN=SPINT1 PE=1 SV=2	0	6.921	4	2	2	2	529	58.4	6.29	28	2	0.43	0.523	0.882	0.393	-1.22	-0.94	-0.18	-1.35	0.436892			0.602577	0.955519			1	708843	863192	1.45549e+06	648480	1.65036e+06	2	1	1	3	3	759759	661338		863192			1.45549e+06
False	High	IsMasterProtein	O43290	U4/U6.U5 tri-snRNP-associated protein 1 OS=Homo sapiens OX=9606 GN=SART1 PE=1 SV=1	0	180.609	41	31	261	31	800	90.2	6.13	3791	31	1.26	1.33	1.353	1.279	0.33	0.41	0.44	0.35	0.940266	0.803187	0.612303	0.889739	1	1	1	1	7.57277e+07	7.99285e+07	8.13211e+07	7.68368e+07	6.00903e+07	3	3	3	3	3	8.50512e+07	6.46203e+07	7.57277e+07	6.94823e+07	8.63666e+07	7.99285e+07	7.54638e+07	8.13211e+07
False	High	IsMasterProtein	O43291	Kunitz-type protease inhibitor 2 OS=Homo sapiens OX=9606 GN=SPINT2 PE=1 SV=2	0	9.35	8	2	4	2	252	28.2	8.29	105	2	0.058	0.11	0.056	0.112	-4.1	-3.18	-4.16	-3.16	0.0231834	0.0665312	0.0217406	0.0686636	0.145925	1	0.150065	0.870311	512462	970239	491814	988089	8.81162e+06	2	2	2	2	3	595049		441338	726615		1.29555e+06	453500	533364
False	High	IsMasterProtein	O43294	Transforming growth factor beta-1-induced transcript 1 protein OS=Homo sapiens OX=9606 GN=TGFB1I1 PE=1 SV=2	0	23.082	19	5	33	5	461	49.8	7.03	258	5	0.808	1.09	1.547	1.068	-0.31	0.12	0.63	0.1	0.788384	0.984895	0.99999	0.98844	1	1	1	1	1.92777e+06	2.60053e+06	3.6922e+06	2.5499e+06	2.3868e+06	3	3	3	3	3	2.3381e+06	1.92777e+06	1.91322e+06	3.41179e+06	1.71757e+06	2.60053e+06	4.285e+06	1.42324e+06
False	High	IsMasterProtein	O43299	AP-5 complex subunit zeta-1 OS=Homo sapiens OX=9606 GN=AP5Z1 PE=1 SV=2	0	9.458	6	2	2	2	807	88.5	7.01	36	2	1.256	0.854	0.9	0.553	0.33	-0.23	-0.15	-0.85	0.96402	0.990104	0.997903		1	1	1		4.58957e+06	3.11988e+06	3.29073e+06	2.02071e+06	3.65475e+06	2	2	2	1	2	3.79934e+06	5.54417e+06		3.69101e+06	2.63713e+06		2.66697e+06	4.06038e+06
False	High	IsMasterProtein	O43301	Heat shock 70 kDa protein 12A OS=Homo sapiens OX=9606 GN=HSPA12A PE=1 SV=2	0	83.649	30	18	114	18	675	74.9	6.77	1339	18	0.809	0.855	0.679	0.587	-0.31	-0.23	-0.56	-0.77	0.881506	0.860521	0.528259	0.179662	1	1	1	1	2.78278e+07	2.94121e+07	2.33421e+07	2.02087e+07	3.4398e+07	3	3	3	3	3	2.78278e+07	2.65726e+07	2.82662e+07	3.42385e+07	2.94121e+07	2.01722e+07	2.25085e+07	2.73042e+07
False	High	IsMasterProtein	O43314	Inositol hexakisphosphate and diphosphoinositol-pentakisphosphate kinase 2 OS=Homo sapiens OX=9606 GN=PPIP5K2 PE=1 SV=3	0	10.664	5	5	9	5	1243	140.3	8.22	34	5	1.917	0.985	1.127	0.272	0.94	-0.02	0.17	-1.88	0.659278	0.907424	0.988706	0.131278	1	1	1	1	2.47329e+06	1.27044e+06	1.4543e+06	351002	1.29026e+06	3	3	3	3	3	2.31332e+06	2.56714e+06	2.47329e+06	1.32795e+06	1.27044e+06	287889	2.05436e+06	1.4543e+06
False	High	IsMasterProtein	O43318	Mitogen-activated protein kinase kinase kinase 7 OS=Homo sapiens OX=9606 GN=MAP3K7 PE=1 SV=1	0	7.806	7	3	11	3	606	67.2	7.11	77	3	1.218	0.532	0.7	0.494	0.28	-0.91	-0.51	-1.02	0.711015	0.990666	0.999998	0.976363	1	1	1	1	2.83769e+06	1.24062e+06	1.6316e+06	1.15168e+06	2.33056e+06	3	3	3	3	3	2.83769e+06	2.77888e+06	3.98656e+06	2.86108e+06	1.24062e+06	717857	1.38338e+06	2.33696e+06
False	High	IsMasterProtein	O43324	Eukaryotic translation elongation factor 1 epsilon-1 OS=Homo sapiens OX=9606 GN=EEF1E1 PE=1 SV=1	0	31.88	41	7	57	7	174	19.8	8.54	1607	7	1.273	0.974	1.399	0.98	0.35	-0.04	0.48	-0.03	0.0491856	0.999198	0.00399309	0.999792	0.233365	1	0.0510923	1	7.19471e+07	5.50549e+07	7.90597e+07	5.53574e+07	5.65063e+07	3	3	3	3	3	7.19471e+07	6.97899e+07	7.40176e+07	5.50549e+07	6.15528e+07	4.82846e+07	7.61686e+07	7.90597e+07
False	High	IsMasterProtein	O43353	Receptor-interacting serine/threonine-protein kinase 2 OS=Homo sapiens OX=9606 GN=RIPK2 PE=1 SV=2	0	5.759	5	2	2	2	540	61.2	7.09	0	2	0.701	0.564	0.488	0.414	-0.51	-0.83	-1.03	-1.27	0.999937	0.890852	0.602598	0.640342	1	1	1	1	857657	689982	597049	505991	1.22284e+06	3	2	3	2	3	857657	2.12693e+06	752700	447178		1.06462e+06	619895	597049
False	High	IsMasterProtein	O43379	WD repeat-containing protein 62 OS=Homo sapiens OX=9606 GN=WDR62 PE=1 SV=4	0	15.375	3	4	5	4	1518	165.8	5.91	85	4	0.069	0.146	0.01	0.159	-3.85	-2.77	-6.64	-2.66		0.501613				1			258532	545183		590618	3.72161e+06	1	2		1	3		258532		703561	422458
False	High	IsMasterProtein	O43390	Heterogeneous nuclear ribonucleoprotein R OS=Homo sapiens OX=9606 GN=HNRNPR PE=1 SV=1	0	198.98	47	28	374	19	633	70.9	8.13	5590	28	0.448	0.76	0.67	1.063	-1.16	-0.4	-0.58	0.09	0.00186402	0.27184	0.0518728	0.999902	0.0335342	1	0.252411	1	6.8062e+07	1.15431e+08	1.01634e+08	1.61361e+08	151795037	3	3	3	3	3	6.8062e+07	8.95237e+07	6.17405e+07	1.15431e+08	1.02241e+08	1.2953e+08	1.06174e+08	8.88912e+07
False	High	IsMasterProtein	O43395	U4/U6 small nuclear ribonucleoprotein Prp3 OS=Homo sapiens OX=9606 GN=PRPF3 PE=1 SV=2	0	68.629	26	15	126	15	683	77.5	9.5	1462	15	0.857	1.334	1.568	1.622	-0.22	0.42	0.65	0.7	0.888556	0.984002	0.756861	0.992149	1	1	1	1	1.95798e+07	3.04548e+07	3.57969e+07	3.70455e+07	2.28347e+07	3	3	3	3	3	1.95798e+07	1.90177e+07	2.18934e+07	2.47271e+07	3.25369e+07	3.04548e+07	3.57969e+07	2.63484e+07
False	High	IsMasterProtein	O43396	Thioredoxin-like protein 1 OS=Homo sapiens OX=9606 GN=TXNL1 PE=1 SV=3	0	111.068	54	15	207	15	289	32.2	4.96	2883	15	0.688	0.85	0.668	0.846	-0.54	-0.23	-0.58	-0.24	0.0400577	0.953182	0.0433479	0.994862	0.204007	1	0.226037	1	1.00937e+08	1.2468e+08	9.79707e+07	1.24088e+08	1.46644e+08	3	3	3	3	3	1.00937e+08	1.02111e+08	8.52801e+07	1.21615e+08	1.2468e+08	1.49101e+08	9.79707e+07	8.70375e+07
False	High	IsMasterProtein	O43399	Tumor protein D54 OS=Homo sapiens OX=9606 GN=TPD52L2 PE=1 SV=2	0	142.697	77	16	302	16	206	22.2	5.36	6250	16	1.068	1.135	1.165	1.079	0.1	0.18	0.22	0.11	0.921523	0.909328	0.866642	0.938012	1	1	1	1	5.91901e+08	6.2924e+08	6.45717e+08	5.977e+08	5.54177e+08	3	3	3	3	3	8.07122e+08	5.47652e+08	5.91901e+08	5.62678e+08	6.2924e+08	7.50336e+08	6.45717e+08	6.17152e+08
False	High	IsMasterProtein	O43402	ER membrane protein complex subunit 8 OS=Homo sapiens OX=9606 GN=EMC8 PE=1 SV=1	0	13.397	16	4	26	4	210	23.8	6.4	488	4	1.219	1.368	1.108	1.079	0.29	0.45	0.15	0.11	0.974324	0.978717	0.995814	1	1	1	1	1	3.35592e+07	3.76395e+07	3.0499e+07	2.96929e+07	2.75196e+07	3	3	3	3	3	3.48327e+07	3.35592e+07	3.31542e+07	3.76395e+07	3.86974e+07	9.73279e+06	3.0499e+07	3.49867e+07
False	High	IsMasterProtein	O43414	ERI1 exoribonuclease 3 OS=Homo sapiens OX=9606 GN=ERI3 PE=1 SV=2	0.001	5.577	8	2	12	2	337	37.2	8.07	71	2	0.846	0.98	1.02	0.63	-0.24	-0.03	0.03	-0.67	0.976046	0.999988	1	0.0772814	1	1	1	0.896393	8.8939e+06	1.02998e+07	1.07163e+07	6.62511e+06	1.05087e+07	3	3	3	3	3	8.22827e+06	1.20228e+07	8.8939e+06	1.35816e+07	1.02998e+07	8.34123e+06	1.07163e+07	1.38679e+07
False	High	IsMasterProtein	O43427	Acidic fibroblast growth factor intracellular-binding protein OS=Homo sapiens OX=9606 GN=FIBP PE=1 SV=3	0	21.24	20	5	32	5	364	41.9	6.48	203	5	0.819	1.004	0.591	0.621	-0.29	0.01	-0.76	-0.69	0.990491	0.853656	0.143762	0.762657	1	1	0.497403	1	4.6372e+06	5.68178e+06	3.34376e+06	3.51298e+06	5.66099e+06	3	3	3	3	3	5.78726e+06	4.6372e+06	4.02845e+06	9.40924e+06	5.68178e+06	5.62731e+06	3.63096e+06	1.92209e+06
False	High	IsMasterProtein	O43432	Eukaryotic translation initiation factor 4 gamma 3 OS=Homo sapiens OX=9606 GN=EIF4G3 PE=1 SV=2	0	36.019	7	9	51	5	1585	176.5	5.38	916	9	0.227	0.311	0.229	0.348	-2.14	-1.68	-2.13	-1.52	0.0774236	0.112766	0.0908515	0.548987	0.317545	1	0.36646	1	1.06508e+06	1.46231e+06	1.0748e+06	1.63217e+06	4.69536e+06	3	3	3	3	3	445458	1.84959e+06	1.06508e+06	2.17887e+06	1.46231e+06	396019	650168	1.46435e+06
False	High	IsMasterProtein	O43447	Peptidyl-prolyl cis-trans isomerase H OS=Homo sapiens OX=9606 GN=PPIH PE=1 SV=1	0	35.463	37	7	81	6	177	19.2	8.07	1479	7	0.79	0.874	0.862	0.943	-0.34	-0.19	-0.21	-0.08	0.17861	0.775643	0.636029	0.999983	0.558684	1	1	1	4.85793e+07	5.37532e+07	5.30018e+07	5.80143e+07	6.15136e+07	3	3	3	3	3	5.42629e+07	4.85793e+07	4.78298e+07	5.19075e+07	5.37532e+07	5.81999e+07	5.30018e+07	5.28211e+07
False	High	IsMasterProtein	O43464	Serine protease HTRA2, mitochondrial OS=Homo sapiens OX=9606 GN=HTRA2 PE=1 SV=2	0	20.928	10	3	38	3	458	48.8	10.07	699	3	0.58	1.074	0.654	1.013	-0.79	0.1	-0.61	0.02	0.0678274	0.892223	0.247393	0.865374	0.290991	1	0.688907	1	1.33599e+07	2.47453e+07	1.50591e+07	2.33225e+07	2.30319e+07	3	3	3	3	3	1.58826e+07	1.27358e+07	1.33599e+07	2.09398e+07	2.47453e+07	3.15858e+07	1.50591e+07	1.29558e+07
False	High	IsMasterProtein	O43482	Protein Mis18-beta OS=Homo sapiens OX=9606 GN=OIP5 PE=1 SV=2	0	7.318	14	2	11	2	229	24.7	7.37	33	2	0.36	0.9	0.344	1.069	-1.47	-0.15	-1.54	0.1	0.0153516	0.998591	0.00441335	0.997687	0.114641	1	0.0547653	1	1.95067e+06	4.87415e+06	1.86527e+06	5.78848e+06	5.415e+06	2	3	3	3	3	3.11218e+06		1.22265e+06	4.87415e+06	4.51085e+06	5.34248e+06	1.86527e+06	1.95007e+06
False	High	IsMasterProtein	O43488	Aflatoxin B1 aldehyde reductase member 2 OS=Homo sapiens OX=9606 GN=AKR7A2 PE=1 SV=3	0	47.314	28	8	74	8	359	39.6	7.17	953	8	0.79	0.928	0.797	1.03	-0.34	-0.11	-0.33	0.04	0.290848	0.901904	0.556575	0.945849	0.753079	1	1	1	5.15688e+07	6.05831e+07	5.20398e+07	6.72693e+07	6.53077e+07	3	3	3	3	3	5.40523e+07	4.49488e+07	5.15688e+07	6.59813e+07	4.68153e+07	6.05831e+07	5.20398e+07	5.62601e+07
False	High	IsMasterProtein	O43491	Band 4.1-like protein 2 OS=Homo sapiens OX=9606 GN=EPB41L2 PE=1 SV=1	0	112.995	37	28	199	28	1005	112.5	5.44	2261	28	0.827	1.385	1.583	0.539	-0.27	0.47	0.66	-0.89	0.996703	0.999958	0.507896	0.860471	1	1	1	1	2.522e+07	4.22195e+07	4.82509e+07	1.64351e+07	3.04812e+07	3	3	3	3	3	2.70368e+07	2.522e+07	2.28239e+07	4.81073e+07	4.22195e+07	1.20698e+07	4.82509e+07	5.65057e+07
False	High	IsMasterProtein	O43493	Trans-Golgi network integral membrane protein 2 OS=Homo sapiens OX=9606 GN=TGOLN2 PE=1 SV=4	0	33.32	16	6	50	6	437	45.9	5.63	806	6	1.483	0.745	0.769	1.389	0.57	-0.43	-0.38	0.47	0.935601	0.996593	0.941729	0.777971	1	1	1	1	1.63867e+07	8.22539e+06	8.49117e+06	1.53485e+07	1.10478e+07	3	3	3	3	3	1.78191e+07	1.63867e+07	8.0942e+06	8.22539e+06	1.48087e+07	7.80553e+06	8.49117e+06	9.85357e+06
False	High	IsMasterProtein	O43504	Ragulator complex protein LAMTOR5 OS=Homo sapiens OX=9606 GN=LAMTOR5 PE=1 SV=1	0	39.665	97	5	55	5	91	9.6	4.87	1402	5	0.81	0.976	0.708	1.114	-0.3	-0.03	-0.5	0.16	0.338479	0.988002	0.011695	0.442851	0.826097	1	0.102998	1	4.92297e+07	5.9314e+07	4.30053e+07	6.77217e+07	6.07661e+07	3	3	3	3	3	5.58709e+07	4.92297e+07	4.47297e+07	5.9314e+07	5.69844e+07	6.52315e+07	4.30053e+07	4.41564e+07
False	High	IsMasterProtein	O43513	Mediator of RNA polymerase II transcription subunit 7 OS=Homo sapiens OX=9606 GN=MED7 PE=1 SV=1	0	12.407	27	3	6	3	233	27.2	5.78	42	3	3.549	1.905	0.929	2.774	1.83	0.93	-0.11	1.47	0.850962	0.994098	0.733785	0.95715	1	1	1	1	2.64283e+06	1.41829e+06	692123	2.0657e+06	744688	3	2	3	3	3	5.47686e+06	2.10999e+06	2.64283e+06	1.38612e+06		1.4512e+06	425549	2.8553e+08
False	High	IsMasterProtein	O43572	A-kinase anchor protein 10, mitochondrial OS=Homo sapiens OX=9606 GN=AKAP10 PE=1 SV=2	0	12.736	5	2	6	2	662	73.8	6.39	138	2	1.856	1.539	1.97	0.627	0.89	0.62	0.98	-0.67	0.897752	0.983858	0.77503	0.805209	1	1	1	1	1.8065e+06	1.4981e+06	1.91696e+06	610406	973112	3	3	2	3	3	1.8065e+06	1.92843e+06	1.12307e+06	1.4981e+06	2.0313e+06	763547	1.65713e+06	2.21752e+06
False	High	IsMasterProtein	O43583	Density-regulated protein OS=Homo sapiens OX=9606 GN=DENR PE=1 SV=2	0	40.238	48	8	94	8	198	22.1	5.3	1512	8	1.619	1.926	1.95	1.956	0.7	0.95	0.96	0.97	0.581178	0.416612	0.191946	0.293925	1	1	0.590817	1	9.01841e+07	1.0727e+08	1.08607e+08	1.08953e+08	5.57063e+07	3	3	3	3	3	1.32058e+08	7.45933e+07	9.01841e+07	1.0727e+08	1.21919e+08	8.2956e+07	1.08607e+08	9.61275e+07
False	High	IsMasterProtein	O43592	Exportin-T OS=Homo sapiens OX=9606 GN=XPOT PE=1 SV=2	0	63.366	17	13	79	13	962	109.9	5.39	814	13	1.79	1.397	1.432	0.712	0.84	0.48	0.52	-0.49	0.708534	0.999999	0.92789	0.945768	1	1	1	1	1.9999e+07	1.56062e+07	1.59981e+07	7.94964e+06	1.11708e+07	3	3	3	3	3	1.67418e+07	2.3881e+07	1.9999e+07	1.72626e+07	1.56062e+07	4.74686e+06	1.30006e+07	1.94952e+07
False	High	IsMasterProtein	O43598	2'-deoxynucleoside 5'-phosphate N-hydrolase 1 OS=Homo sapiens OX=9606 GN=DNPH1 PE=1 SV=1	0	18.711	39	5	32	5	174	19.1	5.05	246	5	0.511	0.785	0.828	0.733	-0.97	-0.35	-0.27	-0.45	0.00301111	0.222088	0.200697	0.0650115	0.0444921	1	0.606263	0.859168	2.2155e+07	3.40475e+07	3.59302e+07	3.18047e+07	4.33847e+07	3	3	3	3	3	2.83985e+07	2.04048e+07	2.2155e+07	3.40475e+07	3.05446e+07	3.65018e+07	3.59302e+07	2.55759e+07
False	High	IsMasterProtein	O43615	Mitochondrial import inner membrane translocase subunit TIM44 OS=Homo sapiens OX=9606 GN=TIMM44 PE=1 SV=2	0	81.778	40	17	140	17	452	51.3	8.32	2112	17	0.616	0.951	1.046	0.824	-0.7	-0.07	0.07	-0.28	0.0712522	0.999953	1	0.865434	0.300271	1	1	1	2.55865e+07	3.94954e+07	4.34624e+07	3.42502e+07	4.15415e+07	3	3	3	3	3	2.55865e+07	2.68539e+07	2.39836e+07	3.94954e+07	4.0066e+07	3.93724e+07	4.34624e+07	4.56368e+07
False	High	IsMasterProtein	O43617	Trafficking protein particle complex subunit 3 OS=Homo sapiens OX=9606 GN=TRAPPC3 PE=1 SV=1	0	13.803	21	4	43	4	180	20.3	4.96	797	4	0.85	1.168	0.831	1.035	-0.24	0.22	-0.27	0.05	0.620665	0.998725	0.788586	0.999832	1	1	1	1	1.93588e+07	2.66087e+07	1.89329e+07	2.35846e+07	2.27843e+07	3	3	3	3	3	1.93588e+07	1.1787e+07	2.054e+07	2.95551e+07	2.66087e+07	1.33771e+07	1.89329e+07	1.61335e+07
False	High	IsMasterProtein	O43633	Charged multivesicular body protein 2a OS=Homo sapiens OX=9606 GN=CHMP2A PE=1 SV=1	0	37.363	30	8	88	8	222	25.1	5.97	1717	8	0.961	1.431	1.024	1.529	-0.06	0.52	0.03	0.61	0.644827	0.87684	0.933844	0.856665	1	1	1	1	1.03878e+08	1.54641e+08	1.1068e+08	1.65319e+08	1.0809e+08	3	3	3	3	3	1.27383e+08	7.1012e+07	1.03878e+08	1.46809e+08	1.54641e+08	1.70393e+08	1.1068e+08	9.0018e+07
False	High	IsMasterProtein	O43639	Cytoplasmic protein NCK2 OS=Homo sapiens OX=9606 GN=NCK2 PE=1 SV=2	0	8.374	8	3	14	2	380	42.9	6.95	73	3	2.234	4.279	2.33	3.825	1.16	2.1	1.22	1.94	0.757571	0.199587	0.98836	0.584328	1	1	1	1	2.83535e+06	5.43192e+06	2.95792e+06	4.85533e+06	1.26941e+06	3	3	3	3	3	3.51963e+06	2.83535e+06	2.80355e+06	5.43192e+06	3.95987e+06	6.19347e+06	2.95792e+06	3.43992e+06
False	High	IsMasterProtein	O43660	Pleiotropic regulator 1 OS=Homo sapiens OX=9606 GN=PLRG1 PE=1 SV=1	0	124.61	61	19	174	19	514	57.2	9.17	2292	19	0.742	1.106	0.902	1.108	-0.43	0.15	-0.15	0.15	0.993159	0.991828	0.641755	0.98914	1	1	1	1	3.47173e+07	5.17455e+07	4.22318e+07	5.18308e+07	4.67954e+07	3	3	3	3	3	4.73917e+07	2.25417e+07	3.47173e+07	4.42092e+07	5.17455e+07	5.77441e+07	3.83118e+07	3.55261e+08
False	High	IsMasterProtein	O43663	Protein regulator of cytokinesis 1 OS=Homo sapiens OX=9606 GN=PRC1 PE=1 SV=2	0	7.712	4	2	5	2	620	71.6	6.68	68	2	1.372	1.439	0.905	1.371	0.46	0.53	-0.14	0.45	0.991442	0.514162	0.999507	0.701433	1	1	1	1	2.7827e+06	2.92009e+06	1.83555e+06	2.78077e+06	2.02881e+06	3	3	3	3	3	2.7827e+06	2.80339e+06	1.28759e+06	3.76114e+06	2.30984e+06	2.92009e+06	1.83555e+06	2.42239e+06
False	High	IsMasterProtein	O43665	Regulator of G-protein signaling 10 OS=Homo sapiens OX=9606 GN=RGS10 PE=1 SV=3	0	12.057	22	3	13	3	181	21.2	7.49	73	3	0.896	1.162	1.091	0.964	-0.16	0.22	0.13	-0.05	0.947427	0.799767	0.999999	0.982151	1	1	1	1	9.63392e+06	1.2486e+07	1.17296e+07	1.03594e+07	1.07495e+07	3	3	3	3	3	9.63392e+06	7.34703e+06	9.65178e+06	1.2486e+07	1.004e+07	1.51202e+07	7.34667e+06	1.21416e+07
False	High	IsMasterProtein	O43670	BUB3-interacting and GLEBS motif-containing protein ZNF207 OS=Homo sapiens OX=9606 GN=ZNF207 PE=1 SV=1	0	29.971	9	4	43	4	478	50.7	9.1	481	4	0.474	0.783	0.704	1.162	-1.08	-0.35	-0.51	0.22	0.00929852	0.473661	0.151693	0.999981	0.0864482	1	0.511314	1	5.79256e+07	9.55737e+07	8.59071e+07	1.41852e+08	1.22081e+08	3	3	3	3	3	7.36449e+07	5.79256e+07	4.77136e+07	8.39527e+07	9.55737e+07	1.17557e+08	9.68032e+07	6.93793e+07
False	High	IsMasterProtein	O43674	NADH dehydrogenase [ubiquinone] 1 beta subcomplex subunit 5, mitochondrial OS=Homo sapiens OX=9606 GN=NDUFB5 PE=1 SV=1	0	5.81	13	2	5	2	189	21.7	9.63	30	2	0.237	1.12	0.476	2.615	-2.08	0.16	-1.07	1.39	0.0658069	0.924048	0.521974	0.949307	0.285318	1	1	1	1.38291e+06	6.52957e+06	2.77722e+06	1.52499e+07	5.83177e+06	3	3	3	3	3	650869	3.17481e+06	1.38291e+06	7.17987e+06	6.52957e+06	2.1832e+06	2.77722e+06	2.49643e+06
False	High	IsMasterProtein	O43676	NADH dehydrogenase [ubiquinone] 1 beta subcomplex subunit 3 OS=Homo sapiens OX=9606 GN=NDUFB3 PE=1 SV=3	0	7.688	21	2	4	2	98	11.4	9.2	106	2	0.255	0.576	0.238	1	-1.97	-0.8	-2.07	0	0.0134013	0.291017	0.00382288	0.999873	0.106385	1	0.0496704	1	8.06826e+06	1.82125e+07	7.52424e+06	3.16106e+07	3.16185e+07	3	3	3	3	3	7.60327e+06	1.10255e+07	8.06826e+06	1.9514e+07	1.82125e+07	9.4509e+06	7.52424e+06	5.02946e+06
False	High	IsMasterProtein	O43678	NADH dehydrogenase [ubiquinone] 1 alpha subcomplex subunit 2 OS=Homo sapiens OX=9606 GN=NDUFA2 PE=1 SV=3	0	20.082	51	6	23	6	99	10.9	9.57	200	6	0.214	0.89	0.049	1	-2.22	-0.17	-4.35	0	0.0410619	0.999851	0.000381297	0.998846	0.207122	1	0.0118588	1	1.21301e+07	5.04596e+07	2.78578e+06	5.66917e+07	5.66976e+07	3	3	3	3	3	1.21301e+07	1.28465e+07	1.07161e+07	4.60423e+07	5.04596e+07	5.23513e+07	8.93134e+06	2.78578e+06
False	High	IsMasterProtein	O43681	ATPase GET3 OS=Homo sapiens OX=9606 GN=GET3 PE=1 SV=2	0	61.31	48	11	113	11	348	38.8	4.91	1674	11	1.562	1.094	1.307	0.972	0.64	0.13	0.39	-0.04	0.0034599	0.940074	0.0691685	0.977228	0.0489064	1	0.306049	1	6.39395e+07	4.48112e+07	5.35181e+07	3.98023e+07	4.09439e+07	3	3	3	3	3	6.09002e+07	6.39395e+07	6.58038e+07	4.84225e+07	4.48112e+07	4.00696e+07	5.35181e+07	5.84768e+07
False	High	IsMasterProtein	O43683	Mitotic checkpoint serine/threonine-protein kinase BUB1 OS=Homo sapiens OX=9606 GN=BUB1 PE=1 SV=1	0.002	4.112	4	2	2	2	1085	122.3	6.47	0	2	0.01	0.01	0.01	0.01	-6.64	-6.64	-6.64	-6.64													7.16735e+06					2
False	High	IsMasterProtein	O43684	Mitotic checkpoint protein BUB3 OS=Homo sapiens OX=9606 GN=BUB3 PE=1 SV=1	0	102.537	52	14	183	14	328	37.1	6.84	2551	14	0.992	1.028	1.009	0.991	-0.01	0.04	0.01	-0.01	0.999924	0.999607	0.999998	0.999472	1	1	1	1	1.1467e+08	1.18802e+08	1.16683e+08	1.14621e+08	1.15619e+08	3	3	3	3	3	1.29931e+08	1.1467e+08	1.09996e+08	1.25903e+08	1.18802e+08	1.13505e+08	1.18809e+08	1.16683e+08
False	High	IsMasterProtein	O43707	Alpha-actinin-4 OS=Homo sapiens OX=9606 GN=ACTN4 PE=1 SV=2	0	660.387	77	75	1579	49	911	104.8	5.44	24892	75	1.326	0.847	1.294	0.795	0.41	-0.24	0.37	-0.33	0.426095	0.75684	0.663066	0.290691	0.94448	1	1	1	2.35554e+09	1.5054e+09	2.29866e+09	1.41266e+09	1.77682e+09	3	3	3	3	3	2.35554e+09	2.22977e+09	2.51138e+09	1.95412e+09	1.5054e+09	1.30583e+09	2.29866e+09	2.41167e+09
False	High	IsMasterProtein	O43708	Maleylacetoacetate isomerase OS=Homo sapiens OX=9606 GN=GSTZ1 PE=1 SV=3	0	14.431	26	4	20	4	216	24.2	8.54	145	4	1.319	1.06	1.242	0.405	0.4	0.08	0.31	-1.31	0.174562	0.959299	0.449742	0.000369754	0.549884	1	0.984725	0.137474	2.09516e+07	1.68315e+07	1.97337e+07	6.42733e+06	1.58862e+07	3	3	3	3	3	2.09516e+07	1.95837e+07	2.24149e+07	2.02912e+07	1.68315e+07	1.39406e+07	1.98913e+07	1.80166e+07
False	High	IsMasterProtein	O43709	Probable 18S rRNA (guanine-N(7))-methyltransferase OS=Homo sapiens OX=9606 GN=BUD23 PE=1 SV=2	0	11.012	10	3	17	3	281	31.9	8.73	184	3	0.557	0.897	0.614	0.767	-0.84	-0.16	-0.7	-0.38	0.00393833	0.553173	0.0124626	0.234116	0.0519578	1	0.106503	1	6.96736e+06	1.12127e+07	7.6727e+06	9.593e+06	1.24992e+07	3	3	3	3	3	7.0235e+06	6.96736e+06	6.23143e+06	1.30002e+07	1.12127e+07	8.27234e+06	6.95785e+06	7.82147e+06
False	High	IsMasterProtein	O43715	TP53-regulated inhibitor of apoptosis 1 OS=Homo sapiens OX=9606 GN=TRIAP1 PE=1 SV=1	0	23.551	63	5	42	5	76	8.8	5.48	431	5	1.207	1.295	0.966	1.166	0.27	0.37	-0.05	0.22	0.669335	0.5747	0.999658	0.871045	1	1	1	1	2.54039e+07	2.72583e+07	2.03357e+07	2.45356e+07	2.10496e+07	3	3	3	3	3	2.72831e+07	2.54039e+07	2.51057e+07	2.12921e+07	2.72583e+07	3.20286e+07	1.9561e+07	2.03357e+07
False	High	IsMasterProtein	O43716	Glutamyl-tRNA(Gln) amidotransferase subunit C, mitochondrial OS=Homo sapiens OX=9606 GN=GATC PE=1 SV=1	0	13.063	26	3	16	3	136	15.1	5.05	139	3	0.381	1.724	0.045	1.674	-1.39	0.79	-4.46	0.74	0.294275	0.495167	0.000962137	0.496802	0.759821	1	0.0208348	1	2.33366e+06	1.0559e+07	277780	1.02517e+07	6.12312e+06	3	3	2	3	3	4.17914e+06	1.02237e+06	2.33366e+06	8.55742e+06	1.0559e+07	1.17779e+07	341833
False	High	IsMasterProtein	O43719	HIV Tat-specific factor 1 OS=Homo sapiens OX=9606 GN=HTATSF1 PE=1 SV=1	0	108.397	41	24	159	24	755	85.8	4.4	1616	24	0.763	1.092	0.77	0.814	-0.39	0.13	-0.38	-0.3	0.762281	0.717976	0.140225	0.532445	1	1	0.490078	1	6.04167e+07	8.63819e+07	6.09441e+07	6.43891e+07	7.91357e+07	3	3	3	3	3	8.31152e+07	6.04167e+07	5.92957e+07	8.93499e+07	7.93279e+07	8.63819e+07	6.39404e+07	6.09441e+07
False	High	IsMasterProtein	O43739	Cytohesin-3 OS=Homo sapiens OX=9606 GN=CYTH3 PE=1 SV=2	0	8.403	7	3	18	3	400	46.3	5.47	80	3	0.888	1.124	0.535	0.656	-0.17	0.17	-0.9	-0.61	0.955879	1	0.0197722	0.22755	1	1	0.142164	1	8.06691e+06	1.02035e+07	4.86134e+06	5.95935e+06	9.08013e+06	3	3	3	3	3	9.21181e+06	7.00108e+06	8.06691e+06	1.0459e+07	1.02035e+07	6.95651e+06	6.06307e+06	4.86134e+06
False	High	IsMasterProtein	O43747	AP-1 complex subunit gamma-1 OS=Homo sapiens OX=9606 GN=AP1G1 PE=1 SV=5	0	45.799	18	13	45	13	822	91.3	6.8	668	13	0.782	0.578	0.78	0.358	-0.35	-0.79	-0.36	-1.48	1	0.416249	0.999876	0.313061	1	1	1	1	1.41962e+07	1.04973e+07	1.41485e+07	6.50166e+06	1.81458e+07	3	3	3	3	3	1.12761e+07	3.02464e+07	1.41962e+07	1.22212e+07	1.04973e+07	4.79078e+06	1.11338e+07	1.41485e+07
False	High	IsMasterProtein	O43752	Syntaxin-6 OS=Homo sapiens OX=9606 GN=STX6 PE=1 SV=1	0	18.885	20	3	9	3	255	29.2	4.93	255	3	1.042	0.255	0.376	0.691	0.06	-1.97	-1.41	-0.53	0.914878	0.0949353	0.0976673	0.672574	1	1	0.384953	1	4.27504e+06	1.04637e+06	1.54452e+06	2.83568e+06	4.10341e+06	3	3	3	2	3	2.41553e+06	5.82796e+06	4.27504e+06	3.28319e+06	864706	1.04637e+06	1.14382e+06	1.72938e+06
False	High	IsMasterProtein	O43765	Small glutamine-rich tetratricopeptide repeat-containing protein alpha OS=Homo sapiens OX=9606 GN=SGTA PE=1 SV=1	0	55.644	35	9	96	9	313	34	4.87	1824	9	1.312	1.089	1.152	1.067	0.39	0.12	0.2	0.09	0.00143321	0.775602	0.567081	0.914506	0.0275745	1	1	1	1.69774e+08	1.40863e+08	1.49115e+08	1.38111e+08	1.2939e+08	3	3	3	3	3	1.90383e+08	1.68464e+08	1.69774e+08	1.46164e+08	1.40863e+08	1.33877e+08	1.49115e+08	1.50816e+08
False	High	IsMasterProtein	O43768	Alpha-endosulfine OS=Homo sapiens OX=9606 GN=ENSA PE=1 SV=1	0	49.468	74	9	128	8	121	13.4	7.24	1446	9	1.01	1.116	0.957	1.213	0.01	0.16	-0.06	0.28	0.999996	0.764054	0.999408	0.766961	1	1	1	1	1.77081e+08	1.95762e+08	1.67891e+08	2.12738e+08	1.75399e+08	3	3	3	3	3	2.20228e+08	1.45075e+08	1.77081e+08	1.93177e+08	1.95762e+08	2.44127e+08	1.88349e+08	1.58312e+08
False	High	IsMasterProtein	O43776	Asparagine--tRNA ligase, cytoplasmic OS=Homo sapiens OX=9606 GN=NARS1 PE=1 SV=1	0	93.597	30	18	187	18	548	62.9	6.25	2023	18	1.938	1.347	1.833	0.722	0.95	0.43	0.87	-0.47	0.252177	0.999986	0.290966	0.32923	0.696565	1	0.763285	1	7.07812e+07	4.91868e+07	6.69402e+07	2.63865e+07	3.65247e+07	3	3	3	3	3	6.63398e+07	8.01373e+07	7.07812e+07	6.19152e+07	4.91868e+07	2.19999e+07	6.69402e+07	8.35819e+07
False	High	IsMasterProtein	O43795	Unconventional myosin-Ib OS=Homo sapiens OX=9606 GN=MYO1B PE=1 SV=3	0	78.641	21	19	81	19	1136	131.9	9.38	797	19	0.687	0.692	0.654	0.506	-0.54	-0.53	-0.61	-0.98	0.611932	0.320988	0.355962	0.0528358	1	1	0.85648	0.8475	1.80624e+07	1.81816e+07	1.71924e+07	1.32897e+07	2.62801e+07	3	3	3	3	3	2.23207e+07	1.68667e+07	1.80624e+07	2.31626e+07	1.81816e+07	1.13737e+07	1.71924e+07	1.80468e+07
False	High	IsMasterProtein	O43805	Sjoegren syndrome nuclear autoantigen 1 OS=Homo sapiens OX=9606 GN=SSNA1 PE=1 SV=2	0	15.019	36	4	25	4	119	13.6	5.38	290	4	0.287	0.953	0.435	0.908	-1.8	-0.07	-1.2	-0.14	0.00216582	0.999359	0.00596473	1	0.0368122	1	0.0669457	1	6.00513e+06	1.99332e+07	9.10338e+06	1.89973e+07	2.09195e+07	3	3	3	3	3	1.22969e+07	5.91299e+06	6.00513e+06	1.99332e+07	2.16344e+07	1.95643e+07	7.6096e+06	9.17251e+06
False	High	IsMasterProtein	O43809	Cleavage and polyadenylation specificity factor subunit 5 OS=Homo sapiens OX=9606 GN=NUDT21 PE=1 SV=1	0	48.45	56	11	120	11	227	26.2	8.82	1426	11	0.662	0.9	0.779	1.007	-0.59	-0.15	-0.36	0.01	0.0421918	0.999997	0.311301	0.992315	0.210807	1	0.793631	1	1.12764e+08	1.53204e+08	1.32641e+08	1.71436e+08	1.70227e+08	3	3	3	3	3	1.39815e+08	8.33319e+07	1.12764e+08	1.53204e+08	1.51958e+08	1.83623e+08	1.32641e+08	1.15898e+08
False	High	IsMasterProtein	O43813	Glutathione S-transferase LANCL1 OS=Homo sapiens OX=9606 GN=LANCL1 PE=1 SV=1	0	30.847	20	7	58	7	399	45.3	7.75	999	7	1.103	0.736	0.86	0.865	0.14	-0.44	-0.22	-0.21	0.999999	0.933065	0.914029	0.523241	1	1	1	1	3.57579e+07	2.38557e+07	2.7864e+07	2.80468e+07	3.24131e+07	3	3	3	3	3	3.57579e+07	4.18572e+07	2.57495e+07	4.46931e+07	1.96427e+07	2.38557e+07	2.40685e+07	2.7864e+07
False	High	IsMasterProtein	O43815	Striatin OS=Homo sapiens OX=9606 GN=STRN PE=1 SV=4	0	53.337	30	15	69	14	780	86.1	5.27	639	15	0.97	0.749	0.715	0.429	-0.04	-0.42	-0.48	-1.22	1	0.999997	0.993859	0.708517	1	1	1	1	1.28389e+07	9.91999e+06	9.46804e+06	5.67994e+06	1.32386e+07	3	3	3	3	3	1.28389e+07	6.03116e+06	1.29629e+07	1.27089e+07	7.42639e+06	9.91999e+06	9.9551e+06	6.21624e+06
False	High	IsMasterProtein	O43818	U3 small nucleolar RNA-interacting protein 2 OS=Homo sapiens OX=9606 GN=RRP9 PE=1 SV=1	0	72.42	30	13	110	13	475	51.8	7.85	1796	13	1.198	1.02	1.192	0.952	0.26	0.03	0.25	-0.07	0.452537	0.961348	0.232494	0.557015	0.970503	1	0.660748	1	6.55878e+07	5.58147e+07	6.52313e+07	5.2129e+07	5.47463e+07	3	3	3	3	3	6.17135e+07	6.55878e+07	7.00436e+07	5.73538e+07	4.77474e+07	5.58147e+07	6.44115e+07	7.71863e+07
False	High	IsMasterProtein	O43823	A-kinase anchor protein 8 OS=Homo sapiens OX=9606 GN=AKAP8 PE=1 SV=1	0	72.592	31	15	86	15	692	76.1	5.15	998	15	0.551	0.929	0.749	1.06	-0.86	-0.11	-0.42	0.08	0.0051673	0.999951	0.133028	0.578572	0.0604051	1	0.475519	1	1.79878e+07	3.03374e+07	2.4462e+07	3.46012e+07	3.26563e+07	3	3	3	3	3	1.66886e+07	1.79878e+07	2.07204e+07	2.69746e+07	3.38545e+07	3.03374e+07	1.94574e+07	2.4462e+07
False	High	IsMasterProtein	O43824	Putative GTP-binding protein 6 OS=Homo sapiens OX=9606 GN=GTPBP6 PE=2 SV=4	0	10.603	6	2	3	2	516	56.9	9.42	62	2	0.668	0.739	0.388	0.913	-0.58	-0.44	-1.37	-0.13		0.73342		0.946503		1		1	2.13089e+06	2.35822e+06	1.23914e+06	2.9159e+06	3.19202e+06	1	2	1	3	3		2.13089e+06		1.83201e+06	3.03557e+06			1.23914e+06
False	High	IsMasterProtein	O43837	Isocitrate dehydrogenase [NAD] subunit beta, mitochondrial OS=Homo sapiens OX=9606 GN=IDH3B PE=1 SV=2	0	99.407	56	17	164	17	385	42.2	8.46	2330	17	0.647	1.268	0.607	1.262	-0.63	0.34	-0.72	0.34	0.0429162	0.913839	0.0297865	0.673628	0.213272	1	0.179967	1	4.86765e+07	9.53268e+07	4.56206e+07	9.48808e+07	7.52062e+07	3	3	3	3	3	5.01944e+07	2.94341e+07	4.86765e+07	6.71654e+07	9.53268e+07	1.0446e+08	4.56206e+07	2.87392e+07
False	High	IsMasterProtein	O43847	Nardilysin OS=Homo sapiens OX=9606 GN=NRDC PE=1 SV=3	0	44.187	12	13	57	13	1151	131.6	4.98	415	13	0.97	0.842	0.673	0.51	-0.04	-0.25	-0.57	-0.97	0.995313	0.559239	0.619912	0.077001	1	1	1	0.896393	1.36426e+07	1.18331e+07	9.46321e+06	7.16884e+06	1.40575e+07	3	3	3	3	3	1.16885e+07	1.46714e+07	1.36426e+07	1.39246e+07	1.18331e+07	5.34406e+06	8.46829e+06	1.20179e+07
False	High	IsMasterProtein	O43852	Calumenin OS=Homo sapiens OX=9606 GN=CALU PE=1 SV=2	0	159.03	61	18	356	18	315	37.1	4.64	6293	18	1.066	1.238	1.11	1.134	0.09	0.31	0.15	0.18	0.841686	0.702868	0.910834	0.834286	1	1	1	1	3.67907e+08	4.27034e+08	3.83078e+08	3.91157e+08	3.4499e+08	3	3	3	3	3	4.4919e+08	3.66779e+08	3.67907e+08	3.6546e+08	4.27034e+08	4.38026e+08	3.95237e+08	3.70589e+08
False	High	IsMasterProtein	O43865	S-adenosylhomocysteine hydrolase-like protein 1 OS=Homo sapiens OX=9606 GN=AHCYL1 PE=1 SV=2	0	71.638	36	16	122	8	530	58.9	6.89	1552	16	1.01	0.99	1.001	1.023	0.01	-0.02	0	0.03	0.914751	1	0.999526	0.997428	1	1	1	1	5.3124e+08	5.20683e+08	5.26771e+08	5.38192e+08	5.26132e+08	3	3	3	3	3	6.29217e+08	5.3124e+08	5.2916e+08	5.20683e+08	5.61307e+08	4.98776e+08	5.26771e+08	5.82998e+08
False	High	IsMasterProtein	O43913	Origin recognition complex subunit 5 OS=Homo sapiens OX=9606 GN=ORC5 PE=1 SV=1	0	16.823	19	7	20	7	435	50.3	7.74	38	7	0.685	0.755	0.549	0.396	-0.54	-0.41	-0.86	-1.34	0.840151	0.457133	0.38721	0.149648	1	1	0.903327	1	7.81503e+06	8.60935e+06	6.26166e+06	4.51167e+06	1.14017e+07	3	3	3	3	3	7.30843e+06	7.81503e+06	8.4101e+06	1.00068e+07	8.60935e+06	2.76139e+06	4.00913e+06	8.2434e+06
False	High	IsMasterProtein	O43920	NADH dehydrogenase [ubiquinone] iron-sulfur protein 5 OS=Homo sapiens OX=9606 GN=NDUFS5 PE=1 SV=3	0	21.678	51	5	38	5	106	12.5	9.14	351	5	0.321	0.868	0.424	1.211	-1.64	-0.2	-1.24	0.28	7.02007e-05	0.928143	0.00112487	0.639615	0.00589367	1	0.0225873	1	1.51798e+07	4.10984e+07	2.00466e+07	5.73157e+07	4.73341e+07	3	3	3	3	3	1.86332e+07	1.15441e+07	1.51798e+07	3.65909e+07	4.10984e+07	4.86432e+07	2.00466e+07	1.76426e+07
False	High	IsMasterProtein	O43924	Retinal rod rhodopsin-sensitive cGMP 3',5'-cyclic phosphodiesterase subunit delta OS=Homo sapiens OX=9606 GN=PDE6D PE=1 SV=1	0	12.451	25	3	26	3	150	17.4	5.67	319	3	0.964	1.1	0.812	0.891	-0.05	0.14	-0.3	-0.17	0.998738	0.977384	0.37784	0.975784	1	1	0.890642	1	1.14293e+07	1.30433e+07	9.62417e+06	1.05691e+07	1.18562e+07	3	3	3	3	3	1.56186e+07	9.51194e+06	1.14293e+07	1.5658e+07	1.19145e+07	1.30433e+07	9.93776e+06	8.74149e+06
False	High	IsMasterProtein	O43929	Origin recognition complex subunit 4 OS=Homo sapiens OX=9606 GN=ORC4 PE=1 SV=2	0	20.425	11	4	34	4	436	50.3	8	697	4	1.44	1.718	0.985	0.852	0.53	0.78	-0.02	-0.23	0.846385	0.999481	0.998686	0.999855	1	1	1	1	1.06562e+07	1.27125e+07	7.28932e+06	6.30734e+06	7.39976e+06	3	3	3	3	3	7.44281e+06	1.06562e+07	4.96906e+07	1.35095e+07	1.27125e+07	2.58638e+06	6.38269e+06	7.28932e+06
False	High	IsMasterProtein	O43933	Peroxisome biogenesis factor 1 OS=Homo sapiens OX=9606 GN=PEX1 PE=1 SV=1	0	12.97	3	3	7	3	1283	142.8	6.33	107	3	0.412	0.402	0.448	0.01	-1.28	-1.32	-1.16	-6.64									689185	671498	748628		1.67123e+06	1	1	2		1	689185				671498		941721	595127
False	High	IsMasterProtein	O60216	Double-strand-break repair protein rad21 homolog OS=Homo sapiens OX=9606 GN=RAD21 PE=1 SV=2	0	121.997	44	20	173	20	631	71.6	4.65	2268	20	0.56	0.614	0.582	0.611	-0.84	-0.7	-0.78	-0.71	0.640236	0.906514	0.83934	0.857085	1	1	1	1	2.12698e+07	2.3314e+07	2.21109e+07	2.32164e+07	3.79779e+07	3	3	3	3	3	2.30843e+07	2.12698e+07	1.92309e+07	2.59806e+07	2.3314e+07	2.21312e+07	2.21109e+07	2.48137e+07
False	High	IsMasterProtein	O60220	Mitochondrial import inner membrane translocase subunit Tim8 A OS=Homo sapiens OX=9606 GN=TIMM8A PE=1 SV=1	0	34.943	86	6	76	6	97	11	5.16	762	6	0.952	1.185	1.126	1.106	-0.07	0.24	0.17	0.14	0.99925	0.688381	0.726802	0.63902	1	1	1	1	1.04889e+08	1.30577e+08	1.24083e+08	1.21829e+08	1.10186e+08	3	3	3	3	3	1.26083e+08	1.04889e+08	9.90055e+07	1.08274e+08	1.30577e+08	1.34982e+08	1.24083e+08	1.20969e+08
False	High	IsMasterProtein	O60231	Pre-mRNA-splicing factor ATP-dependent RNA helicase DHX16 OS=Homo sapiens OX=9606 GN=DHX16 PE=1 SV=2	0	39.525	13	10	45	9	1041	119.2	6.8	601	10	1.197	0.984	0.899	0.688	0.26	-0.02	-0.15	-0.54	0.992708	0.630908	0.9027	0.10912	1	1	1	0.962045	8.78331e+06	7.21614e+06	6.59697e+06	5.05119e+06	7.33714e+06	3	3	3	3	3	8.78331e+06	8.63211e+06	9.53081e+06	7.21614e+06	7.66026e+06	4.58337e+06	6.24366e+06	8.42892e+06
False	High	IsMasterProtein	O60232	Protein ZNRD2 OS=Homo sapiens OX=9606 GN=ZNRD2 PE=1 SV=1	0	58.258	77	10	116	10	199	21.5	5.24	1135	10	1.104	1.145	1.135	1.225	0.14	0.19	0.18	0.29	0.837891	0.486603	0.270918	0.0559581	1	1	0.729404	0.8475	1.23146e+08	1.27621e+08	1.26603e+08	1.3663e+08	1.11506e+08	3	3	3	3	3	1.28087e+08	1.11266e+08	1.23146e+08	1.19254e+08	1.27621e+08	1.3012e+08	1.25004e+08	1.26603e+08
False	High	IsMasterProtein	O60234	Glia maturation factor gamma OS=Homo sapiens OX=9606 GN=GMFG PE=1 SV=1	0	20.458	56	5	20	3	142	16.8	5.26	139	5	0.928	1.094	0.821	0.686	-0.11	0.13	-0.28	-0.54	0.998856	1	0.805094	0.730942	1	1	1	1	1.10995e+07	1.30782e+07	9.82148e+06	8.20428e+06	1.1957e+07	3	3	3	3	3	1.8533e+07	5.74475e+06	1.10995e+07	1.91358e+07	1.30782e+07	6.48561e+06	9.82148e+06	4.62079e+06
False	High	IsMasterProtein	O60256	Phosphoribosyl pyrophosphate synthase-associated protein 2 OS=Homo sapiens OX=9606 GN=PRPSAP2 PE=1 SV=1	0	60.914	44	13	96	11	369	40.9	7.44	979	13	1.037	0.679	0.85	0.544	0.05	-0.56	-0.23	-0.88	0.999987	0.359963	0.977533	0.263999	1	1	1	1	2.47591e+07	1.61974e+07	2.02841e+07	1.29907e+07	2.38723e+07	3	3	3	3	3	2.42513e+07	2.47591e+07	2.61989e+07	2.26499e+07	1.61974e+07	7.802e+06	1.98236e+07	2.26596e+07
False	High	IsMasterProtein	O60264	SWI/SNF-related matrix-associated actin-dependent regulator of chromatin subfamily A member 5 OS=Homo sapiens OX=9606 GN=SMARCA5 PE=1 SV=1	0	73.797	24	23	109	23	1052	121.8	8.09	765	23	0.798	0.919	0.98	0.386	-0.33	-0.12	-0.03	-1.37	0.996903	0.912259	1	0.151563	1	1	1	1	1.96237e+07	2.25915e+07	2.40808e+07	9.5007e+06	2.45846e+07	3	3	3	3	3	1.96237e+07	1.46744e+07	3.03276e+07	3.05958e+07	2.25915e+07	7.35533e+06	2.40808e+07	1.88433e+07
False	High	IsMasterProtein	O60271	C-Jun-amino-terminal kinase-interacting protein 4 OS=Homo sapiens OX=9606 GN=SPAG9 PE=1 SV=4	0	139.623	31	31	142	31	1321	146.1	5.15	1149	31	0.901	0.754	0.942	0.554	-0.15	-0.41	-0.09	-0.85	0.999777	0.946806	0.996081	0.45126	1	1	1	1	1.56944e+07	1.31347e+07	1.64118e+07	9.65523e+06	1.74148e+07	3	3	3	3	3	1.08588e+07	1.56944e+07	1.85963e+07	1.79089e+07	1.31347e+07	8.21658e+06	2.14769e+07	1.43852e+07
False	High	IsMasterProtein	O60287	Nucleolar pre-ribosomal-associated protein 1 OS=Homo sapiens OX=9606 GN=URB1 PE=1 SV=4	0	14.157	2	4	8	4	2271	254.2	6.47	78	4	0.598	0.489	0.826	0.126	-0.74	-1.03	-0.28	-2.99	0.601215	0.789229	0.973157	0.0677867	1	1	1	0.867703	1.30426e+06	1.06794e+06	1.80217e+06	275112	2.18244e+06	3	2	3	2	3	380595	1.68169e+06	1.30426e+06	1.00201e+06	1.1382e+06		1.04556e+06	2.06517e+06
False	High	IsMasterProtein	O60306	RNA helicase aquarius OS=Homo sapiens OX=9606 GN=AQR PE=1 SV=4	0	31.486	7	8	28	7	1485	171.2	6.37	260	8	0.506	0.677	0.529	0.284	-0.98	-0.56	-0.92	-1.82	0.265975	0.402286	0.461708	0.0213939	0.717163	1	0.996441	0.8475	5.34769e+06	7.15742e+06	5.59577e+06	2.99754e+06	1.05686e+07	3	3	3	3	3	4.76066e+06	6.54031e+06	5.34769e+06	8.36362e+06	7.15742e+06	3.6097e+06	4.89123e+06	8.68716e+06
False	High	IsMasterProtein	O60313	Dynamin-like 120 kDa protein, mitochondrial OS=Homo sapiens OX=9606 GN=OPA1 PE=1 SV=3	0	75.613	25	20	100	20	960	111.6	7.87	852	20	0.612	0.985	0.918	0.837	-0.71	-0.02	-0.12	-0.26	0.166198	0.982032	0.999285	0.936094	0.531754	1	1	1	1.40242e+07	2.259e+07	2.10517e+07	1.91825e+07	2.29271e+07	3	3	3	3	3	1.53178e+07	1.38856e+07	1.40242e+07	2.259e+07	2.36711e+07	1.52118e+07	2.31419e+07	2.10517e+07
False	High	IsMasterProtein	O60341	Lysine-specific histone demethylase 1A OS=Homo sapiens OX=9606 GN=KDM1A PE=1 SV=2	0	57.24	16	12	51	12	852	92.8	6.52	627	12	0.179	0.485	0.125	0.499	-2.48	-1.04	-3	-1	0.00125682	0.406584	0.00116181	0.306869	0.0255093	1	0.0227406	1	4.03408e+06	1.09588e+07	2.82356e+06	1.1256e+07	2.25788e+07	3	3	3	3	3	1.0923e+06	4.81555e+06	4.03408e+06	1.3491e+07	1.09588e+07	1.00195e+07	1.8988e+06	2.82356e+06
False	High	IsMasterProtein	O60343	TBC1 domain family member 4 OS=Homo sapiens OX=9606 GN=TBC1D4 PE=1 SV=2	0	19.536	7	6	11	6	1298	146.5	7.01	113	6	0.402	0.759	0.683	0.273	-1.31	-0.4	-0.55	-1.87	0.148544	0.338746	0.833654	0.107623	0.491098	1	1	0.961895	1.49627e+06	2.82352e+06	2.54094e+06	1.0172e+06	3.72158e+06	3	3	3	3	3	944037	1.5632e+06	1.49627e+06	2.82352e+06	3.06604e+06	572386	1.66172e+06	4.26126e+06
False	High	IsMasterProtein	O60437	Periplakin OS=Homo sapiens OX=9606 GN=PPL PE=1 SV=4	0	186.803	31	44	253	44	1756	204.6	5.6	3785	44	1.765	0.943	1.274	1.011	0.82	-0.08	0.35	0.02	0.0763164	0.994677	0.261006	0.999995	0.314868	1	0.712797	1	3.0857e+07	1.64822e+07	2.22749e+07	1.76659e+07	1.74804e+07	3	3	3	3	3	3.41009e+07	2.05633e+07	3.0857e+07	1.84944e+07	1.42263e+07	1.64822e+07	3.34043e+07	2.22749e+07
False	High	IsMasterProtein	O60488	Long-chain-fatty-acid--CoA ligase 4 OS=Homo sapiens OX=9606 GN=ACSL4 PE=1 SV=2	0	116.494	41	22	178	20	711	79.1	8.38	1985	22	0.764	1.089	0.735	0.76	-0.39	0.12	-0.44	-0.4	0.351083	0.911368	0.424532	0.513251	0.842874	1	0.954116	1	3.08249e+07	4.39245e+07	2.96677e+07	3.0658e+07	4.03522e+07	3	3	3	3	3	1.9134e+07	3.08249e+07	3.9419e+07	4.71694e+07	4.39245e+07	2.57874e+07	3.01751e+07	2.96677e+07
False	High	IsMasterProtein	O60493	Sorting nexin-3 OS=Homo sapiens OX=9606 GN=SNX3 PE=1 SV=3	0	51.359	55	11	120	9	162	18.8	8.66	1920	11	0.809	1.082	0.713	1.226	-0.31	0.11	-0.49	0.29	0.638395	0.975508	0.376645	0.654021	1	1	0.889354	1	1.08593e+08	1.45311e+08	9.573e+07	1.64688e+08	1.34276e+08	3	3	3	3	3	1.24121e+08	9.57723e+07	1.08593e+08	1.26065e+08	1.45311e+08	1.65066e+08	9.573e+07	1.181e+08
False	High	IsMasterProtein	O60499	Syntaxin-10 OS=Homo sapiens OX=9606 GN=STX10 PE=1 SV=1	0	8.951	10	2	8	2	249	28.1	4.89	43	2	0.244	0.122	0.209	0.155	-2.03	-3.03	-2.26	-2.69	0.101871	0.0120942	0.122202	0.0309437	0.383208	1	0.449294	0.8475	623757	312608	533496	394889	2.55318e+06	3	3	3	3	3	383883	623757	1.09143e+06	376210	312608	251699	448037	533496
False	High	IsMasterProtein	O60502	Protein O-GlcNAcase OS=Homo sapiens OX=9606 GN=OGA PE=1 SV=2	0	99.922	36	23	161	23	916	102.8	4.91	1555	23	1.232	0.497	0.982	0.341	0.3	-1.01	-0.03	-1.55	0.999077	0.0744839	1	0.0730564	1	1	1	0.876007	5.27333e+07	2.12789e+07	4.20376e+07	1.46104e+07	4.27964e+07	3	3	3	3	3	3.80159e+07	5.66603e+07	5.27333e+07	2.73529e+07	2.12789e+07	9.3344e+06	3.93753e+07	5.41961e+07
False	High	IsMasterProtein	O60504	Vinexin OS=Homo sapiens OX=9606 GN=SORBS3 PE=1 SV=2	0.001	4.38	5	2	7	2	671	75.3	9.45	38	2	0.9	1.745	0.916	1.118	-0.15	0.8	-0.13	0.16	0.998045	0.736121	0.989172	1	1	1	1	1	4.9015e+06	9.50186e+06	4.9891e+06	6.0878e+06	5.44643e+06	3	3	3	3	3	7.92796e+06	4.2881e+06	4.9015e+06	9.50186e+06	5.13469e+06	1.29338e+07	4.9891e+06	4.92307e+06
False	High	IsMasterProtein	O60506	Heterogeneous nuclear ribonucleoprotein Q OS=Homo sapiens OX=9606 GN=SYNCRIP PE=1 SV=2	0	251.674	55	30	548	21	623	69.6	8.59	8209	30	0.486	0.683	0.673	0.912	-1.04	-0.55	-0.57	-0.13	0.0112748	0.32474	0.16782	0.996871	0.0939451	1	0.543003	1	2.57111e+08	3.61525e+08	3.55778e+08	4.82523e+08	528992296	3	3	3	3	3	2.57111e+08	3.46246e+08	2.17057e+08	3.61525e+08	3.39517e+08	4.46827e+08	3.55778e+08	3.23092e+08
False	High	IsMasterProtein	O60508	Pre-mRNA-processing factor 17 OS=Homo sapiens OX=9606 GN=CDC40 PE=1 SV=1	0	27.885	20	10	21	10	579	65.5	7.06	128	10	0.657	0.568	0.533	0.3	-0.61	-0.82	-0.91	-1.74	0.930303	0.836537	0.553728	0.253894	1	1	1	1	6.20015e+06	5.36289e+06	5.03086e+06	2.83101e+06	9.44062e+06	3	3	3	2	3	6.20015e+06	8.09294e+06	3.10901e+06	6.69522e+06	3.28002e+06	5.36289e+06	5.03086e+06	5.58433e+06
False	High	IsMasterProtein	O60518	Ran-binding protein 6 OS=Homo sapiens OX=9606 GN=RANBP6 PE=1 SV=2	0	19.289	8	7	49	4	1105	124.6	5.01	226	7	1.207	0.476	0.607	0.368	0.27	-1.07	-0.72	-1.44	0.999863	0.331395	0.80602	0.111963	1	1	1	0.966592	1.79243e+07	7.07489e+06	9.01758e+06	5.46374e+06	1.48523e+07	3	3	3	3	3	9.33009e+06	2.32708e+07	1.79243e+07	1.09449e+07	7.07489e+06	2.77168e+06	9.01758e+06	7.21513e+06
False	High	IsMasterProtein	O60524	Nuclear export mediator factor NEMF OS=Homo sapiens OX=9606 GN=NEMF PE=1 SV=4	0	11.158	4	4	8	4	1076	122.9	6.35	69	4	2.089	1.296	1.482	0.548	1.06	0.37	0.57	-0.87	0.510252	0.948428	0.873654		1	1	1		4.91038e+06	3.04551e+06	3.48479e+06	1.28867e+06	2.35069e+06	3	2	3	1	3	4.68282e+06	4.91038e+06	5.48178e+06	3.11903e+06	2.97373e+06		3.71421e+06	3.48479e+06
False	High	IsMasterProtein	O60547	GDP-mannose 4,6 dehydratase OS=Homo sapiens OX=9606 GN=GMDS PE=1 SV=1	0	40.933	25	8	51	8	372	41.9	7.31	556	8	1.13	1.05	0.977	0.758	0.18	0.07	-0.03	-0.4	0.99986	0.992267	0.750014	0.225378	1	1	1	1	3.30191e+07	3.07001e+07	2.85689e+07	2.21596e+07	2.92331e+07	3	3	3	3	3	3.33105e+07	2.96594e+07	3.30191e+07	3.48923e+07	3.07001e+07	2.13996e+07	2.85689e+07	3.0743e+07
False	High	IsMasterProtein	O60563	Cyclin-T1 OS=Homo sapiens OX=9606 GN=CCNT1 PE=1 SV=1	0	35.743	15	7	37	7	726	80.6	8.78	513	7	1.127	1.016	1.195	0.861	0.17	0.02	0.26	-0.22	0.999955	0.950541	0.999654	0.400861	1	1	1	1	1.29516e+07	1.16679e+07	1.37304e+07	9.88631e+06	1.14883e+07	3	3	3	3	3	1.15531e+07	1.33606e+07	1.29516e+07	1.25814e+07	1.16679e+07	8.15011e+06	1.37304e+07	1.61077e+07
False	High	IsMasterProtein	O60566	Mitotic checkpoint serine/threonine-protein kinase BUB1 beta OS=Homo sapiens OX=9606 GN=BUB1B PE=1 SV=3	0	8.483	2	2	11	2	1050	119.5	5.27	151	2	1.353	1.316	1.233	0.757	0.44	0.4	0.3	-0.4	0.999013	0.99163	0.999737	0.783736	1	1	1	1	5.0828e+06	4.94202e+06	4.63111e+06	2.84172e+06	3.75598e+06	3	3	3	3	3	3.96903e+06	5.68685e+06	5.0828e+06	4.98747e+06	4.94202e+06	1.31069e+06	4.63111e+06	6.984e+06
False	High	IsMasterProtein	O60568	Multifunctional procollagen lysine hydroxylase and glycosyltransferase LH3 OS=Homo sapiens OX=9606 GN=PLOD3 PE=1 SV=1	0	44.844	14	9	72	9	738	84.7	6.05	978	9	0.632	0.683	0.474	0.41	-0.66	-0.55	-1.08	-1.29	0.957446	0.612585	0.45648	0.145596	1	1	0.992786	1	2.26095e+07	2.44533e+07	1.69519e+07	1.46747e+07	3.57945e+07	3	3	3	3	3	2.25506e+07	2.83105e+07	2.26095e+07	2.81456e+07	2.44533e+07	1.10232e+07	1.69519e+07	2.37029e+07
False	High	IsMasterProtein	O60573	Eukaryotic translation initiation factor 4E type 2 OS=Homo sapiens OX=9606 GN=EIF4E2 PE=1 SV=1	0	7.116	21	3	5	3	245	28.3	8.88	22	3	0.724	0.843	0.889	0.8	-0.47	-0.25	-0.17	-0.32	0.998985	0.883068	0.975227	0.827246	1	1	1	1	5.17507e+06	6.02563e+06	6.35604e+06	5.71777e+06	7.15029e+06	3	3	3	3	3	4.82333e+06	5.17507e+06	6.34632e+06	6.20768e+06	6.02563e+06	1.45216e+06	2.02541e+06	6.35604e+06
False	High	IsMasterProtein	O60610	Protein diaphanous homolog 1 OS=Homo sapiens OX=9606 GN=DIAPH1 PE=1 SV=2	0	97.163	22	25	81	25	1272	141.3	5.41	847	25	0.442	0.425	0.374	0.335	-1.18	-1.23	-1.42	-1.58	0.210067	0.149033	0.283806	0.174405	0.616843	1	0.749224	1	2.29868e+07	2.21037e+07	1.94334e+07	1.74256e+07	5.19552e+07	3	3	3	3	3	8.36496e+06	3.4938e+07	2.29868e+07	2.46878e+07	2.21037e+07	9.04254e+06	1.84519e+07	2.48995e+07
False	High	IsMasterProtein	O60613	Selenoprotein F OS=Homo sapiens OX=9606 GN=SELENOF PE=1 SV=4	0	8.077	15	2	5	2	165	18.1	5.03	57	2	0.678	0.67	0.425	0.362	-0.56	-0.58	-1.23	-1.47	0.930933	0.366874	0.140954	0.142117	1	1	0.491769	1	2.16786e+06	2.14172e+06	1.3596e+06	1.1556e+06	3.19605e+06	3	3	3	3	3	3.77306e+06	2.16786e+06	2.03825e+06	2.40461e+06	2.14172e+06	1.08401e+06	2.17645e+06	970302
False	High	IsMasterProtein	O60645	Exocyst complex component 3 OS=Homo sapiens OX=9606 GN=EXOC3 PE=1 SV=3	0	38.934	17	11	41	11	745	85.5	6.29	266	11	0.94	0.799	0.884	0.442	-0.09	-0.32	-0.18	-1.18	1	0.477012	0.988484	0.138384	1	1	1	1	7.54438e+06	6.40982e+06	7.09367e+06	3.55006e+06	8.02373e+06	3	3	3	3	3	6.99368e+06	7.54438e+06	1.11528e+07	6.40982e+06	6.4311e+06	2.95847e+06	6.44116e+06	7.09367e+06
False	High	IsMasterProtein	O60664	Perilipin-3 OS=Homo sapiens OX=9606 GN=PLIN3 PE=1 SV=3	0	184.923	76	22	287	22	434	47	5.44	5275	22	0.854	1.036	0.721	1.057	-0.23	0.05	-0.47	0.08	1	0.819511	0.9132	0.817716	1	1	1	1	1.52727e+08	1.853e+08	1.28847e+08	1.89027e+08	1.78796e+08	3	3	3	3	3	1.86384e+08	1.13459e+08	1.52727e+08	1.92986e+08	1.65777e+08	1.853e+08	1.28847e+08	1.35638e+08
False	High	IsMasterProtein	O60678	Protein arginine N-methyltransferase 3 OS=Homo sapiens OX=9606 GN=PRMT3 PE=1 SV=4	0	64.144	32	13	101	13	531	59.9	5.35	934	13	1.611	1.325	1.818	0.886	0.69	0.41	0.86	-0.18	0.595673	0.99972	0.391556	0.948803	1	1	0.907713	1	3.12239e+07	2.56795e+07	3.52279e+07	1.71612e+07	1.93759e+07	3	3	3	3	3	2.7983e+07	3.12239e+07	3.57888e+07	2.81192e+07	2.56795e+07	1.65229e+07	3.23523e+07	3.65299e+07
False	High	IsMasterProtein	O60684	Importin subunit alpha-7 OS=Homo sapiens OX=9606 GN=KPNA6 PE=1 SV=1	0	68.131	30	13	126	8	536	60	4.98	1237	13	1.254	0.994	1.124	0.854	0.33	-0.01	0.17	-0.23	0.663106	0.945085	0.966316	0.987838	1	1	1	1	4.16708e+07	3.30378e+07	3.73573e+07	2.83817e+07	3.32408e+07	3	3	3	3	3	4.16708e+07	3.83651e+07	4.4168e+07	3.99348e+07	3.30378e+07	3.05303e+07	3.92533e+07	2.52269e+07
False	High	IsMasterProtein	O60701	UDP-glucose 6-dehydrogenase OS=Homo sapiens OX=9606 GN=UGDH PE=1 SV=1	0	149.859	67	24	286	24	494	55	7.12	5045	24	1.377	1.07	1.22	0.774	0.46	0.1	0.29	-0.37	0.19809	0.980668	0.480072	0.11738	0.59437	1	1	0.990337	1.4282e+08	1.10936e+08	1.26564e+08	8.02398e+07	1.03705e+08	3	3	3	3	3	1.46199e+08	1.40101e+08	1.4282e+08	1.13399e+08	1.10936e+08	8.20437e+07	1.21815e+08	1.48401e+08
False	High	IsMasterProtein	O60716	Catenin delta-1 OS=Homo sapiens OX=9606 GN=CTNND1 PE=1 SV=1	0	160.995	41	28	199	28	968	108.1	6.23	2948	28	1.21	0.865	1.019	0.82	0.28	-0.21	0.03	-0.29	0.404049	0.996088	0.982067	0.905404	0.914765	1	1	1	5.68109e+07	4.05946e+07	4.78377e+07	3.85043e+07	4.6937e+07	3	3	3	3	3	4.42742e+07	5.68109e+07	7.17582e+07	4.72803e+07	3.78625e+07	4.05946e+07	4.78377e+07	4.8952e+07
False	High	IsMasterProtein	O60739	Eukaryotic translation initiation factor 1b OS=Homo sapiens OX=9606 GN=EIF1B PE=1 SV=2	0	39.244	75	6	103	2	113	12.8	7.37	1072	6	1.114	1.134	0.688	1.034	0.16	0.18	-0.54	0.05	0.716488	0.997896	0.10314	0.959598	1	1	0.399955	1	4.28083e+06	4.35757e+06	2.64261e+06	3.97249e+06	3.84372e+06	3	3	3	3	3	4.28083e+06	5.13222e+06	4.05917e+06	4.35757e+06	3.10285e+06	4.65682e+06	2.93636e+06	2.62911e+06
False	High	IsMasterProtein	O60749	Sorting nexin-2 OS=Homo sapiens OX=9606 GN=SNX2 PE=1 SV=2	0	138.727	44	22	262	20	519	58.4	5.12	4559	22	1.08	1.12	1.163	0.942	0.11	0.16	0.22	-0.09	0.997327	0.969385	0.920977	0.45943	1	1	1	1	7.86132e+07	8.14903e+07	8.46677e+07	6.85695e+07	7.27864e+07	3	3	3	3	3	8.1262e+07	6.06323e+07	7.86132e+07	8.27441e+07	8.14903e+07	7.56541e+07	8.72761e+07	8.46677e+07
False	High	IsMasterProtein	O60762	Dolichol-phosphate mannosyltransferase subunit 1 OS=Homo sapiens OX=9606 GN=DPM1 PE=1 SV=1	0	30.022	18	5	33	5	260	29.6	9.57	727	5	1.16	1.072	1.319	1.152	0.21	0.1	0.4	0.2	0.999481	0.98904	1	0.997436	1	1	1	1	1.96171e+07	1.8137e+07	2.23127e+07	1.9489e+07	1.69113e+07	3	3	3	3	3	1.85459e+07	1.96171e+07	2.4602e+07	2.29524e+07	1.8137e+07	1.69437e+07	2.23127e+07	1.29921e+07
False	High	IsMasterProtein	O60763	General vesicular transport factor p115 OS=Homo sapiens OX=9606 GN=USO1 PE=1 SV=2	0	183.656	41	29	276	29	962	107.8	4.91	4184	29	1.683	1.146	1.424	0.932	0.75	0.2	0.51	-0.1	0.0494382	0.980436	0.418125	0.473002	0.234335	1	0.945097	1	9.78439e+07	6.66185e+07	8.27921e+07	5.41502e+07	5.81239e+07	3	3	3	3	3	9.98124e+07	8.66754e+07	9.78439e+07	8.32561e+07	6.66185e+07	5.93228e+07	8.27921e+07	8.3162e+07
False	High	IsMasterProtein	O60783	28S ribosomal protein S14, mitochondrial OS=Homo sapiens OX=9606 GN=MRPS14 PE=1 SV=1	0	25.179	29	3	23	3	128	15.1	11.41	380	3	0.116	0.746	0.036	0.964	-3.1	-0.42	-4.79	-0.05	0.000651749	0.950257	1.42778e-05	0.999918	0.0179669	1	0.00151619	1	2.20026e+06	1.41162e+07	682115	1.82386e+07	1.89198e+07	3	3	3	3	3	4.60828e+06	1.50058e+06	2.20026e+06	1.41162e+07	1.38978e+07	1.42446e+07	1.62719e+06	512921
False	High	IsMasterProtein	O60784	Target of Myb protein 1 OS=Homo sapiens OX=9606 GN=TOM1 PE=1 SV=2	0	35.851	26	7	63	7	492	53.8	4.7	848	7	1.701	1.475	1.451	0.996	0.77	0.56	0.54	-0.01	0.157798	0.867998	0.873607	0.999997	0.511822	1	1	1	2.11477e+07	1.83284e+07	1.80302e+07	1.23745e+07	1.24296e+07	3	3	3	3	3	2.30022e+07	2.11477e+07	2.09656e+07	1.83284e+07	1.20681e+07	1.98221e+07	1.9394e+07	1.2447e+07
False	High	IsMasterProtein	O60825	6-phosphofructo-2-kinase/fructose-2,6-bisphosphatase 2 OS=Homo sapiens OX=9606 GN=PFKFB2 PE=1 SV=2	0	25.692	16	8	21	8	505	58.4	8.38	186	8	1.586	1.298	1.361	0.825	0.67	0.38	0.44	-0.28	0.858253	0.999933	0.975942	0.787228	1	1	1	1	9.92932e+06	8.1244e+06	8.51763e+06	5.16674e+06	6.25952e+06	3	3	3	3	3	8.90499e+06	9.92932e+06	1.10761e+07	1.05162e+07	8.1244e+06	3.54296e+06	8.0105e+06	9.33119e+06
False	High	IsMasterProtein	O60826	Coiled-coil domain-containing protein 22 OS=Homo sapiens OX=9606 GN=CCDC22 PE=1 SV=1	0	31.795	19	9	43	9	627	70.7	6.74	520	9	1.461	0.636	1.392	0.657	0.55	-0.65	0.48	-0.61	0.352183	0.560499	0.447452	0.203475	0.84432	1	0.981805	1	1.26976e+07	5.52669e+06	1.20992e+07	5.71374e+06	8.69237e+06	3	3	3	3	3	1.01615e+07	1.55349e+07	1.26976e+07	9.21921e+06	5.45929e+06	5.52669e+06	1.20992e+07	1.14267e+07
False	High	IsMasterProtein	O60828	Polyglutamine-binding protein 1 OS=Homo sapiens OX=9606 GN=PQBP1 PE=1 SV=1	0	35.069	40	8	85	8	265	30.5	6.33	692	8	0.93	1.259	1.01	1.145	-0.11	0.33	0.01	0.2	1	0.773939	0.999703	0.725966	1	1	1	1	1.18884e+08	1.61072e+08	1.29202e+08	1.46435e+08	1.27897e+08	3	3	3	3	3	1.59407e+08	1.14596e+08	1.18884e+08	1.24748e+08	1.63375e+08	1.61072e+08	1.29705e+08	1.21118e+08
False	High	IsMasterProtein	O60832	H/ACA ribonucleoprotein complex subunit DKC1 OS=Homo sapiens OX=9606 GN=DKC1 PE=1 SV=3	0	134.966	47	23	232	23	514	57.6	9.42	3538	23	1.669	1.055	1.562	0.939	0.74	0.08	0.64	-0.09	0.139115	0.975712	0.113895	0.51694	0.468026	1	0.429008	1	1.61539e+08	1.02064e+08	1.51127e+08	9.08306e+07	9.67691e+07	3	3	3	3	3	1.34404e+08	1.71721e+08	1.61539e+08	1.08658e+08	1.02064e+08	7.85138e+07	1.50622e+08	1.74045e+08
False	High	IsMasterProtein	O60841	Eukaryotic translation initiation factor 5B OS=Homo sapiens OX=9606 GN=EIF5B PE=1 SV=4	0	283.394	38	47	397	47	1220	138.7	5.49	6273	47	2.848	1.884	2.682	1.381	1.51	0.91	1.42	0.47	0.132984	0.906145	0.118743	0.997024	0.454225	1	0.440955	1	1.64433e+08	1.08772e+08	1.5485e+08	7.97005e+07	5.77264e+07	3	3	3	3	3	1.25253e+08	1.64433e+08	1.68837e+08	1.08772e+08	1.11942e+08	7.14659e+07	1.5485e+08	1.63994e+08
False	High	IsMasterProtein	O60869	Endothelial differentiation-related factor 1 OS=Homo sapiens OX=9606 GN=EDF1 PE=1 SV=1	0	63.964	49	9	123	9	148	16.4	9.95	1983	9	1.182	1.278	1.417	1.285	0.24	0.35	0.5	0.36	0.700262	0.801148	0.30071	0.654684	1	1	0.776311	1	1.76306e+08	1.90744e+08	2.11384e+08	1.91788e+08	1.49212e+08	3	3	3	3	3	2.18653e+08	1.70877e+08	1.76306e+08	1.62824e+08	1.90744e+08	1.95345e+08	2.11384e+08	1.85337e+08
False	High	IsMasterProtein	O60870	DNA/RNA-binding protein KIN17 OS=Homo sapiens OX=9606 GN=KIN PE=1 SV=2	0	22.87	17	6	25	6	393	45.3	8.95	109	6	1.55	1.55	1.587	1.422	0.63	0.63	0.67	0.51	0.0424711	0.234167	0.145378	0.316113	0.21182	1	0.499863	1	3.19971e+07	3.19957e+07	3.27531e+07	2.93492e+07	2.06419e+07	3	3	3	3	3	3.05014e+07	4.31746e+07	3.19971e+07	3.36684e+07	3.19957e+07	2.35501e+07	2.60829e+07	3.44381e+07
False	High	IsMasterProtein	O60879	Protein diaphanous homolog 2 OS=Homo sapiens OX=9606 GN=DIAPH2 PE=1 SV=1	0	26.546	8	7	10	7	1101	125.5	6.58	127	7	0.144	0.23	0.133	0.26	-2.79	-2.12	-2.91	-1.94	0.0437965	0.23882	0.0417319	0.123038	0.215153	1	0.22052	0.99686	828551	1.32297e+06	762841	1.49495e+06	5.74854e+06	3	3	3	3	3	307655	1.90979e+06	828551	2.7941e+06	1.32297e+06	801472	611521	762841
False	High	IsMasterProtein	O60884	DnaJ homolog subfamily A member 2 OS=Homo sapiens OX=9606 GN=DNAJA2 PE=1 SV=1	0	94.882	58	19	215	19	412	45.7	6.48	2407	19	0.866	1.179	0.988	1.286	-0.21	0.24	-0.02	0.36	0.480446	0.567267	0.973338	0.204223	1	1	1	1	1.30486e+08	1.77624e+08	1.48883e+08	1.93689e+08	1.5066e+08	3	3	3	3	3	1.64996e+08	1.15267e+08	1.30486e+08	1.77624e+08	1.74923e+08	1.80516e+08	1.45832e+08	1.48883e+08
False	High	IsMasterProtein	O60885	Bromodomain-containing protein 4 OS=Homo sapiens OX=9606 GN=BRD4 PE=1 SV=2	0	53.429	12	14	48	10	1362	152.1	9.19	447	14	0.291	0.575	0.492	0.797	-1.78	-0.8	-1.02	-0.33	0.00804711	0.190529	0.0624905	0.806461	0.0797658	1	0.288281	1	5.11281e+06	1.01135e+07	8.6472e+06	1.40127e+07	1.7579e+07	3	3	3	3	3	3.92477e+06	9.6402e+06	5.11281e+06	1.09639e+07	8.61607e+06	1.01135e+07	8.6472e+06	9.20881e+06
False	High	IsMasterProtein	O60888	Protein CutA OS=Homo sapiens OX=9606 GN=CUTA PE=1 SV=2	0	18.346	41	4	47	4	179	19.1	5.5	248	4	0.912	0.906	1.104	0.858	-0.13	-0.14	0.14	-0.22	0.998418	0.999916	0.967787	0.999819	1	1	1	1	9.65837e+06	9.59212e+06	1.1681e+07	9.08375e+06	1.05849e+07	3	3	3	3	3	9.65837e+06	1.15253e+07	8.81275e+06	1.72879e+07	8.61236e+06	9.59212e+06	1.47948e+07	4.15137e+06
False	High	IsMasterProtein	O60907	F-box-like/WD repeat-containing protein TBL1X OS=Homo sapiens OX=9606 GN=TBL1X PE=1 SV=3	0	46.297	20	9	68	2	577	62.5	6.55	792	9	1.218	0.242	1.007	0.631	0.28	-2.05	0.01	-0.66	0.999995		0.999955	0.49199	1		1	1	1.30427e+06	259115	1.07817e+06	676359	1.0711e+06	3	1	3	3	2	1.32447e+06	755490	1.30427e+06	259115			1.07817e+06	985885
False	High	IsMasterProtein	O60925	Prefoldin subunit 1 OS=Homo sapiens OX=9606 GN=PFDN1 PE=1 SV=2	0	42.163	74	9	108	9	122	14.2	6.81	1512	9	0.792	1.066	0.838	1.086	-0.34	0.09	-0.26	0.12	0.942683	0.850503	0.892899	0.876389	1	1	1	1	1.77297e+08	2.38708e+08	1.87575e+08	2.43118e+08	2.23862e+08	3	3	3	3	3	2.3938e+08	1.56584e+08	1.77297e+08	2.26098e+08	2.38708e+08	2.88265e+08	1.87575e+08	1.66196e+08
False	High	IsMasterProtein	O60927	E3 ubiquitin-protein ligase PPP1R11 OS=Homo sapiens OX=9606 GN=PPP1R11 PE=1 SV=1	0	33.469	55	5	44	5	126	13.9	7.01	356	5	1.649	1.85	1.658	2.31	0.72	0.89	0.73	1.21	0.674478	0.436601	0.975072	0.188509	1	1	1	1	2.13576e+07	2.39547e+07	2.14674e+07	2.99069e+07	1.2948e+07	3	3	3	3	3	2.13576e+07	2.48387e+07	1.92765e+07	2.39547e+07	2.27061e+07	2.51222e+07	2.50747e+07	1.14273e+07
False	High	IsMasterProtein	O60934	Nibrin OS=Homo sapiens OX=9606 GN=NBN PE=1 SV=1	0	17.929	14	6	12	6	754	84.9	6.9	121	6	0.573	0.367	0.431	0.447	-0.8	-1.45	-1.21	-1.16	0.365835	0.039658	0.102222	0.154727	0.859436	1	0.397514	1	2.29524e+06	1.47057e+06	1.72832e+06	1.7891e+06	4.00541e+06	3	3	3	3	3	2.32686e+06	2.18584e+06	2.29524e+06	2.4234e+06	1.47057e+06	1.09534e+06	1.65547e+06	1.72832e+06
False	High	IsMasterProtein	O60936	Nucleolar protein 3 OS=Homo sapiens OX=9606 GN=NOL3 PE=1 SV=2	0	29.117	48	5	46	5	208	22.6	4.18	353	5	0.804	1.107	0.855	0.93	-0.32	0.15	-0.23	-0.1	0.284649	0.999036	0.443846	0.986204	0.744184	1	0.977866	1	1.3742e+07	1.8935e+07	1.46222e+07	1.59082e+07	1.70978e+07	3	3	3	3	3	1.56472e+07	9.44069e+06	1.3742e+07	1.8935e+07	1.55129e+07	1.90458e+07	1.46222e+07	1.06926e+07
False	High	IsMasterProtein	O60942	mRNA-capping enzyme OS=Homo sapiens OX=9606 GN=RNGTT PE=1 SV=1	0	19.449	14	6	11	6	597	68.5	8.13	44	6	0.513	0.445	0.35	0.363	-0.96	-1.17	-1.52	-1.46	0.720275	0.207303	0.252851	0.228445	1	1	0.700572	1	6.41705e+06	5.56587e+06	4.37076e+06	4.54371e+06	1.2502e+07	3	3	3	3	3	6.41705e+06	6.57185e+06	6.27277e+06	6.02862e+06	5.56587e+06	3.27159e+06	4.3624e+06	6.46032e+06
False	High	IsMasterProtein	O75044	SLIT-ROBO Rho GTPase-activating protein 2 OS=Homo sapiens OX=9606 GN=SRGAP2 PE=1 SV=3	0	36.462	15	10	27	10	1071	120.8	6.7	158	10	0.209	0.423	0.559	0.205	-2.26	-1.24	-0.84	-2.29	0.5409	0.89224	0.970239	0.725643	1	1	1	1	2.48964e+06	5.02882e+06	6.65168e+06	2.43656e+06	1.19002e+07	2	2	2	3	2	1.85169e+06		3.34738e+06	1.01997e+07	2.47939e+06		2.02279e+07
False	High	IsMasterProtein	O75083	WD repeat-containing protein 1 OS=Homo sapiens OX=9606 GN=WDR1 PE=1 SV=4	0	162.663	54	23	339	23	606	66.2	6.65	4882	23	1.255	1.003	0.996	0.681	0.33	0	-0.01	-0.55	0.886872	0.951853	0.999538	0.244962	1	1	1	1	1.97461e+08	1.57854e+08	1.56632e+08	1.07218e+08	1.57335e+08	3	3	3	3	3	1.97461e+08	1.87375e+08	1.98105e+08	1.83177e+08	1.57854e+08	1.01667e+08	1.56632e+08	1.71968e+08
False	High	IsMasterProtein	O75113	NEDD4-binding protein 1 OS=Homo sapiens OX=9606 GN=N4BP1 PE=1 SV=4	0	6.286	4	3	5	3	896	100.3	5.36	24	3	2.652	1.862	1.57	1.88	1.41	0.9	0.65	0.91	0.00167955	0.0197141	0.0802683	0.0388318	0.0312294	1	0.339129	0.8475	3.63108e+06	2.54999e+06	2.14967e+06	2.57401e+06	1.36933e+06	3	3	3	3	3	2.40539e+06	3.63108e+06	4.16383e+06	2.74405e+06	2.54999e+06	2.36217e+06	2.1022e+06	2.39724e+06
False	High	IsMasterProtein	O75116	Rho-associated protein kinase 2 OS=Homo sapiens OX=9606 GN=ROCK2 PE=1 SV=4	0	180.85	40	45	258	39	1388	160.8	6.02	2727	45	1.397	0.918	1.262	0.94	0.48	-0.12	0.34	-0.09	0.00538388	0.868324	0.0535105	0.990529	0.0622799	1	0.256497	1	1.00717e+08	6.61721e+07	9.10117e+07	6.78049e+07	7.21126e+07	3	3	3	3	3	1.00717e+08	9.51568e+07	1.33398e+08	5.44295e+07	6.61721e+07	6.83346e+07	8.78334e+07	9.10117e+07
False	High	IsMasterProtein	O75122	CLIP-associating protein 2 OS=Homo sapiens OX=9606 GN=CLASP2 PE=1 SV=3	0	26.234	6	5	24	3	1294	141	8.4	287	5	0.657	0.347	0.732	0.01	-0.61	-1.53	-0.45	-6.64	0.880054	0.405527			1	1			794567	420293	885633		1.21018e+06	2	2	1		2	517947		1.21892e+06	334089	528739			885633
False	High	IsMasterProtein	O75127	Pentatricopeptide repeat-containing protein 1, mitochondrial OS=Homo sapiens OX=9606 GN=PTCD1 PE=1 SV=2	0	11.351	4	3	6	3	700	78.8	8.59	58	3	0.01	0.09	0.08	0.125	-6.64	-3.48	-3.65	-3		0.0195381		0.0346615		1		0.8475		216711	192202	302762	2.4171e+06		3	1	3	3				351285	216711	194424	192202
False	High	IsMasterProtein	O75128	Protein cordon-bleu OS=Homo sapiens OX=9606 GN=COBL PE=1 SV=2	0	6.06	2	2	2	2	1261	135.5	7.75	39	2	0.01	0.535	0.416	0.448	-6.64	-0.9	-1.27	-1.16		0.584379		0.499114		1		1		524998	408192	440141	981392		2	1	3	3					407875	675754	408192
False	High	IsMasterProtein	O75131	Copine-3 OS=Homo sapiens OX=9606 GN=CPNE3 PE=1 SV=1	0	66.877	37	15	93	14	537	60.1	5.85	1162	15	0.576	0.59	0.632	0.409	-0.8	-0.76	-0.66	-1.29	0.735124	0.50593	0.554704	0.0814277	1	1	1	0.91008	2.44573e+07	2.50407e+07	2.68233e+07	1.73537e+07	4.24517e+07	3	3	3	3	3	2.41525e+07	4.00438e+07	2.44573e+07	3.74361e+07	2.50407e+07	1.70923e+07	1.88654e+07	3.44424e+07
False	High	IsMasterProtein	O75146	Huntingtin-interacting protein 1-related protein OS=Homo sapiens OX=9606 GN=HIP1R PE=1 SV=2	0	15.539	3	3	9	3	1068	119.3	6.67	192	3	1.201	0.898	1.336	0.6	0.26	-0.15	0.42	-0.74	0.96735	0.907044	0.966184	0.182363	1	1	1	1	3.97722e+06	2.97588e+06	4.42679e+06	1.98819e+06	3.31294e+06	3	3	3	3	3	3.71138e+06	3.97722e+06	5.11515e+06	3.90933e+06	2.97588e+06	1.52705e+06	4.42679e+06	5.23081e+06
False	High	IsMasterProtein	O75147	Obscurin-like protein 1 OS=Homo sapiens OX=9606 GN=OBSL1 PE=1 SV=4	0	36.368	7	10	22	10	1896	206.8	5.63	181	10	0.659	0.795	0.388	0.524	-0.6	-0.33	-1.37	-0.93	0.419313	0.39206	0.0433801	0.099109	0.937237	1	0.226037	0.945812	5.67012e+06	6.84249e+06	3.33597e+06	4.50889e+06	8.60708e+06	3	3	3	3	3	3.87864e+06	8.10591e+06	5.67012e+06	6.96029e+06	6.84249e+06	3.56232e+06	3.15024e+06	4.25711e+06
False	High	IsMasterProtein	O75150	E3 ubiquitin-protein ligase BRE1B OS=Homo sapiens OX=9606 GN=RNF40 PE=1 SV=5	0	94.423	30	25	113	22	1001	113.6	6.29	1025	25	0.69	0.877	0.681	1.071	-0.54	-0.19	-0.55	0.1	0.0827821	0.598637	0.0719685	0.814201	0.333112	1	0.315155	1	1.46606e+07	1.86354e+07	1.44669e+07	2.27425e+07	2.12442e+07	3	3	3	3	3	1.26941e+07	1.75508e+07	1.46606e+07	1.95468e+07	1.45612e+07	1.86354e+07	1.44669e+07	1.71514e+07
False	High	IsMasterProtein	O75152	Zinc finger CCCH domain-containing protein 11A OS=Homo sapiens OX=9606 GN=ZC3H11A PE=1 SV=3	0	55.658	22	11	59	11	810	89.1	8.37	1221	11	0.823	1.427	0.891	1.72	-0.28	0.51	-0.17	0.78	0.999947	0.530399	0.891088	0.467896	1	1	1	1	7.26123e+06	1.2586e+07	7.85508e+06	1.51673e+07	8.81871e+06	3	3	3	3	3	7.26123e+06	5.04064e+06	8.16541e+06	1.16851e+07	1.2586e+07	1.38256e+07	7.85508e+06	6.67723e+06
False	High	IsMasterProtein	O75153	Clustered mitochondria protein homolog OS=Homo sapiens OX=9606 GN=CLUH PE=1 SV=2	0	179.271	33	31	251	31	1309	146.6	6.13	2840	31	0.844	0.76	0.673	0.511	-0.24	-0.4	-0.57	-0.97	0.941611	0.564433	0.704934	0.335508	1	1	1	1	3.69267e+07	3.32446e+07	2.94559e+07	2.23546e+07	4.37495e+07	3	3	3	3	3	2.10948e+07	4.45384e+07	3.69267e+07	3.85129e+07	3.32446e+07	9.11739e+06	1.48961e+07	3.74579e+07
False	High	IsMasterProtein	O75157	TSC22 domain family protein 2 OS=Homo sapiens OX=9606 GN=TSC22D2 PE=1 SV=3	0	17.975	11	5	31	2	780	79.2	5.02	313	5	0.298	0.692	0.333	0.592	-1.75	-0.53	-1.59	-0.76			0.245722	0.71125			0.685983	1	1.69995e+06	3.94535e+06	1.89928e+06	3.3773e+06	5.70357e+06	1	1	2	2	2		1.69995e+06				3.94535e+06	2.15931e+06
False	High	IsMasterProtein	O75165	DnaJ homolog subfamily C member 13 OS=Homo sapiens OX=9606 GN=DNAJC13 PE=1 SV=5	0	38.729	5	9	28	9	2243	254.3	6.74	327	9	0.904	0.626	0.487	0.109	-0.15	-0.68	-1.04	-3.2	0.999531	0.644488	0.465328	0.0422441	1	1	0.999044	0.8475	3.1442e+06	2.17931e+06	1.69438e+06	378230	3.47962e+06	3	3	3	3	3	3.1442e+06	2.43047e+06	3.78969e+06	3.68075e+06	2.17931e+06	424383	1.69438e+06	475662
False	High	IsMasterProtein	O75167	Phosphatase and actin regulator 2 OS=Homo sapiens OX=9606 GN=PHACTR2 PE=1 SV=2	0	11.886	8	4	10	4	634	69.7	8.16	19	4	0.01	1.336	0.01	1.296	-6.64	0.42	-6.64	0.37		0.394584		0.728989		1		1		986650		956706	738409		3		2	2				913179	986650	1.67359e+06
False	High	IsMasterProtein	O75175	CCR4-NOT transcription complex subunit 3 OS=Homo sapiens OX=9606 GN=CNOT3 PE=1 SV=1	0	30.853	13	9	29	9	753	81.8	6.2	416	9	0.369	0.746	0.497	0.982	-1.44	-0.42	-1.01	-0.03	0.025336	0.430897	0.22857	0.997792	0.154611	1	0.653633	1	7.13581e+06	1.44135e+07	9.59742e+06	1.89658e+07	19319797	3	3	3	3	3	7.13581e+06	1.17512e+07	2.53339e+06	1.56224e+07	6.91199e+06	1.44135e+07	9.18519e+06	1.06653e+07
False	High	IsMasterProtein	O75179	Ankyrin repeat domain-containing protein 17 OS=Homo sapiens OX=9606 GN=ANKRD17 PE=1 SV=3	0	53.008	6	12	42	4	2603	274.1	6.52	515	12	1.51	1.241	1.569	1.873	0.59	0.31	0.65	0.91	0.900645	0.972526	0.926926	0.348912	1	1	1	1	4.891e+07	4.01905e+07	5.08221e+07	6.06455e+07	3.23847e+07	3	3	3	3	3	4.891e+07	5.10007e+07	4.44492e+07	3.93035e+07	5.6919e+07	4.01905e+07	3.95457e+07	5.1934e+07
False	High	IsMasterProtein	O75190	DnaJ homolog subfamily B member 6 OS=Homo sapiens OX=9606 GN=DNAJB6 PE=1 SV=2	0	37.316	21	7	54	6	326	36.1	9.16	607	7	0.765	1.059	0.556	1.072	-0.39	0.08	-0.85	0.1	0.7232	0.90134	0.121683	0.939361	1	1	0.448752	1	2.64966e+07	3.66897e+07	1.92596e+07	3.71348e+07	3.46456e+07	3	3	3	3	3	2.9535e+07	2.64966e+07	2.16957e+07	3.41688e+07	3.66897e+07	5.07188e+07	1.25905e+07	2.82734e+07
False	High	IsMasterProtein	O75208	Ubiquinone biosynthesis protein COQ9, mitochondrial OS=Homo sapiens OX=9606 GN=COQ9 PE=1 SV=1	0	24.55	25	6	19	6	318	35.5	5.94	200	6	0.094	1.271	0.01	9.945	-3.4	0.35	-6.64	3.31	0.00125668	0.996889		0.00131582	0.0255093	1		0.324314	925399	1.24487e+07		9.74076e+07	9.79455e+06	2	3		3	3	1.86739e+06		458589	1.24487e+07	9.89902e+06	1.30701e+07
False	High	IsMasterProtein	O75223	Gamma-glutamylcyclotransferase OS=Homo sapiens OX=9606 GN=GGCT PE=1 SV=1	0	47.423	62	11	98	11	188	21	5.14	1874	11	0.977	0.925	0.942	0.894	-0.03	-0.11	-0.09	-0.16	0.999533	0.99829	0.901131	0.813987	1	1	1	1	1.70541e+08	1.61578e+08	1.64463e+08	1.56136e+08	1.74595e+08	3	3	3	3	3	1.7843e+08	1.61689e+08	1.70541e+08	1.69983e+08	1.58647e+08	1.61578e+08	1.64463e+08	1.32603e+08
False	High	IsMasterProtein	O75306	NADH dehydrogenase [ubiquinone] iron-sulfur protein 2, mitochondrial OS=Homo sapiens OX=9606 GN=NDUFS2 PE=1 SV=2	0	25.577	17	6	18	6	463	52.5	7.55	201	6	0.027	0.883	0.013	1.107	-5.24	-0.18	-6.24	0.15	5.51128e-05	0.486733	1.62245e-05	0.946669	0.00526517	1	0.00162894	1	470392	1.56488e+07	233992	1.96157e+07	1.77162e+07	2	3	2	3	3	435354	508249		1.88822e+07	1.56488e+07	8.13387e+06	274907	199167
False	High	IsMasterProtein	O75312	Zinc finger protein ZPR1 OS=Homo sapiens OX=9606 GN=ZPR1 PE=1 SV=1	0	136.174	59	22	260	22	459	50.9	4.73	4390	22	0.828	1.196	1.058	1.331	-0.27	0.26	0.08	0.41	0.916388	0.567522	0.999271	0.790249	1	1	1	1	5.4713e+07	7.90316e+07	6.98931e+07	8.79351e+07	6.60605e+07	3	3	3	3	3	5.4713e+07	5.20929e+07	5.94506e+07	6.02756e+07	7.90316e+07	1.74396e+08	6.48539e+07	6.98931e+07
False	High	IsMasterProtein	O75323	Protein NipSnap homolog 2 OS=Homo sapiens OX=9606 GN=NIPSNAP2 PE=1 SV=1	0	23.774	22	7	44	5	286	33.7	9.36	464	7	0.556	0.774	0.65	0.788	-0.85	-0.37	-0.62	-0.34	0.133719	0.997594	0.52475	0.999998	0.455401	1	1	1	1.04665e+07	1.45704e+07	1.22382e+07	1.48355e+07	1.88166e+07	3	3	3	3	3	1.1158e+07	9.61155e+06	1.04665e+07	1.67641e+07	1.36853e+07	1.45704e+07	1.20973e+07	1.22382e+07
False	High	IsMasterProtein	O75330	Hyaluronan mediated motility receptor OS=Homo sapiens OX=9606 GN=HMMR PE=1 SV=2	0	63.413	25	15	91	15	724	84	5.83	886	15	1.141	0.829	1.124	0.824	0.19	-0.27	0.17	-0.28	0.992351	0.999489	0.568119	0.999814	1	1	1	1	1.98118e+07	1.43957e+07	1.95298e+07	1.43199e+07	1.7371e+07	3	3	3	3	3	1.98118e+07	2.49064e+07	1.31418e+07	1.43957e+07	1.76723e+07	1.3483e+07	6.3093e+07	1.95298e+07
False	High	IsMasterProtein	O75340	Programmed cell death protein 6 OS=Homo sapiens OX=9606 GN=PDCD6 PE=1 SV=1	0	61.186	71	11	122	11	191	21.9	5.4	1578	11	0.829	0.821	0.78	0.81	-0.27	-0.28	-0.36	-0.3	0.766102	0.548187	0.393302	0.52189	1	1	0.909088	1	7.54053e+07	7.47151e+07	7.09749e+07	7.37391e+07	9.10114e+07	3	3	3	3	3	7.90118e+07	7.45538e+07	7.54053e+07	8.89549e+07	7.47151e+07	5.73733e+07	7.09749e+07	6.07803e+07
False	High	IsMasterProtein	O75347	Tubulin-specific chaperone A OS=Homo sapiens OX=9606 GN=TBCA PE=1 SV=3	0	66.851	56	12	153	12	108	12.8	5.29	2553	12	0.751	1.264	0.821	1.233	-0.41	0.34	-0.28	0.3	0.387295	0.822718	0.493536	0.807603	0.892101	1	1	1	2.85113e+08	4.79696e+08	3.11681e+08	4.68136e+08	3.79536e+08	3	3	3	3	3	4.09044e+08	2.29705e+08	2.85113e+08	4.33307e+08	4.84453e+08	4.79696e+08	3.12787e+08	3.02164e+08
False	High	IsMasterProtein	O75348	V-type proton ATPase subunit G 1 OS=Homo sapiens OX=9606 GN=ATP6V1G1 PE=1 SV=3	0	17.434	30	3	37	3	118	13.7	8.79	1023	3	0.994	1.182	1.048	1.189	-0.01	0.24	0.07	0.25	0.96442	0.455967	0.998115	0.573148	1	1	1	1	7.31054e+07	8.69629e+07	7.70964e+07	8.746e+07	7.35679e+07	3	3	3	3	3	8.80447e+07	7.29149e+07	7.31054e+07	8.69629e+07	8.26844e+07	9.11401e+07	7.08954e+07	7.71999e+07
False	High	IsMasterProtein	O75351	Vacuolar protein sorting-associated protein 4B OS=Homo sapiens OX=9606 GN=VPS4B PE=1 SV=2	0	46.031	34	11	64	9	444	49.3	7.23	914	11	0.904	1.269	0.964	1.134	-0.15	0.34	-0.05	0.18	0.965364	0.335041	0.997312	0.616926	1	1	1	1	2.09715e+07	2.94415e+07	2.23616e+07	2.63093e+07	2.32085e+07	3	3	3	3	3	2.51258e+07	1.80487e+07	2.09715e+07	2.58383e+07	2.94415e+07	2.98726e+07	2.23616e+07	2.03206e+07
False	High	IsMasterProtein	O75367	Core histone macro-H2A.1 OS=Homo sapiens OX=9606 GN=MACROH2A1 PE=1 SV=4	0	93.414	47	15	143	13	372	39.6	9.79	1510	15	0.641	0.657	0.98	0.693	-0.64	-0.61	-0.03	-0.53	0.0942185	0.156762	0.997215	0.361475	0.365565	1	1	1	8.06436e+07	8.26276e+07	1.23276e+08	8.7245e+07	1.25818e+08	3	3	3	3	3	8.06436e+07	9.00449e+07	6.38443e+07	8.26276e+07	8.58598e+07	7.6361e+07	1.23276e+08	9.06678e+07
False	High	IsMasterProtein	O75369	Filamin-B OS=Homo sapiens OX=9606 GN=FLNB PE=1 SV=2	0	799.736	64	129	1368	114	2602	278	5.73	20985	129	0.247	0.26	0.269	0.217	-2.02	-1.94	-1.89	-2.2	0.0461761	0.0758	0.0987659	0.0560913	0.222489	1	0.388175	0.8475	7.30298e+07	7.68136e+07	7.95704e+07	6.42425e+07	295459760	3	3	3	3	3	4.34104e+07	7.30298e+07	7.54025e+07	1.0449e+08	7.68136e+07	4.15191e+07	5.84514e+07	7.95704e+07
False	High	IsMasterProtein	O75376	Nuclear receptor corepressor 1 OS=Homo sapiens OX=9606 GN=NCOR1 PE=1 SV=2	0	70.047	11	18	49	17	2440	270	7.11	523	18	0.99	1.121	1.112	1.247	-0.02	0.17	0.15	0.32	1	0.861021	0.907693	0.380677	1	1	1	1	5.41023e+08	6.13e+08	6.07816e+08	6.81599e+08	5.46718e+08	3	3	3	3	3	6.35721e+08	4.99188e+08	5.41023e+08	5.47676e+08	6.13e+08	6.96588e+08	6.23098e+08	5.93765e+08
False	High	IsMasterProtein	O75380	NADH dehydrogenase [ubiquinone] iron-sulfur protein 6, mitochondrial OS=Homo sapiens OX=9606 GN=NDUFS6 PE=1 SV=1	0	48.202	48	4	49	4	124	13.7	8.28	1404	4	0.201	1.054	0.107	1.412	-2.31	0.08	-3.23	0.5	0.00969236	0.999402	0.000237547	0.881856	0.0881862	1	0.00880359	1	1.38134e+07	7.23976e+07	7.32249e+06	9.69988e+07	6.87058e+07	3	3	3	3	3	2.12422e+07	1.38134e+07	1.15637e+07	6.53495e+07	7.23976e+07	8.65332e+07	7.32249e+06	1.15237e+07
False	High	IsMasterProtein	O75381	Peroxisomal membrane protein PEX14 OS=Homo sapiens OX=9606 GN=PEX14 PE=1 SV=1	0	14.001	17	4	20	4	377	41.2	4.94	142	4	0.786	0.814	1.272	1.018	-0.35	-0.3	0.35	0.03	0.817841	0.783167	1	0.810278	1	1	1	1	2.38907e+06	2.47414e+06	3.86702e+06	3.09589e+06	3.04088e+06	3	3	3	3	3	1.89627e+06	2.73142e+06	2.38907e+06	2.47414e+06	2.69821e+06	1.73323e+06	3.86702e+06	2.09318e+06
False	High	IsMasterProtein	O75390	Citrate synthase, mitochondrial OS=Homo sapiens OX=9606 GN=CS PE=1 SV=2	0	64.587	40	15	147	15	466	51.7	8.32	2268	15	0.271	0.753	0.118	0.733	-1.88	-0.41	-3.08	-0.45	0.00267547	0.423907	2.00578e-05	0.638606	0.0418026	1	0.00188404	1	8.47209e+07	2.35279e+08	3.68457e+07	2.28819e+08	3.12302e+08	3	3	3	3	3	8.47209e+07	9.51039e+07	7.76654e+07	2.35279e+08	2.5142e+08	1.22938e+08	3.73164e+07	3.68457e+07
False	High	IsMasterProtein	O75391	Sperm-associated antigen 7 OS=Homo sapiens OX=9606 GN=SPAG7 PE=1 SV=2	0	41.699	45	7	68	7	227	26	7.91	1149	7	0.654	1.138	0.543	1.14	-0.61	0.19	-0.88	0.19	0.196846	0.633322	0.0410359	0.561752	0.592786	1	0.220199	1	1.59255e+07	2.7699e+07	1.3224e+07	2.77505e+07	2.43327e+07	3	3	3	3	3	2.10258e+07	1.59255e+07	1.24992e+07	2.7699e+07	2.78037e+07	2.66859e+07	1.58571e+07	1.29374e+07
False	High	IsMasterProtein	O75394	39S ribosomal protein L33, mitochondrial OS=Homo sapiens OX=9606 GN=MRPL33 PE=1 SV=1	0	7.636	38	2	9	2	65	7.6	10.8	62	2	0.065	0.269	0.01	0.354	-3.94	-1.9	-6.64	-1.5		0.613734		0.716988		1		1	758788	3.12192e+06		4.10656e+06	1.1614e+07	1	3		3	3	758788			2.9373e+06	3.12192e+06	1.87831e+07
False	High	IsMasterProtein	O75396	Vesicle-trafficking protein SEC22b OS=Homo sapiens OX=9606 GN=SEC22B PE=1 SV=4	0	10.114	11	2	5	2	215	24.6	6.92	133	2	0.828	0.01	0.36	0.208	-0.27	-6.64	-1.47	-2.27	0.962007		0.914345		1		1		7.40946e+06		3.21966e+06	1.85934e+06	8.94959e+06	3		2	1	3	953308	1.0644e+07	7.40946e+06				6.88863e+06	1.50483e+06
False	High	IsMasterProtein	O75400	Pre-mRNA-processing factor 40 homolog A OS=Homo sapiens OX=9606 GN=PRPF40A PE=1 SV=2	0	114.657	28	23	236	23	957	108.7	7.56	3172	23	0.568	0.966	0.804	1.316	-0.82	-0.05	-0.31	0.4	0.00428348	0.674279	0.355761	0.906231	0.0541889	1	0.85648	1	7.64096e+07	1.29928e+08	1.08114e+08	1.76997e+08	1.34457e+08	3	3	3	3	3	7.64096e+07	8.54442e+07	7.33683e+07	1.12638e+08	1.46406e+08	1.29928e+08	1.05296e+08	1.08114e+08
False	High	IsMasterProtein	O75410	Transforming acidic coiled-coil-containing protein 1 OS=Homo sapiens OX=9606 GN=TACC1 PE=1 SV=2	0	82.632	37	20	105	17	805	87.7	4.88	1399	20	1.133	0.948	1.269	1.194	0.18	-0.08	0.34	0.26	0.369881	0.948643	0.377902	0.866245	0.864408	1	0.890642	1	1.32709e+07	1.11008e+07	1.4866e+07	1.39844e+07	1.17158e+07	3	3	3	3	3	1.67742e+07	1.32544e+07	1.32709e+07	1.07273e+07	1.20688e+07	1.11008e+07	1.4866e+07	1.58019e+07
False	High	IsMasterProtein	O75420	GRB10-interacting GYF protein 1 OS=Homo sapiens OX=9606 GN=GIGYF1 PE=1 SV=2	0	39.624	16	9	46	9	1035	114.5	5.39	408	9	0.809	1.046	0.874	1.119	-0.31	0.06	-0.19	0.16	0.102969	0.999979	0.618053	0.981871	0.38531	1	1	1	5.77391e+06	7.46468e+06	6.23753e+06	7.98964e+06	7.13708e+06	3	3	3	3	3	5.77391e+06	6.04882e+06	3.33768e+06	8.16072e+06	6.63033e+06	7.46468e+06	6.47285e+06	6.23753e+06
False	High	IsMasterProtein	O75431	Metaxin-2 OS=Homo sapiens OX=9606 GN=MTX2 PE=1 SV=1	0	49.763	49	8	66	8	263	29.7	6.29	1059	8	1.05	1.18	1.211	0.994	0.07	0.24	0.28	-0.01	0.971204	0.945799	0.728424	0.94162	1	1	1	1	4.50928e+07	5.0659e+07	5.19875e+07	4.2679e+07	4.29447e+07	3	3	3	3	3	4.50928e+07	4.36183e+07	4.85194e+07	5.49875e+07	5.0659e+07	3.66839e+07	5.19875e+07	5.30759e+07
False	High	IsMasterProtein	O75436	Vacuolar protein sorting-associated protein 26A OS=Homo sapiens OX=9606 GN=VPS26A PE=1 SV=2	0	65.661	44	13	107	11	327	38.1	6.57	1045	13	1.335	0.976	1.185	0.803	0.42	-0.04	0.24	-0.32	0.417413	0.814357	0.748925	0.0897413	0.934122	1	1	0.91908	6.59512e+07	4.82148e+07	5.85417e+07	3.96876e+07	4.94087e+07	3	3	3	3	3	6.45197e+07	6.60059e+07	6.59512e+07	5.41871e+07	4.82148e+07	4.02581e+07	5.61861e+07	6.94512e+07
False	High	IsMasterProtein	O75438	NADH dehydrogenase [ubiquinone] 1 beta subcomplex subunit 1 OS=Homo sapiens OX=9606 GN=NDUFB1 PE=1 SV=1	0	8.609	34	2	16	2	58	7	8.92	119	2	0.137	0.788	0.255	1.081	-2.87	-0.34	-1.97	0.11	0.00209067	0.878793	0.0270365	0.99291	0.036429	1	0.16927	1	2.36703e+06	1.36476e+07	4.40757e+06	1.87194e+07	1.73151e+07	3	3	3	3	3	2.87308e+06	2.36703e+06	697570	1.36476e+07	1.52884e+07	8.90117e+06	4.40757e+06	5.55476e+06
False	High	IsMasterProtein	O75439	Mitochondrial-processing peptidase subunit beta OS=Homo sapiens OX=9606 GN=PMPCB PE=1 SV=2	0	86.317	40	16	126	15	489	54.3	6.83	2352	16	0.916	1.34	0.851	0.87	-0.13	0.42	-0.23	-0.2	0.948541	0.971247	0.457046	0.933589	1	1	0.992874	1	3.56935e+07	5.22263e+07	3.31623e+07	3.38856e+07	3.89689e+07	3	3	3	3	3	3.7946e+07	3.56935e+07	3.4171e+07	5.22263e+07	5.5881e+07	3.67546e+07	3.31623e+07	3.34422e+07
False	High	IsMasterProtein	O75446	Histone deacetylase complex subunit SAP30 OS=Homo sapiens OX=9606 GN=SAP30 PE=1 SV=1	0	8.471	10	2	17	2	220	23.3	9.17	269	2	0.756	1.055	0.935	1.052	-0.4	0.08	-0.1	0.07	0.0536751	0.999953	0.445337	1	0.245796	1	0.979742	1	9.60156e+06	1.34029e+07	1.18774e+07	1.33713e+07	1.27054e+07	3	3	3	3	3	9.60156e+06	6.47773e+06	9.63316e+06	1.23777e+07	1.34029e+07	1.49029e+07	1.18774e+07	7.62908e+06
False	High	IsMasterProtein	O75448	Mediator of RNA polymerase II transcription subunit 24 OS=Homo sapiens OX=9606 GN=MED24 PE=1 SV=1	0	14.195	6	4	10	4	989	110.2	6.95	50	4	0.561	0.754	0.884	0.709	-0.83	-0.41	-0.18	-0.5	0.598134	0.86897	0.985605	0.996509	1	1	1	1	1.85918e+06	2.49904e+06	2.93207e+06	2.35215e+06	3.31568e+06	3	3	3	3	3	1.85918e+06	1.56674e+06	2.27051e+06	1.35648e+06	2.49904e+06	3.00954e+06	1.61352e+06	3.14937e+06
False	High	IsMasterProtein	O75449	Katanin p60 ATPase-containing subunit A1 OS=Homo sapiens OX=9606 GN=KATNA1 PE=1 SV=1	0	23.659	16	7	33	7	491	55.9	6.9	225	7	2.264	2.2	2.849	1.754	1.18	1.14	1.51	0.81	0.0887498	0.0385078	0.0038059	0.151023	0.350758	1	0.0495665	1	4.26242e+06	4.14174e+06	5.3626e+06	3.30199e+06	1.88251e+06	3	3	3	3	2	4.26242e+06	2.41063e+06	4.37039e+06	4.14174e+06	3.61954e+06	4.32281e+06	7.92261e+06	4.45304e+06
False	High	IsMasterProtein	O75475	PC4 and SFRS1-interacting protein OS=Homo sapiens OX=9606 GN=PSIP1 PE=1 SV=1	0	80.822	32	15	179	14	530	60.1	9.13	3088	15	1.008	1.435	2.009	1.325	0.01	0.52	1.01	0.41	0.959014	0.81582	0.0931508	0.937371	1	1	0.373502	1	6.40736e+07	9.12088e+07	1.27704e+08	8.42171e+07	6.35724e+07	3	3	3	3	3	7.32994e+07	6.12239e+07	6.40736e+07	8.3692e+07	9.12088e+07	9.88072e+07	1.27704e+08	9.7926e+07
False	High	IsMasterProtein	O75477	Erlin-1 OS=Homo sapiens OX=9606 GN=ERLIN1 PE=1 SV=2	0	30.294	22	6	37	5	348	39.1	7.87	739	6	1.192	2.259	1.597	1.145	0.25	1.18	0.68	0.19	0.999529	0.999903	0.996227	0.999999	1	1	1	1	3.75195e+06	7.11006e+06	5.02674e+06	3.60167e+06	3.14681e+06	3	3	3	3	3	3.18471e+06	4.81989e+06	3.75195e+06	7.12168e+06	7.11006e+06	1.99726e+06	5.02674e+06	8.28531e+06
False	High	IsMasterProtein	O75489	NADH dehydrogenase [ubiquinone] iron-sulfur protein 3, mitochondrial OS=Homo sapiens OX=9606 GN=NDUFS3 PE=1 SV=1	0	59.141	50	11	64	11	264	30.2	7.5	770	11	0.212	0.913	0.166	1.085	-2.24	-0.13	-2.59	0.12	5.85591e-05	0.996827	3.09798e-05	0.972479	0.00540794	1	0.0023599	1	1.4206e+07	6.11656e+07	1.11432e+07	7.26822e+07	6.69965e+07	3	3	3	3	3	1.87144e+07	9.39978e+06	1.4206e+07	6.11656e+07	6.03272e+07	6.17157e+07	1.77287e+07	8.90812e+06
False	High	IsMasterProtein	O75494	Serine/arginine-rich splicing factor 10 OS=Homo sapiens OX=9606 GN=SRSF10 PE=1 SV=1	0	51.392	32	9	104	9	262	31.3	11.27	915	9	0.604	0.834	0.585	0.932	-0.73	-0.26	-0.77	-0.1	0.193835	0.991911	0.142623	0.999998	0.587549	1	0.494701	1	7.12948e+07	9.84561e+07	6.90436e+07	1.10021e+08	1.17995e+08	3	3	3	3	3	9.65859e+07	3.97759e+07	7.12948e+07	9.84561e+07	9.37914e+07	1.11559e+08	7.97927e+07	4.31458e+07
False	High	IsMasterProtein	O75496	Geminin OS=Homo sapiens OX=9606 GN=GMNN PE=1 SV=1	0	17.238	27	4	15	4	209	23.6	4.96	108	4	0.195	1.401	0.266	1.935	-2.36	0.49	-1.91	0.95	0.122752	0.980791	0.259806	0.803824	0.43612	1	0.710926	1	966083	6.92623e+06	1.314e+06	9.56802e+06	4.94509e+06	3	3	3	3	2	3.3931e+06	419246	966083	6.92623e+06	4.44439e+06	9.44553e+06	2.20567e+06	1.14563e+06
False	High	IsMasterProtein	O75506	Heat shock factor-binding protein 1 OS=Homo sapiens OX=9606 GN=HSBP1 PE=1 SV=1	0	40.713	82	5	77	5	76	8.5	4.36	1729	5	0.739	1.237	0.683	1.086	-0.44	0.31	-0.55	0.12	0.516843	0.518941	0.147304	0.932384	1	1	0.504961	1	5.9545e+07	9.97191e+07	5.50615e+07	8.75257e+07	8.06119e+07	3	3	3	3	3	7.90376e+07	5.83884e+07	5.9545e+07	8.9314e+07	9.97191e+07	1.07868e+08	5.36625e+07	5.50615e+07
False	High	IsMasterProtein	O75521	Enoyl-CoA delta isomerase 2, mitochondrial OS=Homo sapiens OX=9606 GN=ECI2 PE=1 SV=4	0	57.069	29	8	71	8	394	43.6	9	1367	8	0.62	0.823	0.693	0.677	-0.69	-0.28	-0.53	-0.56	0.252567	0.999983	0.528284	0.871067	0.696659	1	1	1	1.78796e+07	2.37228e+07	1.99725e+07	1.95222e+07	2.88199e+07	3	3	3	3	3	2.08286e+07	1.38024e+07	1.78796e+07	2.37228e+07	2.112e+07	3.23959e+07	2.12813e+07	1.63722e+07
False	High	IsMasterProtein	O75525	KH domain-containing, RNA-binding, signal transduction-associated protein 3 OS=Homo sapiens OX=9606 GN=KHDRBS3 PE=1 SV=1	0	18.753	14	5	42	4	346	38.8	7.61	268	5	0.666	0.837	0.771	0.993	-0.59	-0.26	-0.37	-0.01	0.526643	0.999053	0.97656	0.926374	1	1	1	1	1.12724e+07	1.41606e+07	1.30516e+07	1.68128e+07	1.69233e+07	3	3	3	3	3	1.35456e+07	9.16766e+06	1.12724e+07	1.41606e+07	1.41095e+07	1.7116e+07	1.30516e+07	1.29479e+07
False	High	IsMasterProtein	O75530	Polycomb protein EED OS=Homo sapiens OX=9606 GN=EED PE=1 SV=2	0	51.117	32	13	47	13	441	50.2	7.03	492	13	0.991	1.03	0.764	0.617	-0.01	0.04	-0.39	-0.7	0.998845	0.917018	0.858936	0.109652	1	1	1	0.962045	1.33836e+07	1.39195e+07	1.03199e+07	8.33505e+06	1.35092e+07	3	3	3	3	3	1.34253e+07	1.33836e+07	1.33475e+07	1.47251e+07	1.39195e+07	8.50751e+06	1.03199e+07	1.50633e+07
False	High	IsMasterProtein	O75531	Barrier-to-autointegration factor OS=Homo sapiens OX=9606 GN=BANF1 PE=1 SV=1	0	50.413	63	7	133	7	89	10.1	6.09	1344	7	0.929	1.081	1.085	1.118	-0.11	0.11	0.12	0.16	0.999301	0.594584	0.982072	0.68328	1	1	1	1	3.76256e+08	4.38049e+08	4.39367e+08	4.52923e+08	4.05067e+08	3	3	3	3	3	4.58849e+08	3.53829e+08	3.76256e+08	4.38049e+08	4.10656e+08	5.20526e+08	4.5552e+08	3.68765e+08
False	High	IsMasterProtein	O75533	Splicing factor 3B subunit 1 OS=Homo sapiens OX=9606 GN=SF3B1 PE=1 SV=3	0	274.646	53	51	341	51	1304	145.7	7.09	3803	51	0.42	0.514	0.482	0.473	-1.25	-0.96	-1.05	-1.08	0.0420373	0.160767	0.163309	0.185802	0.210224	1	0.533823	1	4.70506e+07	5.757e+07	5.40193e+07	5.30308e+07	1.12089e+08	3	3	3	3	3	3.23306e+07	4.97666e+07	4.70506e+07	5.757e+07	8.85532e+07	3.02098e+07	5.98498e+07	4.80505e+07
False	High	IsMasterProtein	O75534	Cold shock domain-containing protein E1 OS=Homo sapiens OX=9606 GN=CSDE1 PE=1 SV=2	0	167.781	44	31	371	31	798	88.8	6.25	6062	31	0.829	0.929	0.663	1.148	-0.27	-0.11	-0.59	0.2	0.195786	0.84233	0.00554084	0.509241	0.591199	1	0.0640095	1	9.1994e+07	1.03155e+08	7.36202e+07	1.2737e+08	1.1098e+08	3	3	3	3	3	1.01857e+08	8.96397e+07	9.1994e+07	1.03155e+08	1.08525e+08	1.01722e+08	7.36202e+07	9.20099e+07
False	High	IsMasterProtein	O75554	WW domain-binding protein 4 OS=Homo sapiens OX=9606 GN=WBP4 PE=1 SV=1	0	25.767	23	7	51	7	376	42.5	5.57	595	7	1.085	0.953	1.027	1.053	0.12	-0.07	0.04	0.07	0.999993	0.996465	0.999703	0.999479	1	1	1	1	2.94336e+07	2.58488e+07	2.78605e+07	2.85515e+07	2.71209e+07	3	3	3	3	3	3.14001e+07	2.42694e+07	2.94336e+07	2.46341e+07	2.58488e+07	2.98024e+07	2.78605e+07	2.93362e+07
False	High	IsMasterProtein	O75569	Interferon-inducible double-stranded RNA-dependent protein kinase activator A OS=Homo sapiens OX=9606 GN=PRKRA PE=1 SV=1	0	70.549	57	13	115	13	313	34.4	8.41	1656	13	0.795	0.924	0.819	0.931	-0.33	-0.11	-0.29	-0.1	0.268105	0.988359	0.137791	0.989955	0.720754	1	0.484467	1	4.81652e+07	5.59938e+07	4.96133e+07	5.64179e+07	6.05837e+07	3	3	3	3	3	5.978e+07	4.21638e+07	4.81652e+07	5.59938e+07	5.55132e+07	5.92136e+07	5.06802e+07	4.30427e+07
False	High	IsMasterProtein	O75582	Ribosomal protein S6 kinase alpha-5 OS=Homo sapiens OX=9606 GN=RPS6KA5 PE=1 SV=1	0	6.453	3	2	10	2	802	89.8	7.11	115	2	1.506	0.986	1.228	0.616	0.59	-0.02	0.3	-0.7	0.999997	0.448435	0.99988	0.226473	1	1	1	1	4.93761e+06	3.23343e+06	4.02583e+06	2.0179e+06	3.27825e+06	3	3	3	3	3	2.90762e+06	5.12309e+06	4.93761e+06	3.23343e+06	3.40374e+06	1.47475e+06	4.02583e+06	5.66342e+06
False	High	IsMasterProtein	O75607	Nucleoplasmin-3 OS=Homo sapiens OX=9606 GN=NPM3 PE=1 SV=3	0	57.882	60	6	80	6	178	19.3	4.63	1846	6	1.075	1.265	1.092	1.225	0.1	0.34	0.13	0.29	0.720715	0.107239	0.733407	0.666602	1	1	1	1	5.15507e+07	6.06788e+07	5.23542e+07	5.87349e+07	4.7957e+07	3	3	3	3	3	6.04736e+07	5.15507e+07	5.11569e+07	5.92414e+07	6.06788e+07	7.51929e+07	5.23542e+07	5.83536e+07
False	High	IsMasterProtein	O75608	Acyl-protein thioesterase 1 OS=Homo sapiens OX=9606 GN=LYPLA1 PE=1 SV=1	0	32.052	39	6	73	6	230	24.7	6.77	1110	6	0.722	1.102	0.908	1.168	-0.47	0.14	-0.14	0.22	0.00355199	0.869829	0.355496	0.763684	0.0498268	1	0.85648	1	7.73954e+07	1.1806e+08	9.72687e+07	1.251e+08	1.07129e+08	3	3	3	3	3	8.11795e+07	7.73954e+07	7.10705e+07	1.16771e+08	1.1806e+08	1.3646e+08	9.72687e+07	9.54837e+07
False	High	IsMasterProtein	O75616	GTPase Era, mitochondrial OS=Homo sapiens OX=9606 GN=ERAL1 PE=1 SV=2	0	18.43	17	5	16	5	437	48.3	8.84	101	5	0.125	0.879	0.087	0.852	-3	-0.19	-3.52	-0.23	0.000313483	0.872365		0.945665	0.0117962	1		1	958302	6.73688e+06	669636	6.52818e+06	7.66341e+06	3	3	1	3	3	1.64786e+06	937450	958302	7.01213e+06	5.25692e+06	6.73688e+06	669636
False	High	IsMasterProtein	O75629	Protein CREG1 OS=Homo sapiens OX=9606 GN=CREG1 PE=1 SV=1	0	6.956	15	2	7	2	220	24.1	7.59	20	2	0.279	0.41	0.176	0.454	-1.84	-1.28	-2.5	-1.14	0.273522	0.769024	0.0789158	0.648518	0.72873	1	0.335727	1	3.35085e+06	4.92988e+06	2.1187e+06	5.4576e+06	12010821	3	3	3	3	3	925926	3.35085e+06	9.61519e+06	7.77117e+06	4.1515e+06	4.92988e+06	2.1187e+06	780070
False	High	IsMasterProtein	O75643	U5 small nuclear ribonucleoprotein 200 kDa helicase OS=Homo sapiens OX=9606 GN=SNRNP200 PE=1 SV=2	0	399.846	43	75	486	75	2136	244.4	6.06	6687	75	1.212	1.081	1.274	0.974	0.28	0.11	0.35	-0.04	0.097811	0.996109	0.0429624	0.802928	0.374979	1	0.224608	1	1.92832e+08	1.71915e+08	2.02699e+08	1.54915e+08	1.59106e+08	3	3	3	3	3	2.11946e+08	1.89321e+08	1.92832e+08	1.76661e+08	1.71915e+08	1.36572e+08	2.01863e+08	2.0974e+08
False	High	IsMasterProtein	O75663	TIP41-like protein OS=Homo sapiens OX=9606 GN=TIPRL PE=1 SV=2	0	34.431	42	8	53	8	272	31.4	5.91	594	8	1.942	1.352	1.774	0.364	0.96	0.44	0.83	-1.46	0.760368	0.999234	0.664097	0.748315	1	1	1	1	2.80316e+07	1.95226e+07	2.56023e+07	5.25889e+06	1.44348e+07	3	3	3	3	3	2.80316e+07	2.83687e+07	2.60184e+07	2.27884e+07	1.95226e+07	4.78585e+06	4.95738e+07	2.56023e+07
False	High	IsMasterProtein	O75665	Oral-facial-digital syndrome 1 protein OS=Homo sapiens OX=9606 GN=OFD1 PE=1 SV=1	0	17.982	8	6	21	6	1012	116.6	6.1	248	6	0.718	0.661	0.929	0.906	-0.48	-0.6	-0.11	-0.14	0.981504	0.91406	0.959411	0.999956	1	1	1	1	3.23197e+06	2.9758e+06	4.18173e+06	4.07616e+06	4.49986e+06	3	3	3	3	3	2.39795e+06	3.23197e+06	5.05501e+06	3.89702e+06	2.70896e+06	2.9758e+06	4.18173e+06	3.99027e+06
False	High	IsMasterProtein	O75674	TOM1-like protein 1 OS=Homo sapiens OX=9606 GN=TOM1L1 PE=1 SV=2	0	15.834	12	4	33	4	476	53	5.24	167	4	0.795	1.041	0.852	1.064	-0.33	0.06	-0.23	0.09	0.448754	0.514936	0.855066	0.77158	0.966024	1	1	1	9.09958e+06	1.1907e+07	9.74468e+06	1.21778e+07	1.14402e+07	3	3	3	3	3	1.02216e+07	7.73627e+06	9.09958e+06	1.18618e+07	1.1907e+07	1.60885e+07	9.74468e+06	9.61899e+06
False	High	IsMasterProtein	O75683	Surfeit locus protein 6 OS=Homo sapiens OX=9606 GN=SURF6 PE=1 SV=3	0	73.222	42	15	137	15	361	41.4	10.64	1378	15	1.455	1.113	1.547	1.266	0.54	0.15	0.63	0.34	0.3251	0.999986	0.168818	0.941525	0.808698	1	0.545473	1	8.34939e+07	6.38531e+07	8.8735e+07	7.26052e+07	5.73672e+07	3	3	3	3	3	8.16569e+07	8.34939e+07	8.51688e+07	6.01592e+07	7.37957e+07	6.38531e+07	7.69985e+07	1.01378e+08
False	High	IsMasterProtein	O75688	Protein phosphatase 1B OS=Homo sapiens OX=9606 GN=PPM1B PE=1 SV=1	0	32.573	25	8	35	6	479	52.6	5.05	635	8	0.863	0.836	0.853	0.718	-0.21	-0.26	-0.23	-0.48	0.980762	0.743149	0.831548	0.203669	1	1	1	1	1.46571e+07	1.41965e+07	1.44813e+07	1.22035e+07	1.6985e+07	3	3	3	3	3	1.72432e+07	1.37538e+07	1.46571e+07	1.60776e+07	1.41965e+07	1.18648e+07	1.5239e+07	1.30957e+07
False	High	IsMasterProtein	O75691	Small subunit processome component 20 homolog OS=Homo sapiens OX=9606 GN=UTP20 PE=1 SV=3	0	38.531	7	13	17	13	2785	318.2	7.39	89	13	0.583	0.21	0.19	0.069	-0.78	-2.25	-2.4	-3.85	0.935696	0.505897	0.220638	0.102369	1	1	0.640231	0.949935	3.0055e+06	1.08094e+06	978759	358441	5.15847e+06	3	2	3	3	3	1.16651e+06	4.68801e+06	3.0055e+06	1.81174e+06	644920		188908	2.16816e+06
False	High	IsMasterProtein	O75694	Nuclear pore complex protein Nup155 OS=Homo sapiens OX=9606 GN=NUP155 PE=1 SV=1	0	121.832	24	23	99	23	1391	155.1	6.16	1165	23	0.37	0.394	0.273	0.254	-1.44	-1.34	-1.87	-1.98	0.22192	0.402024	0.122996	0.0705315	0.642792	1	0.451287	0.87412	1.31358e+07	1.3993e+07	9.70812e+06	9.03067e+06	3.55275e+07	3	3	3	3	3	6.25739e+06	1.345e+07	1.31358e+07	1.99646e+07	1.3993e+07	6.89948e+06	5.39226e+06	9.70812e+06
False	High	IsMasterProtein	O75695	Protein XRP2 OS=Homo sapiens OX=9606 GN=RP2 PE=1 SV=4	0	7.418	7	3	3	3	350	39.6	5.12	35	3	0.439	0.147	0.472	0.104	-1.19	-2.76	-1.08	-3.26	0.535335	0.0383996	0.651581	0.0558902	1	1	1	0.8475	2.18633e+06	732529	2.34921e+06	519257	4.97736e+06	3	3	3	3	3	2.18633e+06	4.02486e+06	1.91824e+06	732529	1.09921e+06	482432	2.34921e+06	5.37307e+06
False	High	IsMasterProtein	O75717	WD repeat and HMG-box DNA-binding protein 1 OS=Homo sapiens OX=9606 GN=WDHD1 PE=1 SV=1	0	54.975	16	12	43	12	1129	125.9	5.62	559	12	1.162	1.401	0.983	0.808	0.22	0.49	-0.02	-0.31	0.998772	0.999706	0.996506	0.495815	1	1	1	1	9.34344e+06	1.12639e+07	7.90424e+06	6.49643e+06	8.0403e+06	3	3	3	3	3	1.03374e+07	8.74959e+06	9.34344e+06	1.12639e+07	1.15088e+07	6.21944e+06	7.90424e+06	1.03449e+07
False	High	IsMasterProtein	O75718	Cartilage-associated protein OS=Homo sapiens OX=9606 GN=CRTAP PE=1 SV=1	0	33.853	26	10	50	10	401	46.5	5.73	333	10	0.665	1.261	0.511	0.622	-0.59	0.33	-0.97	-0.69	0.906538	0.988847	0.439852	0.728805	1	1	0.971199	1	1.88647e+07	3.5739e+07	1.44764e+07	1.76269e+07	2.83496e+07	3	3	3	3	3	3.99435e+07	1.88647e+07	1.33639e+07	3.5739e+07	3.80944e+07	1.21056e+07	1.44764e+07	2.12168e+07
False	High	IsMasterProtein	O75746	Calcium-binding mitochondrial carrier protein Aralar1 OS=Homo sapiens OX=9606 GN=SLC25A12 PE=1 SV=2	0	27.86	13	8	32	4	678	74.7	8.38	583	8	0.236	0.485	0.305	0.421	-2.08	-1.04	-1.72	-1.25	0.108026	0.372553	0.173484	0.383884	0.39979	1	0.553941	1	1.48135e+06	3.04777e+06	1.91373e+06	2.64822e+06	6.28476e+06	3	3	3	3	3	1.25006e+06	2.92749e+06	1.48135e+06	5.17835e+06	3.04777e+06	1.22569e+06	1.91373e+06	2.95064e+06
False	High	IsMasterProtein	O75764	Transcription elongation factor A protein 3 OS=Homo sapiens OX=9606 GN=TCEA3 PE=1 SV=2	0	9.007	7	2	8	2	348	38.9	9.19	129	2	0.919	0.912	0.871	1.143	-0.12	-0.13	-0.2	0.19	0.997817	0.975919	0.937334	0.482581	1	1	1	1	7.54803e+06	7.48868e+06	7.15058e+06	9.38386e+06	8.21106e+06	3	3	3	3	3	7.76624e+06	7.54803e+06	5.50286e+06	8.20413e+06	7.48868e+06	6.28472e+06	6.58609e+06	9.25233e+06
False	High	IsMasterProtein	O75792	Ribonuclease H2 subunit A OS=Homo sapiens OX=9606 GN=RNASEH2A PE=1 SV=2	0	73.713	55	14	128	14	299	33.4	5.25	1278	14	0.98	1.007	0.915	1.043	-0.03	0.01	-0.13	0.06	0.995783	0.879835	0.895726	0.483315	1	1	1	1	7.61064e+07	7.81914e+07	7.10595e+07	8.09921e+07	7.76281e+07	3	3	3	3	3	7.61064e+07	7.80192e+07	6.23023e+07	7.76225e+07	7.81914e+07	8.1229e+07	7.10595e+07	9.82191e+07
False	High	IsMasterProtein	O75794	Cell division cycle protein 123 homolog OS=Homo sapiens OX=9606 GN=CDC123 PE=1 SV=1	0	31.995	22	7	35	7	336	39.1	4.81	934	7	1.402	1.166	1.534	0.904	0.49	0.22	0.62	-0.15	0.509172	0.999941	0.151709	0.956457	1	1	0.511314	1	4.13937e+07	3.44274e+07	4.52837e+07	2.66888e+07	2.95196e+07	3	3	3	3	3	4.06898e+07	4.13937e+07	4.17064e+07	3.44274e+07	3.6035e+07	2.42725e+07	4.19869e+07	5.77549e+07
False	High	IsMasterProtein	O75817	Ribonuclease P protein subunit p20 OS=Homo sapiens OX=9606 GN=POP7 PE=1 SV=2	0	13.665	24	4	30	4	140	15.6	8.94	129	4	0.977	1.198	0.996	1.236	-0.03	0.26	-0.01	0.31	0.996911	0.953702	0.9943	0.5981	1	1	1	1	2.26005e+07	2.77067e+07	2.30506e+07	2.85935e+07	2.3135e+07	3	3	3	3	3	2.31262e+07	1.83424e+07	2.26005e+07	2.77067e+07	2.83873e+07	1.96769e+07	2.25783e+07	2.30506e+07
False	High	IsMasterProtein	O75818	Ribonuclease P protein subunit p40 OS=Homo sapiens OX=9606 GN=RPP40 PE=1 SV=3	0	35.498	32	9	41	9	363	41.8	6.67	170	9	1.452	1.127	1.253	0.575	0.54	0.17	0.33	-0.8	0.787932	0.900556	0.940349	0.0702991	1	1	1	0.87412	2.01119e+07	1.56123e+07	1.7354e+07	7.96683e+06	1.38485e+07	3	3	3	3	3	1.909e+07	2.01119e+07	2.04192e+07	1.56123e+07	1.60757e+07	8.77152e+06	1.60666e+07	2.20352e+07
False	High	IsMasterProtein	O75821	Eukaryotic translation initiation factor 3 subunit G OS=Homo sapiens OX=9606 GN=EIF3G PE=1 SV=2	0	108.736	55	18	213	18	320	35.6	6.13	2893	18	0.91	1.138	1.069	1.247	-0.14	0.19	0.1	0.32	0.998288	0.808195	0.91619	0.320227	1	1	1	1	2.50876e+08	3.13681e+08	2.94512e+08	3.43729e+08	2.75597e+08	3	3	3	3	3	3.0899e+08	2.16629e+08	2.50876e+08	2.68319e+08	3.13681e+08	3.3393e+08	2.87744e+08	2.94512e+08
False	High	IsMasterProtein	O75822	Eukaryotic translation initiation factor 3 subunit J OS=Homo sapiens OX=9606 GN=EIF3J PE=1 SV=2	0	150.255	67	21	324	21	258	29	4.83	5355	21	1.218	1.356	1.443	1.339	0.28	0.44	0.53	0.42	0.667193	0.442089	0.150718	0.356272	1	1	0.510455	1	4.1083e+08	4.57317e+08	4.86701e+08	4.51563e+08	3.37277e+08	3	3	3	3	3	5.1211e+08	3.40625e+08	4.1083e+08	3.92e+08	4.65311e+08	4.57317e+08	4.86701e+08	4.58956e+08
False	High	IsMasterProtein	O75828	Carbonyl reductase [NADPH] 3 OS=Homo sapiens OX=9606 GN=CBR3 PE=1 SV=3	0	80.194	66	14	128	12	277	30.8	6.18	2082	14	1.112	1.157	1.644	1.215	0.15	0.21	0.72	0.28	0.737637	0.76606	0.0158378	0.680509	1	1	0.12266	1	2.99756e+07	3.11979e+07	4.43224e+07	3.27388e+07	26956246	3	3	3	3	3	2.99756e+07	2.88703e+07	3.67452e+07	2.66999e+07	3.11979e+07	3.75076e+07	3.99957e+07	4.43224e+07
False	High	IsMasterProtein	O75832	26S proteasome non-ATPase regulatory subunit 10 OS=Homo sapiens OX=9606 GN=PSMD10 PE=1 SV=1	0	54.129	38	8	119	8	226	24.4	6.1	2305	8	0.934	1.07	0.902	0.999	-0.1	0.1	-0.15	0	0.880661	0.947846	0.493429	0.999885	1	1	1	1	1.13145e+08	1.29584e+08	1.09316e+08	1.20989e+08	1.21131e+08	3	3	3	3	3	1.32366e+08	9.14748e+07	1.13145e+08	1.38698e+08	1.16134e+08	1.29584e+08	1.09316e+08	1.09937e+08
False	High	IsMasterProtein	O75843	AP-1 complex subunit gamma-like 2 OS=Homo sapiens OX=9606 GN=AP1G2 PE=1 SV=1	0	6.043	3	2	3	2	785	87.1	6.55	20	2	0.735	0.351	0.438	0.128	-0.44	-1.51	-1.19	-2.96	0.999976	0.411223	0.824206	0.0742425	1	1	1	0.880959	2.95369e+06	1.41171e+06	1.75871e+06	515573	4.01644e+06	3	3	3	3	3	2.90771e+06	2.95369e+06	3.48247e+06	2.89043e+06	1.41171e+06	485501	1.66638e+06	1.75871e+06
False	High	IsMasterProtein	O75844	CAAX prenyl protease 1 homolog OS=Homo sapiens OX=9606 GN=ZMPSTE24 PE=1 SV=2	0	8.477	7	2	2	2	475	54.8	7.49	48	2	0.493	0.01	0.455	1.005	-1.02	-6.64	-1.14	0.01									937697		864981	1.91102e+06	1.90116e+06	1		1	1	3			937697					864981
False	High	IsMasterProtein	O75874	Isocitrate dehydrogenase [NADP] cytoplasmic OS=Homo sapiens OX=9606 GN=IDH1 PE=1 SV=2	0	123.757	64	23	290	22	414	46.6	7.01	3896	23	1.42	1.166	1.822	1.122	0.51	0.22	0.87	0.17	0.0229046	0.49246	0.000382263	0.650059	0.145377	1	0.0118588	1	2.91032e+08	2.39066e+08	3.73425e+08	2.29941e+08	2.04966e+08	3	3	3	3	3	2.96117e+08	2.55064e+08	2.91032e+08	2.39066e+08	2.07867e+08	2.54393e+08	3.73425e+08	3.80726e+08
False	High	IsMasterProtein	O75879	Glutamyl-tRNA(Gln) amidotransferase subunit B, mitochondrial OS=Homo sapiens OX=9606 GN=GATB PE=1 SV=1	0	8.891	6	3	5	3	557	61.8	8.63	42	3	0.042	0.785	0.01	0.796	-4.57	-0.35	-6.64	-0.33	8.48614e-05	0.897019		0.917029	0.00609846	1		1	139005	2.58608e+06		2.62156e+06	3.29426e+06	2	3		3	3	146067		132284	2.07906e+06	2.58608e+06	3.18429e+06
False	High	IsMasterProtein	O75880	Protein SCO1 homolog, mitochondrial OS=Homo sapiens OX=9606 GN=SCO1 PE=1 SV=1	0	17.775	14	3	31	3	301	33.8	8.88	206	3	0.5	0.864	0.722	0.976	-1	-0.21	-0.47	-0.03	0.00691477	1	0.368054	0.990204	0.0731197	1	0.876409	1	3.14277e+07	5.43234e+07	4.53567e+07	6.13431e+07	6.2842e+07	3	3	3	3	3	3.14277e+07	3.21361e+07	2.56981e+07	5.43234e+07	6.0492e+07	5.27356e+07	4.76599e+07	4.53567e+07
False	High	IsMasterProtein	O75886	Signal transducing adapter molecule 2 OS=Homo sapiens OX=9606 GN=STAM2 PE=1 SV=1	0	38.774	18	8	57	6	525	58.1	5.07	640	8	0.784	0.973	0.765	1.002	-0.35	-0.04	-0.39	0	0.203279	0.999848	0.054004	0.999877	0.604275	1	0.2584	1	1.89115e+07	2.34721e+07	1.84525e+07	2.41687e+07	2.41257e+07	3	3	3	3	3	2.24777e+07	1.76307e+07	1.89115e+07	2.34721e+07	2.2782e+07	2.73748e+07	1.84525e+07	1.99192e+07
False	High	IsMasterProtein	O75909	Cyclin-K OS=Homo sapiens OX=9606 GN=CCNK PE=1 SV=2	0	15.469	7	3	8	3	580	64.2	8.41	95	3	0.154	0.291	0.173	0.278	-2.7	-1.78	-2.53	-1.85	0.253112	0.311326	0.337577	0.736478	0.697412	1	0.835491	1	2.70026e+06	5.08502e+06	3.03391e+06	4.86324e+06	1.75041e+07	3	3	3	3	3	746951	9.92719e+06	2.70026e+06	5.08502e+06	6.16151e+06	888079	1.51536e+06	6.91648e+06
False	High	IsMasterProtein	O75934	Pre-mRNA-splicing factor SPF27 OS=Homo sapiens OX=9606 GN=BCAS2 PE=1 SV=1	0	85.648	83	14	168	14	225	26.1	5.66	2104	14	1.015	1.176	0.889	1.165	0.02	0.23	-0.17	0.22	0.999696	0.955577	0.978368	0.601533	1	1	1	1	6.62669e+07	7.67479e+07	5.80066e+07	7.60386e+07	6.52645e+07	3	3	3	3	3	9.31285e+07	5.63242e+07	6.62669e+07	6.97213e+07	8.96672e+07	7.67479e+07	5.76108e+07	6.44756e+07
False	High	IsMasterProtein	O75935	Dynactin subunit 3 OS=Homo sapiens OX=9606 GN=DCTN3 PE=1 SV=1	0	28.786	43	8	78	8	186	21.1	5.47	858	8	0.828	1.076	0.922	1.062	-0.27	0.11	-0.12	0.09	0.947262	0.756816	0.99118	0.927532	1	1	1	1	4.57834e+07	5.95056e+07	5.09761e+07	5.87476e+07	5.52959e+07	3	3	3	3	3	6.39038e+07	3.19437e+07	4.57834e+07	5.75869e+07	5.95056e+07	7.41356e+07	5.09761e+07	4.16722e+07
False	High	IsMasterProtein	O75937	DnaJ homolog subfamily C member 8 OS=Homo sapiens OX=9606 GN=DNAJC8 PE=1 SV=2	0	77.769	64	17	193	17	253	29.8	9.06	1668	17	1.307	1.694	1.42	1.65	0.39	0.76	0.51	0.72	0.989275	0.439075	0.746886	0.455088	1	1	1	1	1.30372e+08	1.68985e+08	1.41649e+08	1.64627e+08	9.97562e+07	3	3	3	3	3	1.52952e+08	1.08916e+08	1.30372e+08	1.53396e+08	1.68985e+08	1.83389e+08	1.41649e+08	1.38556e+08
False	High	IsMasterProtein	O75940	Survival of motor neuron-related-splicing factor 30 OS=Homo sapiens OX=9606 GN=SMNDC1 PE=1 SV=1	0	40.836	40	7	87	7	238	26.7	7.24	1047	7	1.089	1.255	1.268	1.29	0.12	0.33	0.34	0.37	0.998929	0.367919	0.21072	0.132541	1	1	0.621622	1	6.47946e+07	7.46912e+07	7.54794e+07	7.67568e+07	5.95183e+07	3	3	3	3	3	6.79656e+07	6.18707e+07	6.47946e+07	6.57537e+07	7.89032e+07	7.46912e+07	7.10011e+07	7.90004e+07
False	High	IsMasterProtein	O75947	ATP synthase subunit d, mitochondrial OS=Homo sapiens OX=9606 GN=ATP5PD PE=1 SV=3	0	44.206	59	7	76	7	161	18.5	5.3	1123	7	1.06	2.419	1.209	2.01	0.08	1.27	0.27	1.01	0.999061	0.331149	0.998325	0.663718	1	1	1	1	4.73738e+07	1.08049e+08	5.40226e+07	8.97963e+07	4.46751e+07	3	3	3	3	3	4.36689e+07	6.65702e+07	4.73738e+07	1.08049e+08	1.11673e+08	7.64953e+07	5.40226e+07	6.69972e+07
False	High	IsMasterProtein	O75955	Flotillin-1 OS=Homo sapiens OX=9606 GN=FLOT1 PE=1 SV=3	0	60.739	37	12	69	12	427	47.3	7.49	828	12	0.533	0.742	0.803	1.078	-0.91	-0.43	-0.32	0.11	0.0351491	0.855641	0.711413	0.997588	0.188207	1	1	1	7.14114e+06	9.94325e+06	1.07512e+07	1.44385e+07	1.33919e+07	3	3	3	3	3	8.65067e+06	7.14114e+06	3.31732e+06	1.438e+07	9.25528e+06	9.94325e+06	1.07512e+07	1.08274e+07
False	High	IsMasterProtein	O75956	Cyclin-dependent kinase 2-associated protein 2 OS=Homo sapiens OX=9606 GN=CDK2AP2 PE=1 SV=1	0	14.593	14	2	23	2	126	13.1	9.48	292	2	0.566	1.004	0.717	1.02	-0.82	0.01	-0.48	0.03	0.0461037	0.984219	0.332682	0.958559	0.222333	1	0.828254	1	3.31947e+07	5.88188e+07	4.2004e+07	5.97628e+07	5.86045e+07	3	3	3	3	3	4.46079e+07	3.31947e+07	2.95418e+07	5.8941e+07	5.88188e+07	5.5149e+07	4.2004e+07	4.21497e+07
False	High	IsMasterProtein	O75964	ATP synthase subunit g, mitochondrial OS=Homo sapiens OX=9606 GN=ATP5MG PE=1 SV=3	0	14.85	33	4	21	4	103	11.4	9.64	271	4	0.35	2.01	0.875	1.782	-1.51	1.01	-0.19	0.83	0.116572	0.999999	0.517247	0.999915	0.421869	1	1	1	1.01502e+07	5.82514e+07	2.53621e+07	5.16648e+07	2.89877e+07	3	3	3	3	3	9.79652e+06	1.01502e+07	1.22365e+07	5.82514e+07	6.40319e+07	2.18962e+07	2.67899e+07	9.70817e+06
False	High	IsMasterProtein	O76003	Glutaredoxin-3 OS=Homo sapiens OX=9606 GN=GLRX3 PE=1 SV=2	0	131.966	58	18	241	18	335	37.4	5.39	4136	18	0.603	0.847	0.767	0.919	-0.73	-0.24	-0.38	-0.12	0.00401365	0.988772	0.269288	0.999029	0.0522057	1	0.726891	1	2.50923e+08	3.52383e+08	3.19093e+08	3.82656e+08	4.16214e+08	3	3	3	3	3	2.50923e+08	2.13711e+08	2.7089e+08	3.52383e+08	3.37738e+08	4.02609e+08	3.19788e+08	3.19093e+08
False	High	IsMasterProtein	O76021	Ribosomal L1 domain-containing protein 1 OS=Homo sapiens OX=9606 GN=RSL1D1 PE=1 SV=3	0	129.19	46	22	282	22	490	54.9	10.13	4280	22	1.404	0.998	1.073	1.06	0.49	0	0.1	0.08	0.814217	0.962617	0.999976	0.993967	1	1	1	1	2.84195e+08	2.01978e+08	2.17097e+08	2.14503e+08	2.02355e+08	3	3	3	3	3	2.15562e+08	2.84195e+08	2.86528e+08	1.9853e+08	2.11168e+08	2.01978e+08	2.17097e+08	2.98412e+08
False	High	IsMasterProtein	O76031	ATP-dependent Clp protease ATP-binding subunit clpX-like, mitochondrial OS=Homo sapiens OX=9606 GN=CLPX PE=1 SV=2	0	109.679	44	21	148	21	633	69.2	7.58	2412	21	0.389	1.029	0.342	1.206	-1.36	0.04	-1.55	0.27	0.00298122	0.994109	0.00250118	0.675864	0.0442016	1	0.0377364	1	1.75467e+07	4.6434e+07	1.54407e+07	5.44151e+07	4.51135e+07	3	3	3	3	3	2.38202e+07	1.32825e+07	1.75467e+07	3.67283e+07	4.6434e+07	5.64079e+07	2.32563e+07	1.54407e+07
False	High	IsMasterProtein	O76041	Nebulette OS=Homo sapiens OX=9606 GN=NEBL PE=1 SV=1	0	34.14	10	8	52	7	1014	116.4	7.99	984	8	0.795	0.998	0.852	0.831	-0.33	0	-0.23	-0.27	0.994712	0.983618	0.999964	0.999885	1	1	1	1	3.75524e+07	4.71346e+07	4.0249e+07	3.92633e+07	4.72463e+07	3	3	3	3	3	5.78363e+07	3.46952e+07	3.75524e+07	4.71346e+07	3.44111e+07	5.01714e+07	4.54998e+07	3.51719e+07
False	High	IsMasterProtein	O76054	SEC14-like protein 2 OS=Homo sapiens OX=9606 GN=SEC14L2 PE=1 SV=1	0	6.482	8	2	8	2	403	46.1	7.84	67	2	1.777	1.068	1.651	0.898	0.83	0.09	0.72	-0.16	0.530165	1	0.658604	0.806887	1	1	1	1	5.34857e+06	3.21341e+06	4.96942e+06	2.70229e+06	3.00917e+06	3	3	3	3	3	3.99721e+06	5.34857e+06	7.02557e+06	2.75308e+06	5.03282e+06	3.21341e+06	4.09369e+06	6.18629e+06
False	High	IsMasterProtein	O76071	Probable cytosolic iron-sulfur protein assembly protein CIAO1 OS=Homo sapiens OX=9606 GN=CIAO1 PE=1 SV=1	0	30.897	31	7	59	7	339	37.8	4.97	673	7	1.44	1.193	1.277	0.853	0.53	0.25	0.35	-0.23	0.651503	0.999978	0.994903	0.718354	1	1	1	1	2.81193e+07	2.33016e+07	2.49364e+07	1.66634e+07	1.95296e+07	3	3	3	3	3	2.81193e+07	2.82815e+07	2.6675e+07	2.77564e+07	2.33016e+07	1.63433e+07	2.49364e+07	2.76547e+07
False	High	IsMasterProtein	O76080	AN1-type zinc finger protein 5 OS=Homo sapiens OX=9606 GN=ZFAND5 PE=1 SV=1	0	25.387	39	5	36	5	213	23.1	8.51	571	5	1.022	1.476	0.624	1.393	0.03	0.56	-0.68	0.48	0.993645	0.719992	0.297329	0.833346	1	1	0.772603	1	9.10011e+06	1.31445e+07	5.55439e+06	1.24084e+07	8.90532e+06	3	3	2	3	3	1.17374e+07	6.16306e+06	9.10011e+06	1.31445e+07	1.47686e+07	1.06627e+07	4.61308e+06	6.68778e+06
False	High	IsMasterProtein	O76094	Signal recognition particle subunit SRP72 OS=Homo sapiens OX=9606 GN=SRP72 PE=1 SV=3	0	159.404	56	29	251	29	671	74.6	9.26	4964	29	1.485	1.175	1.363	1.063	0.57	0.23	0.45	0.09	0.00542838	0.736778	0.0229377	0.999697	0.0625071	1	0.153555	1	6.64244e+07	5.25559e+07	6.09871e+07	4.75742e+07	4.47384e+07	3	3	3	3	3	6.64244e+07	6.44422e+07	7.02303e+07	5.2984e+07	5.25559e+07	5.07965e+07	6.0537e+07	6.63338e+07
False	High	IsMasterProtein	O76096	Cystatin-F OS=Homo sapiens OX=9606 GN=CST7 PE=1 SV=1	0	8.779	12	2	24	2	145	16.4	8.48	396	2	0.83	0.916	0.8	0.877	-0.27	-0.13	-0.32	-0.19	0.315228	0.933328	0.0295079	0.246153	0.793223	1	0.179058	1	6.10419e+07	6.73335e+07	5.882e+07	6.44797e+07	7.35225e+07	3	3	3	3	3	6.10419e+07	5.70821e+07	6.77157e+07	6.65917e+07	7.20599e+07	6.73335e+07	4.52582e+07	5.882e+07
False	High	IsMasterProtein	O94760	N(G),N(G)-dimethylarginine dimethylaminohydrolase 1 OS=Homo sapiens OX=9606 GN=DDAH1 PE=1 SV=3	0	97.203	67	16	163	15	285	31.1	5.81	2514	16	0.903	1.134	0.861	0.956	-0.15	0.18	-0.22	-0.07	0.999954	0.789897	0.803262	0.99999	1	1	1	1	5.72036e+07	7.18558e+07	5.45826e+07	6.05729e+07	6.33772e+07	3	3	3	3	3	7.65181e+07	5.06744e+07	5.72036e+07	7.18558e+07	6.4249e+07	7.29504e+07	6.09376e+07	4.78673e+07
False	High	IsMasterProtein	O94763	Unconventional prefoldin RPB5 interactor 1 OS=Homo sapiens OX=9606 GN=URI1 PE=1 SV=3	0	36.587	30	11	66	11	535	59.8	5.05	687	11	0.768	1.041	0.967	0.932	-0.38	0.06	-0.05	-0.1	0.213957	0.999978	0.993334	0.966353	0.626605	1	1	1	1.71478e+07	2.32308e+07	2.15965e+07	2.08049e+07	2.23221e+07	3	3	3	3	3	1.89054e+07	1.10973e+07	1.71478e+07	2.32308e+07	1.85991e+07	2.59211e+07	2.38697e+07	1.71696e+07
False	High	IsMasterProtein	O94776	Metastasis-associated protein MTA2 OS=Homo sapiens OX=9606 GN=MTA2 PE=1 SV=1	0	95.308	36	21	137	19	668	75	9.66	1763	21	0.567	0.786	0.691	0.945	-0.82	-0.35	-0.53	-0.08	0.000405596	0.161538	0.0179552	0.920796	0.0131293	1	0.131847	1	2.60798e+07	3.61515e+07	3.18031e+07	4.34629e+07	4.60074e+07	3	3	3	3	3	2.30216e+07	2.83709e+07	2.60798e+07	3.59198e+07	4.10789e+07	3.61515e+07	3.13507e+07	3.18031e+07
False	High	IsMasterProtein	O94804	Serine/threonine-protein kinase 10 OS=Homo sapiens OX=9606 GN=STK10 PE=1 SV=1	0	25.891	8	7	40	6	968	112.1	6.95	459	7	1.566	1.25	1.696	1.223	0.65	0.32	0.76	0.29	0.641139	0.997386	0.604613	0.993127	1	1	1	1	7.14632e+06	5.70119e+06	7.73739e+06	5.57858e+06	4.56235e+06	3	3	3	3	3	7.60485e+06	7.14632e+06	7.01451e+06	7.40856e+06	5.70119e+06	4.84172e+06	7.73739e+06	7.98569e+06
False	High	IsMasterProtein	O94806	Serine/threonine-protein kinase D3 OS=Homo sapiens OX=9606 GN=PRKD3 PE=1 SV=1	0	13.424	5	4	5	2	890	100.4	6.87	57	4	0.637	0.732	0.423	0.41	-0.65	-0.45	-1.24	-1.29	0.506885	0.718648	0.0910384	0.03677	1	1	0.366944	0.8475	1.9169e+06	2.20375e+06	1.27226e+06	1.23404e+06	3.01104e+06	3	3	3	3	3	1.9169e+06	2.05008e+06	1.6908e+06	2.46053e+06	2.20375e+06	1.65787e+06	1.88258e+06	1.27226e+06
False	High	IsMasterProtein	O94817	Ubiquitin-like protein ATG12 OS=Homo sapiens OX=9606 GN=ATG12 PE=1 SV=1	0	6.297	14	2	12	2	140	15.1	5.1	78	2	0.435	0.691	0.626	0.347	-1.2	-0.53	-0.68	-1.53	0.127816	0.912246	0.917369	0.159156	0.445573	1	1	1	1.18069e+07	1.87438e+07	1.69746e+07	9.41058e+06	2.7117e+07	3	3	3	3	3	1.19474e+07	6.9336e+06	1.18069e+07	2.02271e+07	1.87438e+07	1.18912e+07	1.48583e+07	1.81077e+07
False	High	IsMasterProtein	O94822	E3 ubiquitin-protein ligase listerin OS=Homo sapiens OX=9606 GN=LTN1 PE=1 SV=6	0	13.839	3	3	10	3	1766	200.4	6.25	95	3	1.341	0.392	1.074	0.01	0.42	-1.35	0.1	-6.64	0.999954	0.559395	1		1	1	1		1.80128e+06	526425	1.44279e+06		1.34284e+06	3	3	3		3	376903	1.80128e+06	3.01915e+06	722259	526425	302947	785727	1.67016e+06
False	High	IsMasterProtein	O94826	Mitochondrial import receptor subunit TOM70 OS=Homo sapiens OX=9606 GN=TOMM70 PE=1 SV=1	0	29.45	15	9	27	9	608	67.4	7.12	221	9	0.774	0.627	1.176	0.856	-0.37	-0.67	0.23	-0.22	0.661926	0.46605	1	0.943434	1	1	1	1	8.25766e+06	6.68215e+06	1.25417e+07	9.13256e+06	1.06628e+07	3	3	3	3	3	4.95339e+06	1.01933e+07	8.25766e+06	6.1229e+06	6.68215e+06	7.38823e+06	1.25417e+07	1.50555e+07
False	High	IsMasterProtein	O94832	Unconventional myosin-Id OS=Homo sapiens OX=9606 GN=MYO1D PE=1 SV=2	0	199.99	46	40	248	40	1006	116.1	9.39	3333	40	0.433	0.402	0.412	0.276	-1.21	-1.32	-1.28	-1.86	0.268683	0.10091	0.203442	0.0449063	0.721305	1	0.609885	0.8475	4.33916e+07	4.0244e+07	4.12637e+07	2.7652e+07	1.00138e+08	3	3	3	3	3	5.03931e+07	3.89451e+07	4.33916e+07	6.45516e+07	4.0244e+07	1.59795e+07	3.70127e+07	4.50418e+07
False	High	IsMasterProtein	O94842	TOX high mobility group box family member 4 OS=Homo sapiens OX=9606 GN=TOX4 PE=1 SV=1	0	40.768	17	8	58	8	621	66.2	5.06	820	8	0.314	0.795	0.512	1.015	-1.67	-0.33	-0.97	0.02	0.0105806	0.903847	0.118694	0.999071	0.0913193	1	0.440955	1	5.63822e+06	1.42985e+07	9.19772e+06	1.82548e+07	1.79799e+07	3	3	3	3	3	5.63822e+06	1.2156e+07	3.64368e+06	1.26605e+07	1.42985e+07	1.50802e+07	9.42465e+06	9.19772e+06
False	High	IsMasterProtein	O94855	Protein transport protein Sec24D OS=Homo sapiens OX=9606 GN=SEC24D PE=1 SV=2	0	8.998	4	3	3	3	1032	112.9	7.25	27	3	0.519	0.163	0.245	0.072	-0.95	-2.62	-2.03	-3.8	0.964922	0.543517	0.613778		1	1	1		2.15868e+06	676283	1.01791e+06	298263	4.16014e+06	3	2	3	1	3	489066	3.35225e+06	2.15868e+06	1.01251e+06	451708		1.01791e+06	480179
False	High	IsMasterProtein	O94864	STAGA complex 65 subunit gamma OS=Homo sapiens OX=9606 GN=SUPT7L PE=1 SV=1	0.001	4.933	7	2	4	2	414	46.2	5.12	24	2	0.683	0.866	0.689	0.68	-0.55	-0.21	-0.54	-0.56	0.598988	0.983694	0.370094	0.73216	1	1	0.87824	1	3.67961e+06	4.66638e+06	3.70941e+06	3.66228e+06	5.38605e+06	3	3	3	3	3	4.73424e+06	3.04611e+06	3.67961e+06	4.87411e+06	4.66638e+06	3.57183e+06	3.77279e+06	3.70941e+06
False	High	IsMasterProtein	O94874	E3 UFM1-protein ligase 1 OS=Homo sapiens OX=9606 GN=UFL1 PE=1 SV=2	0	57.821	23	16	85	16	794	89.5	6.79	727	16	1.719	0.92	1.602	0.683	0.78	-0.12	0.68	-0.55	0.0605406	0.757156	0.148586	0.121267	0.267419	1	0.508266	0.992791	2.38577e+07	1.27703e+07	2.22233e+07	9.472e+06	1.38749e+07	3	3	3	3	3	2.21783e+07	2.38577e+07	2.51062e+07	1.44875e+07	1.27703e+07	8.51331e+06	2.22233e+07	2.24407e+07
False	High	IsMasterProtein	O94875	Sorbin and SH3 domain-containing protein 2 OS=Homo sapiens OX=9606 GN=SORBS2 PE=1 SV=3	0	11.116	7	5	11	5	1100	124	8.31	49	5	0.293	0.885	0.166	0.828	-1.77	-0.18	-2.59	-0.27	0.353576	0.998993	0.19359	0.999412	0.845559	1	0.593892	1	1.95242e+06	5.89328e+06	1.10281e+06	5.51235e+06	6.65572e+06	3	3	3	3	3	6.57616e+06	159151	1.95242e+06	5.69516e+06	5.89328e+06	8.82301e+06	1.36489e+06	494777
False	High	IsMasterProtein	O94880	PHD finger protein 14 OS=Homo sapiens OX=9606 GN=PHF14 PE=1 SV=2	0	37.045	12	10	42	10	888	100	5.33	487	10	0.845	0.994	0.757	0.941	-0.24	-0.01	-0.4	-0.09	0.365388	0.65985	0.0859735	0.572807	0.859436	1	0.352951	1	8.01468e+06	9.42755e+06	7.17574e+06	8.92492e+06	9.4839e+06	3	3	3	3	3	8.85345e+06	7.09238e+06	8.01468e+06	9.42755e+06	1.00678e+07	8.63487e+06	3.74337e+06	7.17574e+06
False	High	IsMasterProtein	O94888	UBX domain-containing protein 7 OS=Homo sapiens OX=9606 GN=UBXN7 PE=1 SV=2	0	58.104	23	9	90	9	489	54.8	5.16	1739	9	0.987	1.056	0.97	1.028	-0.02	0.08	-0.04	0.04	0.999999	0.999984	0.965914	0.990849	1	1	1	1	2.90079e+07	3.10327e+07	2.85012e+07	3.02065e+07	2.93833e+07	3	3	3	3	3	3.18006e+07	2.60477e+07	2.90079e+07	3.10327e+07	2.4534e+07	3.11104e+07	2.85012e+07	2.97994e+07
False	High	IsMasterProtein	O94903	Pyridoxal phosphate homeostasis protein OS=Homo sapiens OX=9606 GN=PLPBP PE=1 SV=1	0	56.405	48	11	131	11	275	30.3	7.5	2103	11	0.911	0.91	0.919	0.994	-0.13	-0.14	-0.12	-0.01	0.834295	0.958908	0.758216	0.999998	1	1	1	1	1.03991e+08	1.03836e+08	1.04863e+08	1.134e+08	1.14111e+08	3	3	3	3	3	1.21079e+08	9.16616e+07	1.03991e+08	1.00214e+08	1.03836e+08	1.19624e+08	1.04863e+08	1.08598e+08
False	High	IsMasterProtein	O94905	Erlin-2 OS=Homo sapiens OX=9606 GN=ERLIN2 PE=1 SV=1	0	31.729	25	7	62	6	339	37.8	5.62	776	7	0.97	0.875	1.17	0.941	-0.04	-0.19	0.23	-0.09	1	0.99632	0.844639	0.988872	1	1	1	1	1.19404e+07	1.07756e+07	1.44099e+07	1.15898e+07	1.23143e+07	3	3	3	3	3	1.06372e+07	1.43301e+07	1.19404e+07	1.07756e+07	1.41349e+07	9.93286e+06	1.79339e+07	1.44099e+07
False	High	IsMasterProtein	O94906	Pre-mRNA-processing factor 6 OS=Homo sapiens OX=9606 GN=PRPF6 PE=1 SV=1	0	125.662	33	28	174	28	941	106.9	8.25	2931	28	0.604	0.561	0.658	0.499	-0.73	-0.83	-0.6	-1	0.428335	0.114381	0.748808	0.0627019	0.947483	1	1	0.853247	2.08373e+07	1.9343e+07	2.26853e+07	1.72251e+07	3.44964e+07	3	3	3	3	3	1.91985e+07	2.80587e+07	2.08373e+07	1.95571e+07	1.9343e+07	1.62984e+07	2.21164e+07	3.22247e+07
False	High	IsMasterProtein	O94913	Pre-mRNA cleavage complex 2 protein Pcf11 OS=Homo sapiens OX=9606 GN=PCF11 PE=1 SV=3	0	20.567	5	6	11	6	1555	172.9	8.48	107	6	0.058	0.468	0.157	0.647	-4.1	-1.1	-2.68	-0.63	2.41953e-05	0.142109	0.000663778	0.771681	0.00326991	1	0.0165854	1	439318	3.53267e+06	1.18261e+06	4.88726e+06	7.55369e+06	3	3	3	3	3	441385	304432	439318	3.53267e+06	2.29839e+06	3.68515e+06	1.18261e+06	1.62424e+06
False	High	IsMasterProtein	O94916	Nuclear factor of activated T-cells 5 OS=Homo sapiens OX=9606 GN=NFAT5 PE=1 SV=1	0	8.561	4	3	5	3	1531	165.7	5.24	30	3	0.152	0.499	0.197	0.557	-2.72	-1	-2.34	-0.84	0.00815675	0.28066	0.0152486	0.43509	0.0801357	1	0.119777	1	595069	1.95287e+06	771722	2.17929e+06	3.91271e+06	3	3	2	3	3	502439	1.61395e+06	595069	2.25743e+06	1.81859e+06	1.95287e+06	817633
False	High	IsMasterProtein	O94925	Glutaminase kidney isoform, mitochondrial OS=Homo sapiens OX=9606 GN=GLS PE=1 SV=1	0	56.25	29	13	69	13	669	73.4	7.77	1495	13	0.18	0.566	0.234	0.473	-2.47	-0.82	-2.09	-1.08	0.00537775	0.667998	0.0412805	0.560292	0.0622799	1	0.220242	1	1.14226e+07	3.59248e+07	1.48641e+07	3.00399e+07	6.34636e+07	3	3	3	3	3	5.8341e+06	1.29461e+07	1.14226e+07	3.72387e+07	3.59248e+07	2.75353e+07	1.43646e+07	1.48641e+07
False	High	IsMasterProtein	O94966	Ubiquitin carboxyl-terminal hydrolase 19 OS=Homo sapiens OX=9606 GN=USP19 PE=1 SV=2	0	27.265	8	6	10	6	1318	145.6	6.28	187	6	0.882	0.967	0.903	0.946	-0.18	-0.05	-0.15	-0.08	0.91761	0.996346	0.963321	0.929312	1	1	1	1	7.89718e+06	8.65673e+06	8.0848e+06	8.47134e+06	8953349	3	3	3	3	3	1.03359e+07	7.89718e+06	6.6375e+06	8.01571e+06	9.09171e+06	8.65673e+06	8.02516e+06	8.0848e+06
False	High	IsMasterProtein	O94973	AP-2 complex subunit alpha-2 OS=Homo sapiens OX=9606 GN=AP2A2 PE=1 SV=2	0	81.468	28	20	99	13	939	103.9	6.96	1169	20	1.168	0.758	1.12	0.553	0.22	-0.4	0.16	-0.85	0.987137	0.207248	0.999546	0.0537477	1	1	1	0.8475	1.51569e+07	9.83049e+06	1.453e+07	7.17809e+06	1.2977e+07	3	3	3	3	3	1.44656e+07	1.56965e+07	1.51569e+07	9.83049e+06	1.06869e+07	5.55461e+06	1.28666e+07	1.54395e+07
False	High	IsMasterProtein	O94979	Protein transport protein Sec31A OS=Homo sapiens OX=9606 GN=SEC31A PE=1 SV=3	0	79.987	20	18	68	18	1220	132.9	6.89	779	18	0.707	0.489	0.494	0.565	-0.5	-1.03	-1.02	-0.82	0.727569	0.0779377	0.174418	0.2443	1	1	0.555441	1	9.46976e+07	6.55625e+07	6.61446e+07	7.5704e+07	1.34019e+08	3	3	3	3	3	8.12138e+07	9.46976e+07	9.56292e+07	8.16158e+07	6.55625e+07	5.13498e+07	6.61446e+07	8.81692e+07
False	High	IsMasterProtein	O94992	Protein HEXIM1 OS=Homo sapiens OX=9606 GN=HEXIM1 PE=1 SV=1	0	58.882	44	9	74	9	359	40.6	4.89	912	9	0.754	0.996	0.675	1.062	-0.41	-0.01	-0.57	0.09	0.829828	0.967327	0.0938778	0.734921	1	1	0.373711	1	4.86608e+07	6.42487e+07	4.35561e+07	6.85588e+07	6.45317e+07	3	3	3	3	3	6.33588e+07	4.86608e+07	4.4361e+07	6.16171e+07	6.48921e+07	6.42487e+07	4.36806e+07	4.35561e+07
False	High	IsMasterProtein	O95059	Ribonuclease P protein subunit p14 OS=Homo sapiens OX=9606 GN=RPP14 PE=1 SV=3	0	13.502	42	4	6	4	124	13.7	7.75	71	4	0.978	0.537	0.943	0.867	-0.03	-0.9	-0.08	-0.21	0.999931	0.331566	1	0.99933	1	1	1	1	8.26043e+06	4.53208e+06	7.96582e+06	7.32477e+06	8.44421e+06	3	3	3	3	3	8.26043e+06	6.84008e+06	8.32737e+06	344267	8.73984e+06	4.53208e+06	7.96582e+06	9.77043e+06
False	High	IsMasterProtein	O95071	E3 ubiquitin-protein ligase UBR5 OS=Homo sapiens OX=9606 GN=UBR5 PE=1 SV=2	0	28.555	5	8	20	8	2799	309.2	5.85	166	8	0.343	0.546	0.243	0.291	-1.54	-0.87	-2.04	-1.78		0.327235	0.209064			1	0.618604		660202	1.05097e+06	466735	559562	1.92456e+06	1	3	2	1	3	660202			1.05097e+06	1.17353e+06	290520	573582	379791
False	High	IsMasterProtein	O95081	Arf-GAP domain and FG repeat-containing protein 2 OS=Homo sapiens OX=9606 GN=AGFG2 PE=1 SV=2	0	10.921	14	3	5	3	481	48.9	9.11	27	3	0.476	1.526	0.544	1.493	-1.07	0.61	-0.88	0.58	0.846959	0.999306	0.915714	0.954528	1	1	1	1	860662	2.76248e+06	983738	2.70208e+06	1.80997e+06	2	3	2	3	2		938671	789135	2.76248e+06	415567	3.28341e+06	653975
False	High	IsMasterProtein	O95104	SR-related and CTD-associated factor 4 OS=Homo sapiens OX=9606 GN=SCAF4 PE=1 SV=3	0	37.384	15	10	51	8	1147	125.8	9.55	252	10	0.366	0.508	0.421	0.478	-1.45	-0.98	-1.25	-1.06	0.0175669	0.10393	0.0128245	0.0727147	0.122951	1	0.107565	0.875874	1.07775e+07	1.49444e+07	1.2393e+07	1.40716e+07	2.94157e+07	3	3	3	3	3	1.07775e+07	1.84939e+07	8.57731e+06	1.84328e+07	1.49444e+07	1.30826e+07	1.2393e+07	1.30587e+07
False	High	IsMasterProtein	O95155	Ubiquitin conjugation factor E4 B OS=Homo sapiens OX=9606 GN=UBE4B PE=1 SV=1	0	7.287	3	3	4	3	1302	146.1	6.55	24	3	0.378	0.377	0.169	0.066	-1.4	-1.41	-2.56	-3.92	0.41489	0.442953	0.154815	0.0277848	0.930732	1	0.517783	0.8475	1.27832e+06	1.27591e+06	571488	222840	3.38044e+06	3	3	3	3	3	301439	1.27832e+06	1.76896e+06	1.27591e+06	3.90514e+06	154794	571488	866074
False	High	IsMasterProtein	O95159	Zinc finger protein-like 1 OS=Homo sapiens OX=9606 GN=ZFPL1 PE=1 SV=2	0	20.575	21	5	9	5	310	34.1	8.07	104	5	0.483	0.095	0.144	0.066	-1.05	-3.39	-2.8	-3.92	0.538227	0.0309619	0.14968	0.026445	1	1	0.509612	0.8475	2.63995e+06	521197	785480	361816	5.46022e+06	3	3	3	3	3	1.0515e+06	3.2463e+06	2.63995e+06	945025	521197	250244	498852	2.80132e+06
False	High	IsMasterProtein	O95163	Elongator complex protein 1 OS=Homo sapiens OX=9606 GN=ELP1 PE=1 SV=3	0	83.712	23	20	89	20	1332	150.2	5.94	1097	20	1.279	1.012	0.821	0.461	0.35	0.02	-0.28	-1.12	0.959921	0.912341	0.975366	0.0963145	1	1	1	0.943187	1.97212e+07	1.56123e+07	1.26637e+07	7.11253e+06	1.54221e+07	3	3	3	3	3	1.72291e+07	1.97212e+07	2.08115e+07	1.70857e+07	1.56123e+07	7.05616e+06	1.26637e+07	1.66929e+07
False	High	IsMasterProtein	O95168	NADH dehydrogenase [ubiquinone] 1 beta subcomplex subunit 4 OS=Homo sapiens OX=9606 GN=NDUFB4 PE=1 SV=3	0	6.393	13	2	9	2	129	15.2	9.85	109	2	0.206	0.73	0.298	1.027	-2.28	-0.45	-1.75	0.04	2.55902e-05	0.666124	0.000425445	0.978885	0.00333089	1	0.012768	1	4.57334e+06	1.62336e+07	6.61286e+06	2.28166e+07	2.22273e+07	3	3	3	3	3	4.57334e+06	4.34543e+06	4.92366e+06	1.8982e+07	1.62336e+07	1.26698e+07	7.73586e+06	6.38537e+06
False	High	IsMasterProtein	O95169	NADH dehydrogenase [ubiquinone] 1 beta subcomplex subunit 8, mitochondrial OS=Homo sapiens OX=9606 GN=NDUFB8 PE=1 SV=1	0	7.754	24	3	3	3	186	21.8	6.8	20	3	0.115	0.626	0.139	0.781	-3.12	-0.68	-2.84	-0.36	0.0197615	0.363208	0.0270187	0.424577	0.132405	1	0.16927	1	555028	3.0279e+06	673832	3.77703e+06	4.8383e+06	3	3	3	3	3	425523	1.63411e+06	555028	3.58122e+06	3.0279e+06	1.08249e+06	673832	1.53422e+06
False	High	IsMasterProtein	O95182	NADH dehydrogenase [ubiquinone] 1 alpha subcomplex subunit 7 OS=Homo sapiens OX=9606 GN=NDUFA7 PE=1 SV=3	0	29.953	47	4	27	4	113	12.5	10.18	638	4	0.048	0.789	0.015	1.133	-4.38	-0.34	-6.11	0.18	0.0101764	0.999443	0.00117824	0.989022	0.0899894	1	0.022829	1	1.35923e+06	2.23885e+07	411884	3.21553e+07	2.83832e+07	2	3	2	3	3	5.0954e+06		362581	2.19074e+07	2.23885e+07	2.37043e+07		534967
False	High	IsMasterProtein	O95202	Mitochondrial proton/calcium exchanger protein OS=Homo sapiens OX=9606 GN=LETM1 PE=1 SV=1	0	39.753	18	10	40	10	739	83.3	6.7	482	10	0.563	0.237	0.894	0.255	-0.83	-2.08	-0.16	-1.97	0.473073	0.0878829	0.972452	0.243512	0.99745	1	1	1	4.41667e+06	1.85457e+06	7.00739e+06	1.99958e+06	7.83844e+06	3	3	3	3	3	2.26587e+06	5.5635e+06	4.41667e+06	3.90135e+06	1.85457e+06	523722	7.00739e+06	1.84104e+07
False	High	IsMasterProtein	O95208	Epsin-2 OS=Homo sapiens OX=9606 GN=EPN2 PE=1 SV=3	0	17.583	9	4	32	4	641	68.4	7.52	463	4	0.287	0.817	0.405	0.923	-1.8	-0.29	-1.3	-0.12	0.0979306	0.968649	0.209151	0.856942	0.374979	1	0.618604	1	1.7124e+06	4.87506e+06	2.41614e+06	5.51056e+06	5.96849e+06	3	3	3	3	3	2.68145e+06	1.61885e+06	1.7124e+06	4.87506e+06	4.19543e+06	6.29783e+06	2.41614e+06	1.64244e+06
False	High	IsMasterProtein	O95218	Zinc finger Ran-binding domain-containing protein 2 OS=Homo sapiens OX=9606 GN=ZRANB2 PE=1 SV=2	0	72.628	36	13	124	13	330	37.4	10.01	3331	13	0.968	1.43	1.085	1.272	-0.05	0.52	0.12	0.35	0.999995	0.546939	0.997173	0.614302	1	1	1	1	1.07196e+08	1.58412e+08	1.20237e+08	1.40943e+08	1.10769e+08	3	3	3	3	3	1.49368e+08	8.73666e+07	1.07196e+08	1.26191e+08	1.58412e+08	1.61373e+08	1.20237e+08	1.11891e+08
False	High	IsMasterProtein	O95219	Sorting nexin-4 OS=Homo sapiens OX=9606 GN=SNX4 PE=1 SV=1	0	20.396	13	5	19	5	450	51.9	5.99	322	5	1.119	1.116	0.947	1.047	0.16	0.16	-0.08	0.07	0.971015	0.806519	0.987521	0.99444	1	1	1	1	5.34108e+06	5.32963e+06	4.52286e+06	5.00085e+06	4.77489e+06	3	3	3	3	3	6.55118e+06	3.81406e+06	5.34108e+06	5.32963e+06	4.94513e+06	6.68859e+06	5.11997e+06	4.52286e+06
False	High	IsMasterProtein	O95229	ZW10 interactor OS=Homo sapiens OX=9606 GN=ZWINT PE=1 SV=2	0	12.075	16	3	20	3	277	31.3	5.15	290	3	0.381	1.034	0.313	1.071	-1.39	0.05	-1.68	0.1	0.132263	0.941333	0.0325307	0.974545	0.453645	1	0.191226	1	2.84338e+06	7.71183e+06	2.33568e+06	7.98952e+06	7.46033e+06	3	3	3	3	3	5.89855e+06	2.21563e+06	2.84338e+06	7.71183e+06	7.69751e+06	7.82644e+06	2.23273e+06	3.61658e+06
False	High	IsMasterProtein	O95232	Luc7-like protein 3 OS=Homo sapiens OX=9606 GN=LUC7L3 PE=1 SV=2	0	100.237	32	15	168	15	432	51.4	9.79	3475	15	0.7	0.873	0.771	1.089	-0.52	-0.2	-0.38	0.12	0.705332	0.999998	0.571747	0.809523	1	1	1	1	9.13155e+07	1.13958e+08	1.00583e+08	1.42193e+08	1.30537e+08	3	3	3	3	3	1.31251e+08	8.90427e+07	9.13155e+07	1.11376e+08	1.13958e+08	1.4919e+08	9.47485e+07	1.00583e+08
False	High	IsMasterProtein	O95235	Kinesin-like protein KIF20A OS=Homo sapiens OX=9606 GN=KIF20A PE=1 SV=1	0.001	4.347	4	2	3	2	890	100.2	6.92	15	2	0.01	0.01	0.375	0.938	-6.64	-6.64	-1.42	-0.09											649027	1.62464e+06	1.73189e+06			1	1	2								649027
False	High	IsMasterProtein	O95239	Chromosome-associated kinesin KIF4A OS=Homo sapiens OX=9606 GN=KIF4A PE=1 SV=3	0	61.932	18	17	72	17	1232	139.8	6.27	823	17	0.29	0.979	1.075	1.229	-1.78	-0.03	0.1	0.3	0.0208996	0.899638	0.999518	0.998875	0.137699	1	1	1	1.9809e+06	6.67766e+06	7.32878e+06	8.3786e+06	6.81933e+06	3	3	3	3	3	4.2685e+06	1.45464e+06	1.9809e+06	7.38213e+06	6.67766e+06	4.60903e+06	6.54561e+06	7.32878e+06
False	High	IsMasterProtein	O95249	Golgi SNAP receptor complex member 1 OS=Homo sapiens OX=9606 GN=GOSR1 PE=1 SV=1	0	7.806	10	2	5	2	250	28.6	9.42	58	2	1.221	0.381	0.838	0.936	0.29	-1.39	-0.25	-0.1	0.981789	0.108336	0.993408	0.6326	1	1	1	1	8.14813e+06	2.53956e+06	5.59508e+06	6.24528e+06	6.67294e+06	3	2	3	3	3	6.91689e+06	1.01833e+07	8.14813e+06	2.47502e+06	2.60578e+06		5.59508e+06	7.48639e+06
False	High	IsMasterProtein	O95251	Histone acetyltransferase KAT7 OS=Homo sapiens OX=9606 GN=KAT7 PE=1 SV=1	0	24.776	16	7	21	6	611	70.6	8.85	178	7	0.997	1.326	1.724	1.495	0	0.41	0.79	0.58	0.999999	0.999101	0.999696	0.99999	1	1	1	1	5.05793e+06	6.72614e+06	8.74716e+06	7.58758e+06	5.07435e+06	3	3	3	3	3	3.96579e+06	5.05793e+06	9.08552e+06	4.24372e+06	9.33758e+06	6.72614e+06	2.89174e+06	9.75623e+06
False	High	IsMasterProtein	O95260	Arginyl-tRNA--protein transferase 1 OS=Homo sapiens OX=9606 GN=ATE1 PE=1 SV=2	0	14.176	10	3	9	3	518	59.1	7.93	67	3	0.765	0.171	0.87	0.162	-0.39	-2.54	-0.2	-2.62	0.999985		0.996966	0.0267699	1		1	0.8475	2.30839e+06	517561	2.6249e+06	489588	3.01866e+06	3	1	3	2	3	1.85057e+06	2.30839e+06	2.93083e+06		517561		1.88709e+06	3.21647e+06
False	High	IsMasterProtein	O95292	Vesicle-associated membrane protein-associated protein B/C OS=Homo sapiens OX=9606 GN=VAPB PE=1 SV=3	0	29.737	36	7	32	6	243	27.2	7.3	547	7	0.365	0.322	1.426	0.551	-1.45	-1.63	0.51	-0.86	0.542665	0.234514	0.999571	0.724738	1	1	1	1	5.04454e+06	4.44565e+06	1.96947e+07	7.61106e+06	1.38074e+07	3	3	3	3	3	3.43255e+06	1.78989e+07	5.04454e+06	4.44565e+06	5.92519e+06	3.42147e+06	1.59535e+07	2.43148e+07
False	High	IsMasterProtein	O95295	SNARE-associated protein Snapin OS=Homo sapiens OX=9606 GN=SNAPIN PE=1 SV=1	0	18.529	46	4	26	4	136	14.9	9.31	402	4	1.279	1.64	1.556	1.55	0.36	0.71	0.64	0.63	0.927627	0.313002	0.433628	0.608134	1	1	0.96593	1	9.89826e+06	1.26878e+07	1.20356e+07	1.19881e+07	7.73666e+06	3	3	3	3	3	1.19742e+07	8.95429e+06	9.89826e+06	1.26878e+07	1.15035e+07	1.29795e+07	1.20356e+07	9.63518e+06
False	High	IsMasterProtein	O95299	NADH dehydrogenase [ubiquinone] 1 alpha subcomplex subunit 10, mitochondrial OS=Homo sapiens OX=9606 GN=NDUFA10 PE=1 SV=1	0	31.233	25	8	32	8	355	40.7	8.48	251	8	0.228	0.753	0.241	0.707	-2.13	-0.41	-2.05	-0.5	0.0149815	0.995427	0.0064375	0.990874	0.11325	1	0.0703918	1	5.07577e+06	1.67322e+07	5.34926e+06	1.57079e+07	2.22275e+07	3	3	3	3	3	5.07577e+06	5.60795e+06	4.58487e+06	1.53823e+07	1.93868e+07	1.67322e+07	6.5541e+06	5.34926e+06
False	High	IsMasterProtein	O95302	Peptidyl-prolyl cis-trans isomerase FKBP9 OS=Homo sapiens OX=9606 GN=FKBP9 PE=1 SV=2	0	16.812	11	6	38	6	570	63	5.08	138	6	0.661	0.823	0.55	0.799	-0.6	-0.28	-0.86	-0.32	0.10231	0.934319	0.0118283	0.666901	0.383868	1	0.10377	1	1.79814e+07	2.24015e+07	1.49587e+07	2.17409e+07	2.72174e+07	3	3	3	3	3	1.79814e+07	1.72908e+07	1.82207e+07	2.61065e+07	2.24015e+07	2.16153e+07	1.49587e+07	1.84514e+07
False	High	IsMasterProtein	O95336	6-phosphogluconolactonase OS=Homo sapiens OX=9606 GN=PGLS PE=1 SV=2	0	59.315	63	10	124	10	258	27.5	6.05	1677	10	0.935	1.042	0.989	0.992	-0.1	0.06	-0.02	-0.01	0.995595	0.997757	0.998923	0.999812	1	1	1	1	8.83778e+07	9.8505e+07	9.34841e+07	9.37051e+07	9.44918e+07	3	3	3	3	3	1.04912e+08	7.18161e+07	8.83778e+07	9.8505e+07	8.17201e+07	1.01834e+08	9.34841e+07	1.0014e+08
False	High	IsMasterProtein	O95347	Structural maintenance of chromosomes protein 2 OS=Homo sapiens OX=9606 GN=SMC2 PE=1 SV=2	0	191.63	36	39	276	39	1197	135.6	8.43	3569	39	0.889	1.014	1.015	0.771	-0.17	0.02	0.02	-0.38	0.965184	0.735075	0.976514	0.919839	1	1	1	1	2.08088e+07	2.37288e+07	2.37527e+07	1.80411e+07	2.34032e+07	3	3	3	3	3	2.59964e+07	1.90805e+07	2.08088e+07	2.37288e+07	4.08088e+07	3.3027e+06	2.43265e+07	2.37527e+07
False	High	IsMasterProtein	O95352	Ubiquitin-like modifier-activating enzyme ATG7 OS=Homo sapiens OX=9606 GN=ATG7 PE=1 SV=1	0	22.327	11	7	25	7	703	77.9	6.24	241	7	0.983	0.891	0.791	0.239	-0.03	-0.17	-0.34	-2.06	0.970805	0.974866	0.992288	0.00431091	1	1	1	0.555566	6.32046e+06	5.728e+06	5.08746e+06	1.53803e+06	6.43185e+06	3	3	3	3	3	3.38497e+06	7.08695e+06	6.32046e+06	6.70235e+06	5.728e+06	4.04628e+06	4.76145e+06	7.48754e+06
False	High	IsMasterProtein	O95359	Transforming acidic coiled-coil-containing protein 2 OS=Homo sapiens OX=9606 GN=TACC2 PE=1 SV=3	0	28.268	3	10	44	7	2948	309.2	4.79	471	10	1.345	1.073	1.472	1.098	0.43	0.1	0.56	0.14	0.0503706	0.641594	0.0212325	0.982891	0.237371	1	0.148266	1	9.18736e+06	7.32893e+06	1.00549e+07	7.50052e+06	6.82884e+06	3	3	3	3	3	9.83737e+06	9.18736e+06	8.94611e+06	6.72664e+06	7.32893e+06	8.37369e+06	1.00549e+07	1.10462e+07
False	High	IsMasterProtein	O95361	Tripartite motif-containing protein 16 OS=Homo sapiens OX=9606 GN=TRIM16 PE=1 SV=3	0	40.315	26	9	47	9	564	63.9	5.49	982	9	1.208	0.947	1.374	0.89	0.27	-0.08	0.46	-0.17	0.886907	0.988624	0.300873	0.994342	1	1	0.776366	1	1.58002e+07	1.23841e+07	1.79663e+07	1.16405e+07	1.30742e+07	3	3	3	3	3	1.58002e+07	1.91866e+07	1.55239e+07	1.23841e+07	1.35816e+07	9.58364e+06	1.79663e+07	3.84733e+07
False	High	IsMasterProtein	O95365	Zinc finger and BTB domain-containing protein 7A OS=Homo sapiens OX=9606 GN=ZBTB7A PE=1 SV=1	0	5.691	7	2	3	2	584	61.4	5.19	15	2	0.903	1.164	3.603	0.844	-0.15	0.22	1.85	-0.25		0.999984		0.996312		1		1	861293	1.1107e+06	3.43651e+06	804811	953869	1	3	1	2	2	861293			1.44236e+06	1.1107e+06	608754
False	High	IsMasterProtein	O95372	Acyl-protein thioesterase 2 OS=Homo sapiens OX=9606 GN=LYPLA2 PE=1 SV=1	0	41.616	40	8	79	8	231	24.7	7.23	1010	8	0.942	1.173	0.945	0.625	-0.09	0.23	-0.08	-0.68	0.990447	0.994232	0.997929	0.988289	1	1	1	1	6.18749e+07	7.70705e+07	6.20724e+07	4.10885e+07	6.56901e+07	3	3	3	3	3	6.18749e+07	6.33111e+07	3.35338e+07	4.49462e+07	7.70705e+07	8.02642e+07	6.20724e+07	6.90859e+07
False	High	IsMasterProtein	O95373	Importin-7 OS=Homo sapiens OX=9606 GN=IPO7 PE=1 SV=1	0	208.545	39	32	333	31	1038	119.4	4.82	4666	32	1.049	0.78	0.849	0.519	0.07	-0.36	-0.24	-0.95	0.997682	0.480788	0.912033	0.0937161	1	1	1	0.934981	1.59108e+08	1.18314e+08	1.28833e+08	7.86684e+07	1.5167e+08	3	3	3	3	3	1.08272e+08	1.83669e+08	1.59108e+08	1.23385e+08	1.18314e+08	6.10468e+07	1.01399e+08	1.48767e+08
False	High	IsMasterProtein	O95376	E3 ubiquitin-protein ligase ARIH2 OS=Homo sapiens OX=9606 GN=ARIH2 PE=1 SV=1	0	20.821	15	5	16	5	493	57.8	5.63	233	5	0.895	0.718	0.518	0.365	-0.16	-0.48	-0.95	-1.45	0.995465	0.993453	0.999567	0.989113	1	1	1	1	4.78368e+06	3.83893e+06	2.76804e+06	1.95227e+06	5.34495e+06	3	3	2	3	3	1.32362e+07	1.35338e+06	4.78368e+06	7.82012e+06	3.11603e+06	3.83893e+06	1.0095e+07
False	High	IsMasterProtein	O95391	Pre-mRNA-splicing factor SLU7 OS=Homo sapiens OX=9606 GN=SLU7 PE=1 SV=2	0	58.413	32	13	100	13	586	68.3	7.14	1185	13	1.036	0.973	1.008	1.112	0.05	-0.04	0.01	0.15	0.825309	0.994406	0.99728	0.400141	1	1	1	1	2.60893e+07	2.45012e+07	2.54035e+07	2.80044e+07	2.5192e+07	3	3	3	3	3	2.95295e+07	2.52457e+07	2.60893e+07	2.38792e+07	2.45012e+07	2.69057e+07	1.94336e+07	3.12201e+07
False	High	IsMasterProtein	O95394	Phosphoacetylglucosamine mutase OS=Homo sapiens OX=9606 GN=PGM3 PE=1 SV=1	0	82.776	38	17	154	17	542	59.8	6.25	2661	17	1.579	1.224	1.404	1.028	0.66	0.29	0.49	0.04	0.0025635	0.906815	0.0292592	0.996149	0.0409318	1	0.17853	1	1.02938e+08	7.97795e+07	9.15154e+07	6.7016e+07	6.51999e+07	3	3	3	3	3	9.95325e+07	1.02938e+08	1.10591e+08	7.9922e+07	7.97795e+07	6.27932e+07	9.15154e+07	9.5431e+07
False	High	IsMasterProtein	O95396	Adenylyltransferase and sulfurtransferase MOCS3 OS=Homo sapiens OX=9606 GN=MOCS3 PE=1 SV=1	0	22.842	15	5	29	5	460	49.6	6.21	302	5	1.885	1.663	1.706	0.823	0.91	0.73	0.77	-0.28	0.200686	0.382292	0.785955	0.941203	0.599138	1	1	1	9.18655e+06	8.10411e+06	8.31476e+06	4.01236e+06	4.87461e+06	3	3	3	3	3	7.725e+06	9.18709e+06	9.18655e+06	8.85065e+06	8.10411e+06	6.37276e+06	8.31476e+06	8.79749e+06
False	High	IsMasterProtein	O95400	CD2 antigen cytoplasmic tail-binding protein 2 OS=Homo sapiens OX=9606 GN=CD2BP2 PE=1 SV=1	0	48.569	40	9	81	9	341	37.6	4.61	1031	9	0.862	1.122	0.85	1.158	-0.21	0.17	-0.23	0.21	0.866714	0.919282	0.829491	0.711321	1	1	1	1	4.78065e+07	6.22411e+07	4.71522e+07	6.4236e+07	5.54655e+07	3	3	3	3	3	5.85468e+07	3.97178e+07	4.78065e+07	5.46992e+07	6.22411e+07	6.39841e+07	4.57317e+07	4.71522e+07
False	High	IsMasterProtein	O95429	BAG family molecular chaperone regulator 4 OS=Homo sapiens OX=9606 GN=BAG4 PE=1 SV=1	0	36.662	24	7	48	7	457	49.6	5.12	688	7	0.395	0.776	0.438	0.965	-1.34	-0.37	-1.19	-0.05	0.0476852	0.916517	0.100895	0.999992	0.227779	1	0.39346	1	2.65566e+06	5.21194e+06	2.94025e+06	6.48433e+06	6.71734e+06	3	3	3	3	3	2.46247e+06	3.67267e+06	2.65566e+06	4.59505e+06	6.62396e+06	5.21194e+06	2.94025e+06	4.47916e+06
False	High	IsMasterProtein	O95433	Activator of 90 kDa heat shock protein ATPase homolog 1 OS=Homo sapiens OX=9606 GN=AHSA1 PE=1 SV=1	0	107.474	59	18	255	18	338	38.3	5.53	3081	18	1.265	1.324	1.132	0.935	0.34	0.4	0.18	-0.1	0.986061	1	0.978887	0.640069	1	1	1	1	1.48699e+08	1.55575e+08	1.33008e+08	1.09911e+08	1.17525e+08	3	3	3	3	3	1.1365e+08	1.48699e+08	1.49141e+08	1.14318e+08	1.55575e+08	2.00045e+08	1.33008e+08	1.44466e+08
False	High	IsMasterProtein	O95453	Poly(A)-specific ribonuclease PARN OS=Homo sapiens OX=9606 GN=PARN PE=1 SV=1	0	38.995	17	10	53	10	639	73.4	6.2	455	10	0.818	0.624	0.848	0.467	-0.29	-0.68	-0.24	-1.1	0.999997	0.909773	0.999933	0.230816	1	1	1	1	1.34416e+07	1.02511e+07	1.39298e+07	7.66551e+06	1.6429e+07	3	3	3	3	3	1.95192e+07	1.32943e+07	1.34416e+07	2.16858e+07	1.02511e+07	7.39447e+06	1.39298e+07	1.79098e+07
False	High	IsMasterProtein	O95456	Proteasome assembly chaperone 1 OS=Homo sapiens OX=9606 GN=PSMG1 PE=1 SV=1	0	54.498	41	12	85	12	288	32.8	7.17	1262	12	1.245	1.119	1.312	0.848	0.32	0.16	0.39	-0.24	0.976832	0.892896	0.96259	0.193994	1	1	1	1	7.4579e+07	6.70679e+07	7.8603e+07	5.07973e+07	5.99237e+07	3	3	3	3	3	7.67077e+07	7.31834e+07	7.4579e+07	7.31156e+07	6.70679e+07	4.67216e+07	6.81722e+07	8.08224e+07
False	High	IsMasterProtein	O95470	Sphingosine-1-phosphate lyase 1 OS=Homo sapiens OX=9606 GN=SGPL1 PE=1 SV=3	0	7.603	4	2	4	2	568	63.5	9.16	62	2	0.343	0.39	0.237	0.544	-1.54	-1.36	-2.08	-0.88		0.685991	0.410242	0.676213		1	0.932245	1	838660	952646	579124	1.33029e+06	2.44391e+06	1	2	2	3	3		838660		1.20329e+06	754210		274971	1.21971e+06
False	High	IsMasterProtein	O95478	Ribosome biogenesis protein NSA2 homolog OS=Homo sapiens OX=9606 GN=NSA2 PE=1 SV=1	0	24.862	24	6	40	6	260	30	10.27	537	6	0.298	0.398	0.722	1.046	-1.75	-1.33	-0.47	0.06	0.0481747	0.428494	0.994714	0.999956	0.229721	1	1	1	8.53994e+06	1.14189e+07	2.07159e+07	3.00056e+07	2.86881e+07	3	3	3	3	3	7.09987e+06	1.38514e+07	8.53994e+06	1.0848e+07	2.45635e+07	1.14189e+07	1.93541e+07	2.4931e+07
False	High	IsMasterProtein	O95486	Protein transport protein Sec24A OS=Homo sapiens OX=9606 GN=SEC24A PE=1 SV=2	0	16.076	4	3	7	3	1093	119.7	7.66	157	3	0.065	0.133	0.111	0.123	-3.95	-2.91	-3.18	-3.02	0.223826	0.250888		0.249539	0.646285	1		1	537493	1.10227e+06	917267	1.01884e+06	8.28637e+06	3	3	1	3	3	479787	4.50641e+06	537493	2.88259e+06	1.10227e+06	443216		917267
False	High	IsMasterProtein	O95487	Protein transport protein Sec24B OS=Homo sapiens OX=9606 GN=SEC24B PE=1 SV=2	0	29.811	6	6	27	6	1268	137.3	6.67	574	6	0.229	0.305	0.169	0.355	-2.12	-1.71	-2.57	-1.49	0.0140525	0.0553487	0.00302948	0.10346	0.109548	1	0.0422445	0.954026	2.39187e+06	3.17747e+06	1.7582e+06	3.70657e+06	10431397	3	3	3	3	3	1.41387e+06	4.32205e+06	2.39187e+06	5.33983e+06	3.17747e+06	2.05998e+06	1.7582e+06	2.081e+06
False	High	IsMasterProtein	O95551	Tyrosyl-DNA phosphodiesterase 2 OS=Homo sapiens OX=9606 GN=TDP2 PE=1 SV=1	0	6.467	6	2	13	2	362	40.9	5.1	44	2	0.929	1.037	0.854	1.028	-0.11	0.05	-0.23	0.04	0.985705	0.997196	0.957305	0.729184	1	1	1	1	3.89846e+06	4.35159e+06	3.58646e+06	4.31551e+06	4.19732e+06	3	3	3	3	3	4.27758e+06	3.48586e+06	3.89846e+06	4.60217e+06	4.35159e+06	3.27975e+06	3.37395e+06	3.58646e+06
False	High	IsMasterProtein	O95571	Persulfide dioxygenase ETHE1, mitochondrial OS=Homo sapiens OX=9606 GN=ETHE1 PE=1 SV=2	0	51.854	53	11	74	11	254	27.9	6.83	1063	11	1.17	0.924	1.041	0.933	0.23	-0.11	0.06	-0.1	0.393213	0.994605	0.713602	0.999766	0.901445	1	1	1	5.78493e+07	4.5685e+07	5.14788e+07	4.61581e+07	4.94465e+07	3	3	3	3	3	4.90005e+07	5.78493e+07	6.26776e+07	4.05381e+07	4.5685e+07	4.60689e+07	4.95597e+07	5.73922e+07
False	High	IsMasterProtein	O95573	Long-chain-fatty-acid--CoA ligase 3 OS=Homo sapiens OX=9606 GN=ACSL3 PE=1 SV=3	0	28.662	14	8	22	6	720	80.4	8.38	377	8	3.5	2.119	3.774	1.992	1.81	1.08	1.92	0.99	0.646412	0.992693	0.453021	0.999955	1	1	0.988767	1	1.99327e+07	1.2068e+07	2.14895e+07	1.13446e+07	5.69455e+06	3	2	3	3	3	2.10655e+07	1.99327e+07	1.45437e+07	1.08351e+07	1.34412e+07		2.59816e+07	2.14895e+07
False	High	IsMasterProtein	O95602	DNA-directed RNA polymerase I subunit RPA1 OS=Homo sapiens OX=9606 GN=POLR1A PE=1 SV=2	0	33.999	8	10	17	10	1720	194.7	7.03	174	10	0.309	0.794	0.333	0.476	-1.69	-0.33	-1.59	-1.07	0.176378	0.290017	0.103474	0.183416	0.553404	1	0.400666	1	1.93636e+06	4.97198e+06	2.08379e+06	2.97869e+06	6.26265e+06	3	3	3	3	3	1.7136e+06	4.52795e+06	1.93636e+06	5.08956e+06	4.97198e+06	1.00951e+06	1.34525e+06	3.14532e+06
False	High	IsMasterProtein	O95613	Pericentrin OS=Homo sapiens OX=9606 GN=PCNT PE=1 SV=4	0	10.237	1	3	9	3	3336	377.8	5.55	56	3	3.171	2.215	2.834	2.727	1.66	1.15	1.5	1.45	0.0691814	0.561125	0.162245	0.230252	0.294419	1	0.531348	1	3.66542e+06	2.56041e+06	3.27592e+06	3.1527e+06	1.15591e+06	3	3	3	3	3	5.10025e+06	3.28261e+06	3.66542e+06	906641	3.54676e+06	2.56041e+06	3.27592e+06	3.8165e+06
False	High	IsMasterProtein	O95619	YEATS domain-containing protein 4 OS=Homo sapiens OX=9606 GN=YEATS4 PE=1 SV=1	0	15.792	25	5	11	5	227	26.5	8.41	142	5	1.527	2.934	1.577	2.253	0.61	1.55	0.66	1.17	0.911123	0.132988	0.817956	0.310524	1	1	1	1	5.82512e+06	1.11914e+07	6.01397e+06	8.5935e+06	3.8141e+06	3	3	3	3	3	9.86926e+06	3.53417e+06	5.82512e+06	1.08169e+07	1.11914e+07	1.17141e+07	5.43523e+06	6.01397e+06
False	High	IsMasterProtein	O95628	CCR4-NOT transcription complex subunit 4 OS=Homo sapiens OX=9606 GN=CNOT4 PE=1 SV=3	0	27.163	20	8	48	8	575	63.5	7.03	624	8	0.704	1.326	0.806	1.222	-0.51	0.41	-0.31	0.29	0.597341	0.603635	0.715763	0.657973	1	1	1	1	9.65792e+06	1.81946e+07	1.10678e+07	1.67743e+07	1.3725e+07	3	3	3	3	3	1.40636e+07	8.47391e+06	9.65792e+06	1.46485e+07	1.88544e+07	1.81946e+07	1.14456e+07	1.00973e+07
False	High	IsMasterProtein	O95630	STAM-binding protein OS=Homo sapiens OX=9606 GN=STAMBP PE=1 SV=1	0	41.066	28	9	67	9	424	48	6.29	752	9	0.87	0.573	0.778	0.557	-0.2	-0.8	-0.36	-0.84	0.96555	0.858708	0.734534	0.658505	1	1	1	1	2.58501e+07	1.70056e+07	2.30988e+07	1.65541e+07	2.9703e+07	3	3	3	3	3	3.14757e+07	1.37528e+07	2.58501e+07	1.57899e+07	1.70056e+07	3.09921e+07	2.36542e+07	1.22456e+07
False	High	IsMasterProtein	O95639	Cleavage and polyadenylation specificity factor subunit 4 OS=Homo sapiens OX=9606 GN=CPSF4 PE=1 SV=1	0	34.519	40	8	70	8	269	30.2	8.31	854	8	0.702	0.769	0.75	0.863	-0.51	-0.38	-0.42	-0.21	0.365817	0.996949	0.987269	0.994041	0.859436	1	1	1	3.63383e+07	3.9813e+07	3.88359e+07	4.4697e+07	5.17909e+07	3	3	3	3	3	4.34066e+07	3.63383e+07	1.57238e+07	3.70442e+07	3.9813e+07	6.87394e+07	3.43526e+07	3.88359e+07
False	High	IsMasterProtein	O95671	Probable bifunctional dTTP/UTP pyrophosphatase/methyltransferase protein OS=Homo sapiens OX=9606 GN=ASMTL PE=1 SV=3	0	10.798	9	3	19	3	621	68.8	6.07	124	3	1.591	1.238	1.897	0.824	0.67	0.31	0.92	-0.28	0.289284	0.964173	0.0832171	0.654944	0.751719	1	0.345767	1	4.81416e+06	3.74794e+06	5.74107e+06	2.49525e+06	3.02672e+06	3	3	3	3	3	5.00082e+06	4.71857e+06	4.81416e+06	4.98908e+06	3.74794e+06	2.20707e+06	6.33868e+06	5.64985e+06
False	High	IsMasterProtein	O95684	FGFR1 oncogene partner OS=Homo sapiens OX=9606 GN=FGFR1OP PE=1 SV=1	0	44.993	27	8	56	8	399	43	4.81	665	8	0.687	0.996	0.744	0.986	-0.54	-0.01	-0.43	-0.02	0.999961	0.999148	0.999003	0.999993	1	1	1	1	1.32329e+07	1.91936e+07	1.43324e+07	1.90024e+07	1.92678e+07	3	3	3	3	3	1.32329e+07	5.41982e+07	1.16535e+07	1.45089e+07	1.91936e+07	2.05587e+07	1.32316e+07	2.98696e+07
False	High	IsMasterProtein	O95685	Protein phosphatase 1 regulatory subunit 3D OS=Homo sapiens OX=9606 GN=PPP1R3D PE=1 SV=1	0	7.153	10	2	5	2	299	32.5	8.07	25	2	0.669	1.079	0.29	0.667	-0.58	0.11	-1.78	-0.58	0.738778	0.997801	0.0462472	0.368024	1	1	0.235442	1	2.01086e+06	3.24096e+06	872119	2.00444e+06	3.00356e+06	2	3	2	3	3	2.74498e+06	1.47307e+06		3.44464e+06	3.24096e+06	2.07561e+06	965709	787600
False	High	IsMasterProtein	O95707	Ribonuclease P protein subunit p29 OS=Homo sapiens OX=9606 GN=POP4 PE=1 SV=2	0	20.394	25	5	40	5	220	25.4	10.07	331	5	0.205	0.209	0.206	0.214	-2.29	-2.26	-2.28	-2.22	0.000875961	0.00174571	0.000916504	0.00217362	0.0204604	0.756699	0.0201994	0.367342	8.33054e+06	8.49677e+06	8.38933e+06	8.69809e+06	4.06561e+07	3	3	3	3	3	8.33054e+06	4.12168e+06	1.04777e+07	8.49677e+06	9.8677e+06	6.55781e+06	8.38933e+06	4.20496e+06
False	High	IsMasterProtein	O95721	Synaptosomal-associated protein 29 OS=Homo sapiens OX=9606 GN=SNAP29 PE=1 SV=1	0	49.504	39	9	79	9	258	29	5.81	2087	9	0.703	1.037	0.705	0.986	-0.51	0.05	-0.5	-0.02	0.850591	0.869094	0.570241	0.892555	1	1	1	1	3.1406e+07	4.63054e+07	3.14718e+07	4.40306e+07	4.46514e+07	3	3	3	3	3	4.53125e+07	2.78623e+07	3.1406e+07	4.16811e+07	4.63054e+07	4.80715e+07	3.14718e+07	3.22845e+07
False	High	IsMasterProtein	O95747	Serine/threonine-protein kinase OSR1 OS=Homo sapiens OX=9606 GN=OXSR1 PE=1 SV=1	0	78.986	39	17	102	14	527	58	6.43	1678	17	0.771	0.935	0.709	0.94	-0.38	-0.1	-0.5	-0.09	0.000807058	0.618241	3.18507e-05	0.568244	0.0193801	1	0.0023599	1	4.22188e+07	5.1224e+07	3.88341e+07	5.15229e+07	5.47906e+07	3	3	3	3	3	4.22188e+07	4.17407e+07	4.45503e+07	5.32368e+07	4.88725e+07	5.1224e+07	3.88341e+07	3.9984e+07
False	High	IsMasterProtein	O95757	Heat shock 70 kDa protein 4L OS=Homo sapiens OX=9606 GN=HSPA4L PE=1 SV=3	0	131.082	41	27	182	23	839	94.5	5.88	2568	27	1.31	1.155	1.132	0.791	0.39	0.21	0.18	-0.34	0.648356	0.999119	0.975084	0.28498	1	1	1	1	3.12196e+07	2.75334e+07	2.69847e+07	1.88533e+07	2.38323e+07	3	3	3	3	3	3.12196e+07	2.96714e+07	3.58598e+07	2.75334e+07	2.76195e+07	2.08598e+07	2.69847e+07	3.32512e+07
False	High	IsMasterProtein	O95758	Polypyrimidine tract-binding protein 3 OS=Homo sapiens OX=9606 GN=PTBP3 PE=1 SV=2	0	50.1	30	10	53	9	552	59.7	9.04	832	10	0.467	0.809	0.77	1.124	-1.1	-0.31	-0.38	0.17	0.00141435	0.39682	0.0932741	0.974539	0.0273063	1	0.373502	1	1.12744e+07	1.95367e+07	1.85894e+07	2.71378e+07	2.41506e+07	3	3	3	3	3	1.12744e+07	1.35128e+07	1.1037e+07	1.95367e+07	1.95052e+07	2.64842e+07	1.78541e+07	1.8832e+07
False	High	IsMasterProtein	O95777	U6 snRNA-associated Sm-like protein LSm8 OS=Homo sapiens OX=9606 GN=LSM8 PE=1 SV=3	0	26.341	47	4	49	4	96	10.4	4.48	715	4	0.84	0.948	0.849	0.888	-0.25	-0.08	-0.24	-0.17	0.997165	0.996261	0.826278	0.731877	1	1	1	1	5.26275e+07	5.94185e+07	5.31849e+07	5.56533e+07	6.26759e+07	3	3	3	3	3	8.77214e+07	5.03983e+07	5.26275e+07	5.80585e+07	5.94185e+07	6.66304e+07	5.31849e+07	4.79858e+07
False	High	IsMasterProtein	O95782	AP-2 complex subunit alpha-1 OS=Homo sapiens OX=9606 GN=AP2A1 PE=1 SV=3	0	108.983	30	22	116	15	977	107.5	7.03	1254	22	0.861	0.576	0.571	0.486	-0.22	-0.8	-0.81	-1.04	0.958288	0.388388	0.476251	0.183051	1	1	1	1	2.22308e+07	1.4864e+07	1.47308e+07	1.25537e+07	2.5811e+07	3	3	3	3	3	1.38582e+07	2.36452e+07	2.22308e+07	2.20758e+07	1.4864e+07	7.43085e+06	1.13736e+07	1.70773e+07
False	High	IsMasterProtein	O95785	Protein Wiz OS=Homo sapiens OX=9606 GN=WIZ PE=1 SV=2	0	11.938	2	3	8	3	1651	178.6	6.86	79	3	0.293	0.666	0.264	0.815	-1.77	-0.59	-1.92	-0.3	0.00122899	0.371292	0.00062185	0.934846	0.0253153	1	0.0158975	1	1.86526e+06	4.24111e+06	1.67816e+06	5.18975e+06	6.36762e+06	3	3	3	3	3	1.86526e+06	2.70053e+06	1.82587e+06	4.0991e+06	4.72274e+06	4.24111e+06	2.59252e+06	1.57489e+06
False	High	IsMasterProtein	O95793	Double-stranded RNA-binding protein Staufen homolog 1 OS=Homo sapiens OX=9606 GN=STAU1 PE=1 SV=2	0	159.129	55	24	301	22	577	63.1	9.44	4628	24	0.749	1.192	0.877	1.225	-0.42	0.25	-0.19	0.29	0.0691236	0.800181	0.307434	0.386325	0.2944	1	0.785867	1	9.32139e+07	1.48433e+08	1.09232e+08	1.52484e+08	1.24525e+08	3	3	3	3	3	1.05112e+08	9.32139e+07	9.02493e+07	1.28973e+08	1.48433e+08	1.54033e+08	9.61163e+07	1.13046e+08
False	High	IsMasterProtein	O95801	Tetratricopeptide repeat protein 4 OS=Homo sapiens OX=9606 GN=TTC4 PE=1 SV=3	0	33.845	33	8	68	8	387	44.7	5.6	573	8	1.102	0.94	0.985	0.857	0.14	-0.09	-0.02	-0.22	0.98741	0.897826	0.999885	0.654166	1	1	1	1	1.01687e+07	8.67508e+06	9.09349e+06	7.90724e+06	9.23156e+06	3	3	3	3	3	9.34361e+06	1.01687e+07	1.28613e+07	8.67508e+06	1.01729e+07	5.46046e+06	9.09349e+06	1.02514e+07
False	High	IsMasterProtein	O95816	BAG family molecular chaperone regulator 2 OS=Homo sapiens OX=9606 GN=BAG2 PE=1 SV=1	0	90.679	73	15	190	15	211	23.8	6.7	2977	15	1.044	1.221	1.147	1.201	0.06	0.29	0.2	0.26	0.999191	0.433908	0.604651	0.404286	1	1	1	1	1.52347e+08	1.78176e+08	1.67337e+08	1.75181e+08	1.45872e+08	3	3	3	3	3	1.73964e+08	1.14706e+08	1.52347e+08	1.62004e+08	1.78176e+08	1.94556e+08	1.65288e+08	1.67337e+08
False	High	IsMasterProtein	O95817	BAG family molecular chaperone regulator 3 OS=Homo sapiens OX=9606 GN=BAG3 PE=1 SV=3	0	92.077	53	18	94	18	575	61.6	6.95	866	18	0.163	1.339	0.554	1.19	-2.62	0.42	-0.85	0.25	0.00730575	0.852578	0.900557	0.89383	0.0755246	1	1	1	5.8708e+06	4.83117e+07	1.99995e+07	4.29565e+07	3.60934e+07	3	3	3	3	3	1.22202e+06	1.09366e+07	5.8708e+06	4.83117e+07	4.0341e+07	6.97812e+07	2.94358e+07	1.87618e+07
False	High	IsMasterProtein	O95825	Quinone oxidoreductase-like protein 1 OS=Homo sapiens OX=9606 GN=CRYZL1 PE=1 SV=2	0	13.596	22	5	22	5	349	38.7	5.78	99	5	0.65	0.9	0.536	0.777	-0.62	-0.15	-0.9	-0.36	0.0889742	0.990793	0.0226625	0.423362	0.350894	1	0.153315	1	7.70937e+06	1.0675e+07	6.3556e+06	9.20665e+06	1.18566e+07	3	3	3	3	3	8.91446e+06	7.70937e+06	7.29643e+06	1.16032e+07	1.05499e+07	1.0675e+07	6.00263e+06	9.33651e+06
False	High	IsMasterProtein	O95831	Apoptosis-inducing factor 1, mitochondrial OS=Homo sapiens OX=9606 GN=AIFM1 PE=1 SV=1	0	129.952	46	20	236	20	613	66.9	8.95	4026	20	0.595	1.058	0.792	1.092	-0.75	0.08	-0.34	0.13	0.00449212	0.836265	0.452222	0.573272	0.0555599	1	0.988195	1	8.76456e+07	1.55756e+08	1.16581e+08	1.60797e+08	1.47195e+08	3	3	3	3	3	8.76456e+07	9.88098e+07	6.418e+07	1.54068e+08	1.65256e+08	1.55756e+08	1.16581e+08	1.30535e+08
False	High	IsMasterProtein	O95834	Echinoderm microtubule-associated protein-like 2 OS=Homo sapiens OX=9606 GN=EML2 PE=1 SV=1	0	25.244	14	7	17	7	649	70.6	6.32	164	7	2.07	1.27	2.071	0.183	1.05	0.34	1.05	-2.45	0.771944	0.876838	0.652368	0.968877	1	1	1	1	1.25759e+07	7.7131e+06	1.25819e+07	1.10898e+06	6.07459e+06	3	3	3	3	3	6.08059e+06	1.25759e+07	1.37437e+07	1.19523e+07	7.7131e+06	6.8455e+06	1.31377e+07	1.25819e+07
False	High	IsMasterProtein	O95861	3'(2'),5'-bisphosphate nucleotidase 1 OS=Homo sapiens OX=9606 GN=BPNT1 PE=1 SV=1	0	47.735	35	8	53	8	308	33.4	5.69	772	8	0.69	0.899	0.698	0.803	-0.53	-0.15	-0.52	-0.32	0.0348551	0.908326	0.0395901	0.463837	0.187507	1	0.217097	1	1.64021e+07	2.13684e+07	1.6577e+07	1.90818e+07	23760915	3	3	3	3	3	1.93981e+07	1.44892e+07	1.64021e+07	2.15655e+07	2.13684e+07	2.07132e+07	1.75347e+07	1.62182e+07
False	High	IsMasterProtein	O95865	N(G),N(G)-dimethylarginine dimethylaminohydrolase 2 OS=Homo sapiens OX=9606 GN=DDAH2 PE=1 SV=1	0	71.658	54	12	123	11	285	29.6	6.01	1793	12	0.883	1.129	0.955	1.007	-0.18	0.18	-0.07	0.01	0.78901	0.989056	0.927495	1	1	1	1	1	6.8368e+07	8.74107e+07	7.39271e+07	7.79641e+07	77422790	3	3	3	3	3	8.78468e+07	6.44625e+07	6.8368e+07	8.96827e+07	7.88739e+07	8.74107e+07	8.22579e+07	7.39271e+07
False	High	IsMasterProtein	O95881	Thioredoxin domain-containing protein 12 OS=Homo sapiens OX=9606 GN=TXNDC12 PE=1 SV=1	0	38.429	43	7	98	7	172	19.2	5.4	1189	7	1.098	1.284	1.089	1.403	0.14	0.36	0.12	0.49	0.950444	0.340567	0.850435	0.104003	1	1	1	0.955557	1.02967e+08	1.20338e+08	1.02121e+08	1.31529e+08	9.37414e+07	3	3	3	3	3	1.16145e+08	8.82709e+07	1.02967e+08	9.15397e+07	1.20338e+08	1.52102e+08	1.02121e+08	9.36662e+07
False	High	IsMasterProtein	O95905	Protein ecdysoneless homolog OS=Homo sapiens OX=9606 GN=ECD PE=1 SV=1	0	35.35	21	9	27	9	644	72.7	4.87	191	9	1.133	1.178	0.69	0.731	0.18	0.24	-0.54	-0.45	0.938047	0.99115	0.384677	0.893989	1	1	0.900459	1	4.10348e+06	4.26638e+06	2.49797e+06	2.64873e+06	3.6211e+06	3	3	3	3	3	4.10348e+06	772855	8.14517e+06	4.88621e+06	4.26638e+06	2.3869e+06	2.49797e+06	338558
False	High	IsMasterProtein	O95926	Pre-mRNA-splicing factor SYF2 OS=Homo sapiens OX=9606 GN=SYF2 PE=1 SV=1	0	7.91	21	3	15	3	243	28.7	8.4	118	3	0.968	1.14	0.823	1.245	-0.05	0.19	-0.28	0.32	0.999941	0.989442	0.683127	0.918503	1	1	1	1	1.19615e+07	1.40806e+07	1.01602e+07	1.53735e+07	1.2352e+07	3	3	3	3	3	1.07987e+07	1.20414e+07	1.19615e+07	1.05258e+07	1.51914e+07	1.40806e+07	5.43624e+06	1.30841e+07
False	High	IsMasterProtein	O95983	Methyl-CpG-binding domain protein 3 OS=Homo sapiens OX=9606 GN=MBD3 PE=1 SV=1	0	48.877	37	9	95	8	291	32.8	5.34	980	9	0.532	1.135	0.677	1.139	-0.91	0.18	-0.56	0.19	0.0705422	0.997397	0.158808	0.942449	0.298605	1	0.525111	1	1.35303e+07	2.88546e+07	1.72122e+07	2.89565e+07	2.54313e+07	3	3	3	3	3	2.27757e+07	1.26402e+07	1.35303e+07	2.27421e+07	2.88546e+07	3.00421e+07	1.94677e+07	1.50312e+07
False	High	IsMasterProtein	O95985	DNA topoisomerase 3-beta-1 OS=Homo sapiens OX=9606 GN=TOP3B PE=1 SV=1	0	5.955	3	2	5	2	862	96.6	8.12	39	2	3.533	1.313	2.439	0.534	1.82	0.39	1.29	-0.9	0.0452825	0.883829	0.164684	0.811177	0.219136	1	0.537143	1	6.24376e+06	2.3199e+06	4.30947e+06	944270	1.76711e+06	3	2	3	2	3	4.66737e+06	6.24376e+06	8.85071e+06	2.24608e+06	2.39615e+06		3.02092e+06	4.30947e+06
False	High	IsMasterProtein	O95989	Diphosphoinositol polyphosphate phosphohydrolase 1 OS=Homo sapiens OX=9606 GN=NUDT3 PE=1 SV=1	0	14.395	19	3	20	2	172	19.5	6.34	150	3	0.354	1.142	0.238	1.306	-1.5	0.19	-2.07	0.39	0.608438	0.879872	0.624621	0.86724	1	1	1	1	3.2685e+06	1.05612e+07	2.19741e+06	1.20727e+07	9.24455e+06	3	3	3	3	3	8.65153e+06	3.2685e+06	1.62854e+06	1.43699e+07	1.05612e+07	9.93532e+06	1.02014e+07	2.19741e+06
False	High	IsMasterProtein	O95997	Securin OS=Homo sapiens OX=9606 GN=PTTG1 PE=1 SV=1	0	6.745	11	2	13	2	202	22	6.6	151	2	0.217	1.404	0.187	1.55	-2.21	0.49	-2.42	0.63	0.0980887	0.829641	0.0440012	0.684193	0.374979	1	0.228145	1	1.72561e+06	1.11767e+07	1.4918e+06	1.23456e+07	7.96327e+06	3	3	2	3	3	6.2983e+06	978645	1.72561e+06	1.11767e+07	1.16852e+07	9.93491e+06	1.7426e+06
False	High	IsMasterProtein	O95999	B-cell lymphoma/leukemia 10 OS=Homo sapiens OX=9606 GN=BCL10 PE=1 SV=1	0	26.373	52	9	50	9	233	26.2	5.74	707	9	1.247	1.426	1.241	1.517	0.32	0.51	0.31	0.6	0.912844	0.397692	0.963347	0.431686	1	1	1	1	2.21085e+07	2.52849e+07	2.19985e+07	2.68881e+07	17729037	3	3	3	3	3	2.57205e+07	1.94005e+07	2.21085e+07	2.52849e+07	2.52011e+07	2.98691e+07	2.23641e+07	2.02479e+07
False	High	IsMasterProtein	O96000	NADH dehydrogenase [ubiquinone] 1 beta subcomplex subunit 10 OS=Homo sapiens OX=9606 GN=NDUFB10 PE=1 SV=3	0	38.753	48	8	73	8	172	20.8	8.48	1222	8	0.787	1.07	0.763	1.236	-0.35	0.1	-0.39	0.31	0.030177	0.814965	0.0148019	0.0199253	0.172592	1	0.117775	0.8475	4.68989e+07	6.37432e+07	4.54913e+07	7.36297e+07	5.95945e+07	3	3	3	3	3	4.44742e+07	4.68989e+07	4.9864e+07	6.37432e+07	7.12086e+07	5.49087e+07	4.90011e+07	4.28014e+07
False	High	IsMasterProtein	O96005	Cleft lip and palate transmembrane protein 1 OS=Homo sapiens OX=9606 GN=CLPTM1 PE=1 SV=1	0.003	3.889	3	2	2	2	669	76	6.3	29	2	0.01	0.01	0.01	1.192	-6.64	-6.64	-6.64	0.25												3.74913e+06	3.14574e+06				1	3
False	High	IsMasterProtein	O96008	Mitochondrial import receptor subunit TOM40 homolog OS=Homo sapiens OX=9606 GN=TOMM40 PE=1 SV=1	0	44.698	35	7	74	7	361	37.9	7.25	1071	7	0.502	1.085	0.926	1.447	-0.99	0.12	-0.11	0.53	0.248687	0.976879	0.804427	0.999713	0.693495	1	1	1	4.55252e+07	9.84529e+07	8.39574e+07	1.31267e+08	9.07118e+07	3	3	3	3	3	4.55252e+07	1.0085e+08	4.35173e+07	1.00145e+08	9.84529e+07	8.47531e+07	8.39574e+07	9.5695e+07
False	High	IsMasterProtein	O96013	Serine/threonine-protein kinase PAK 4 OS=Homo sapiens OX=9606 GN=PAK4 PE=1 SV=1	0	5.817	7	2	7	2	591	64	9.73	81	2	0.306	0.534	0.385	0.807	-1.71	-0.91	-1.38	-0.31	0.0183542	0.156742	0.0820395	0.984981	0.126336	1	0.34372	1	3.72094e+06	6.48405e+06	4.68426e+06	9.80921e+06	12151470	3	3	3	3	3	1.58493e+06	5.94517e+06	3.72094e+06	2.90846e+06	7.34618e+06	6.48405e+06	3.9481e+06	4.68426e+06
False	High	IsMasterProtein	O96019	Actin-like protein 6A OS=Homo sapiens OX=9606 GN=ACTL6A PE=1 SV=1	0	80.922	44	14	122	14	429	47.4	5.6	1514	14	0.748	0.707	0.715	0.842	-0.42	-0.5	-0.48	-0.25	0.509429	0.745561	0.398269	0.935063	1	1	0.915206	1	6.50264e+07	6.14541e+07	6.21645e+07	7.3167e+07	8.69462e+07	3	3	3	3	3	6.80422e+07	6.50264e+07	5.64939e+07	7.75299e+07	6.09242e+07	6.14541e+07	6.61058e+07	5.63478e+07
False	High	IsMasterProtein	O96028	Histone-lysine N-methyltransferase NSD2 OS=Homo sapiens OX=9606 GN=NSD2 PE=1 SV=1	0.001	5.023	2	2	2	2	1365	152.2	8.69	18	2
False	High	IsMasterProtein	O96033	Molybdopterin synthase sulfur carrier subunit OS=Homo sapiens OX=9606 GN=MOCS2 PE=1 SV=1	0	11.818	38	3	14	3	88	9.7	4.72	122	3	0.762	0.772	0.681	1.167	-0.39	-0.37	-0.55	0.22	0.999983	0.999872	0.999127	0.999016	1	1	1	1	9.29525e+06	9.42017e+06	8.31062e+06	1.42347e+07	1.21989e+07	3	3	3	3	3	8.66871e+06	1.63602e+07	9.29525e+06	9.42017e+06	7.76003e+06	1.69196e+07	8.31062e+06	2.13501e+07
False	High	IsMasterProtein	P00338	L-lactate dehydrogenase A chain OS=Homo sapiens OX=9606 GN=LDHA PE=1 SV=2	0	207.864	70	22	451	20	332	36.7	8.27	7246	22	0.872	1.066	0.788	0.901	-0.2	0.09	-0.34	-0.15	0.279515	0.976213	0.0935815	0.527567	0.736976	1	0.373574	1	2.32883e+09	2.84907e+09	2.10436e+09	2.40651e+09	2.67187e+09	3	3	3	3	3	2.32883e+09	1.97031e+09	2.38768e+09	3.13577e+09	2.84907e+09	2.12865e+09	1.88436e+09	2.11552e+09
False	High	IsMasterProtein	P00367	Glutamate dehydrogenase 1, mitochondrial OS=Homo sapiens OX=9606 GN=GLUD1 PE=1 SV=2	0	110.098	41	19	193	19	558	61.4	7.8	3044	19	0.68	1.167	0.796	1.305	-0.56	0.22	-0.33	0.38	0.308164	0.193098	0.496891	0.074657	0.780766	1	1	0.882123	7.22029e+07	1.23883e+08	8.45043e+07	1.38529e+08	1.06168e+08	3	3	3	3	3	7.08036e+07	7.22029e+07	8.96352e+07	1.07989e+08	1.23883e+08	1.58478e+08	8.8234e+07	7.047e+07
False	High	IsMasterProtein	P00374	Dihydrofolate reductase OS=Homo sapiens OX=9606 GN=DHFR PE=1 SV=2	0	59.254	65	11	122	11	187	21.4	7.42	1358	11	0.747	1.242	0.535	1.347	-0.42	0.31	-0.9	0.43	0.0633027	0.863254	0.000739932	0.558963	0.275755	1	0.0176349	1	4.71063e+07	7.83137e+07	3.37164e+07	8.49356e+07	6.30421e+07	3	3	3	3	3	5.9271e+07	4.71063e+07	4.5353e+07	7.83137e+07	7.74337e+07	8.32145e+07	3.37164e+07	3.99223e+07
False	High	IsMasterProtein	P00387	NADH-cytochrome b5 reductase 3 OS=Homo sapiens OX=9606 GN=CYB5R3 PE=1 SV=3	0	18.977	25	5	9	5	301	34.2	7.59	79	5	0.44	0.409	0.308	0.26	-1.18	-1.29	-1.7	-1.94	0.54758	0.193673	0.34305	0.479815	1	1	0.841546	1	3.91665e+06	3.63964e+06	2.73711e+06	2.31073e+06	8.89286e+06	3	3	3	3	3	1.48778e+06	3.91665e+06	6.50417e+06	5.26051e+06	3.63964e+06	268627	3.72253e+06	2.73711e+06
False	High	IsMasterProtein	P00390	Glutathione reductase, mitochondrial OS=Homo sapiens OX=9606 GN=GSR PE=1 SV=2	0	100.722	36	13	143	13	522	56.2	8.5	2421	13	0.437	0.644	0.643	0.99	-1.19	-0.64	-0.64	-0.01	0.0537401	0.801902	0.595415	0.999996	0.245796	1	1	1	5.46067e+07	8.03744e+07	8.02143e+07	1.2354e+08	1.24827e+08	3	3	3	3	3	7.85305e+07	5.46067e+07	4.58591e+07	8.03744e+07	7.73021e+07	1.26927e+08	6.87461e+07	8.02143e+07
False	High	IsMasterProtein	P00403	Cytochrome c oxidase subunit 2 OS=Homo sapiens OX=9606 GN=MT-CO2 PE=1 SV=1	0	27.031	21	4	12	4	227	25.5	4.82	232	4	0.122	0.122	0.079	0.15	-3.04	-3.04	-3.67	-2.74	0.011859	0.0112326	0.00206853	0.0455571	0.0970618	1	0.0332047	0.8475	2.04813e+06	2.04685e+06	1.3279e+06	2.52402e+06	1.68448e+07	3	3	3	3	3	2.04813e+06	2.2088e+06	1.88278e+06	3.58748e+06	2.04685e+06	1.08943e+06	518721	1.3279e+06
False	High	IsMasterProtein	P00441	Superoxide dismutase [Cu-Zn] OS=Homo sapiens OX=9606 GN=SOD1 PE=1 SV=2	0	131.155	66	9	256	9	154	15.9	6.13	5081	9	0.874	1.12	1.071	1.06	-0.19	0.16	0.1	0.08	0.999989	0.584726	0.977257	0.800553	1	1	1	1	1.46186e+09	1.87331e+09	1.79233e+09	1.77373e+09	1.67333e+09	3	3	3	3	3	2.09336e+09	1.33076e+09	1.46186e+09	1.86337e+09	1.87331e+09	2.40765e+09	1.79233e+09	1.61102e+09
False	High	IsMasterProtein	P00451	Coagulation factor VIII OS=Homo sapiens OX=9606 GN=F8 PE=1 SV=1	0.003	3.861	0	2	6	2	2351	266.8	7.36	47	2	0.691	0.933	0.906	1.171	-0.53	-0.1	-0.14	0.23	0.79569	0.999104	0.413813	0.993478	1	1	0.937659	1	1.88409e+07	2.54484e+07	2.46893e+07	3.19196e+07	2.72647e+07	3	3	3	3	3	1.88409e+07	1.76536e+07	2.09015e+07	2.54484e+07	2.16272e+07	2.98503e+07	2.46893e+07	5.54241e+06
False	High	IsMasterProtein	P00491	Purine nucleoside phosphorylase OS=Homo sapiens OX=9606 GN=PNP PE=1 SV=2	0	154.122	80	16	247	16	289	32.1	6.95	4465	16	1.165	0.89	1.055	0.69	0.22	-0.17	0.08	-0.53	0.642498	0.659807	0.999963	0.0999389	1	1	1	0.946281	2.35686e+08	1.79953e+08	2.13413e+08	1.39645e+08	2.0224e+08	3	3	3	3	3	2.20523e+08	2.49728e+08	2.35686e+08	1.87285e+08	1.79953e+08	1.3819e+08	2.13413e+08	1.57915e+08
False	High	IsMasterProtein	P00492	Hypoxanthine-guanine phosphoribosyltransferase OS=Homo sapiens OX=9606 GN=HPRT1 PE=1 SV=2	0	93.215	73	12	197	11	218	24.6	6.68	3647	12	0.932	0.874	0.953	0.78	-0.1	-0.19	-0.07	-0.36	0.999986	0.999182	0.998656	0.466454	1	1	1	1	2.27501e+08	2.13403e+08	2.32463e+08	1.90429e+08	2.44044e+08	3	3	3	3	3	2.27501e+08	2.23586e+08	2.35415e+08	2.44816e+08	2.13403e+08	2.06952e+08	2.20987e+08	2.47076e+08
False	High	IsMasterProtein	P00505	Aspartate aminotransferase, mitochondrial OS=Homo sapiens OX=9606 GN=GOT2 PE=1 SV=3	0	121.531	55	19	258	19	430	47.5	9.01	4170	19	0.615	0.619	0.62	0.847	-0.7	-0.69	-0.69	-0.24	0.149876	0.401082	0.161004	0.374327	0.494324	1	0.529837	1	2.30944e+08	2.32438e+08	2.32689e+08	3.18178e+08	3.7548e+08	3	3	3	3	3	2.30944e+08	2.38838e+08	2.12912e+08	2.31478e+08	2.32438e+08	3.28191e+08	2.32689e+08	1.83186e+08
False	High	IsMasterProtein	P00533	Epidermal growth factor receptor OS=Homo sapiens OX=9606 GN=EGFR PE=1 SV=2	0	48.785	14	11	28	11	1210	134.2	6.68	333	11	0.469	0.273	0.468	0.296	-1.09	-1.87	-1.09	-1.76	0.22733	0.0122752	0.186031	0.0259538	0.654696	1	0.578726	0.8475	3.43904e+06	2.00123e+06	3.43372e+06	2.1694e+06	7.33099e+06	3	3	3	3	3	2.97968e+06	4.78253e+06	3.43904e+06	2.11415e+06	2.00123e+06	1.31583e+06	3.87732e+06	3.43372e+06
False	High	IsMasterProtein	P00558	Phosphoglycerate kinase 1 OS=Homo sapiens OX=9606 GN=PGK1 PE=1 SV=3	0	264.965	75	27	761	23	417	44.6	8.1	11471	27	1.031	1.199	1.169	1.246	0.04	0.26	0.23	0.32	0.999769	0.152763	0.378714	0.114384	1	1	0.891072	0.978523	1.79865e+09	2.09252e+09	2.04081e+09	2.17465e+09	1.74506e+09	3	3	3	3	3	1.94366e+09	1.63347e+09	1.79865e+09	1.95073e+09	2.09252e+09	2.27897e+09	2.04081e+09	2.05084e+09
False	High	IsMasterProtein	P00568	Adenylate kinase isoenzyme 1 OS=Homo sapiens OX=9606 GN=AK1 PE=1 SV=3	0	97.342	74	14	194	14	194	21.6	8.63	3064	14	1.11	1.225	0.997	1.281	0.15	0.29	0	0.36	0.999862	0.480983	0.996526	0.444459	1	1	1	1	1.66649e+08	1.83873e+08	1.49679e+08	1.92307e+08	1.50096e+08	3	3	3	3	3	1.70299e+08	1.50618e+08	1.66649e+08	1.70692e+08	1.83873e+08	2.19576e+08	1.65092e+08	1.48408e+08
False	High	IsMasterProtein	P00813	Adenosine deaminase OS=Homo sapiens OX=9606 GN=ADA PE=1 SV=3	0	14.227	14	4	15	4	363	40.7	5.95	74	4	2.001	1.465	0.78	1.272	1	0.55	-0.36	0.35	0.341468	0.988917	1	0.990075	0.831315	1	1	1	9.46668e+06	6.93082e+06	3.69146e+06	6.01774e+06	4.73011e+06	3	3	3	3	3	9.46668e+06	1.85241e+07	6.50503e+06	6.93082e+06	3.69088e+06	7.32428e+06	1.09215e+07	2.64853e+06
False	High	IsMasterProtein	P00966	Argininosuccinate synthase OS=Homo sapiens OX=9606 GN=ASS1 PE=1 SV=2	0	114.375	50	23	251	23	412	46.5	8.02	2562	23	1.782	1.169	2.335	0.993	0.83	0.22	1.22	-0.01	1.15141e-05	0.284217	6.11805e-07	0.832195	0.00245382	1	0.000201301	1	3.34482e+08	2.19436e+08	4.38449e+08	1.86387e+08	1.87751e+08	3	3	3	3	3	3.31416e+08	3.34482e+08	3.9439e+08	2.2684e+08	2.19436e+08	2.14031e+08	4.35087e+08	4.43307e+08
False	High	IsMasterProtein	P01023	Alpha-2-macroglobulin OS=Homo sapiens OX=9606 GN=A2M PE=1 SV=3	0	25.381	3	4	37	2	1474	163.2	6.46	918	4	6.638	1.59	4.253	1.398	2.73	0.67	2.09	0.48	0.0331393	0.996767	0.066998	0.984737	0.181448	1	0.299743	1	2.80367e+08	6.71477e+07	1.79639e+08	5.90547e+07	4.22364e+07	3	3	3	3	3	9.37678e+07	2.80367e+08	3.68755e+08	6.71477e+07	6.89382e+07	5.3764e+07	1.53622e+08	1.79639e+08
False	High	IsMasterProtein	P01034	Cystatin-C OS=Homo sapiens OX=9606 GN=CST3 PE=1 SV=1	0	27.703	45	5	52	5	146	15.8	8.75	947	5	0.751	1.418	0.312	1.223	-0.41	0.5	-1.68	0.29	0.171873	0.963567	0.0171084	0.996539	0.54451	1	0.128011	1	3.52054e+07	6.64546e+07	1.46373e+07	5.7301e+07	4.68545e+07	3	3	3	3	3	3.84139e+07	1.32788e+07	3.52054e+07	6.64546e+07	6.19813e+07	6.88829e+07	1.46373e+07	2.67681e+07
False	High	IsMasterProtein	P01036	Cystatin-S OS=Homo sapiens OX=9606 GN=CST4 PE=1 SV=3	0.001	5.214	21	2	4	2	141	16.2	5.02	0	2	0.136	1.805	0.01	1.854	-2.88	0.85	-6.64	0.89		0.713155		0.633251		1		1	372320	4.96e+06		5.09338e+06	2.74772e+06	1	3		3	3	372320			6.58064e+06	2.12441e+06	4.96e+06
False	High	IsMasterProtein	P01106	Myc proto-oncogene protein OS=Homo sapiens OX=9606 GN=MYC PE=1 SV=1	0	7.26	4	2	8	2	439	48.8	5.49	109	2	0.808	1.39	0.534	1.302	-0.31	0.48	-0.9	0.38	0.99886	0.912872	0.697455	0.886235	1	1	1	1	5.81588e+06	1.00103e+07	3.84514e+06	9.3708e+06	7.19997e+06	3	3	3	3	3	7.48633e+06	5.74289e+06	5.81588e+06	8.92416e+06	1.02901e+07	1.00103e+07	3.84514e+06	1.22763e+07
False	High	IsMasterProtein	P01112	GTPase HRas OS=Homo sapiens OX=9606 GN=HRAS PE=1 SV=1	0	36.116	57	8	12	3	189	21.3	5.31	194	8	0.249	0.472	0.203	0.37	-2	-1.08	-2.3	-1.43	0.146975	0.260265	0.0753296	0.364357	0.487432	1	0.324977	1	1.3883e+06	2.62662e+06	1.1279e+06	2.0608e+06	5.5686e+06	3	3	3	3	3	3.34584e+06	1.02454e+06	1.3883e+06	2.62662e+06	2.80074e+06	1.2385e+06	1.1279e+06	2.41253e+06
False	High	IsMasterProtein	P01116	GTPase KRas OS=Homo sapiens OX=9606 GN=KRAS PE=1 SV=1	0	29.914	41	6	39	2	189	21.6	6.77	485	6	0.7	0.64	0.921	0.626	-0.52	-0.64	-0.12	-0.68	0.148528	0.0549771	0.644289	0.0504562	0.491098	1	1	0.8475	1.88942e+07	1.72775e+07	2.48772e+07	1.69152e+07	2.7009e+07	3	3	3	3	3	1.88942e+07	1.7974e+07	2.38917e+07	1.72775e+07	1.88913e+07	1.72323e+07	2.57837e+07	2.48772e+07
False	High	IsMasterProtein	P01137	Transforming growth factor beta-1 proprotein OS=Homo sapiens OX=9606 GN=TGFB1 PE=1 SV=2	0	5.634	8	2	4	2	390	44.3	8.53	32	2	0.829	0.724	0.774	0.01	-0.27	-0.47	-0.37	-6.64									1.80399e+06	1.57682e+06	1.6844e+06		2.17681e+06	3	3	3		1	785923	1.80399e+06	2.29486e+06	5.06087e+06	1.57682e+06	621150	332667	1.6844e+06
False	High	IsMasterProtein	P02461	Collagen alpha-1(III) chain OS=Homo sapiens OX=9606 GN=COL3A1 PE=1 SV=4	0	10.222	2	2	9	2	1466	138.5	6.61	218	2	4.459	1.119	2.665	1.736	2.16	0.16	1.41	0.8	0.0786357	0.999249	0.59022	0.987236	0.32176	1	1	1	1.04029e+07	2.61069e+06	6.21677e+06	4.04988e+06	2.33316e+06	3	3	3	3	3	1.04029e+07	1.02132e+07	1.81893e+07	2.61069e+06	2.3963e+06	7.68122e+06	6.21677e+06	3.10529e+06
False	High	IsMasterProtein	P02533	Keratin, type I cytoskeletal 14 OS=Homo sapiens OX=9606 GN=KRT14 PE=1 SV=4	0	141.749	51	28	228	6	472	51.5	5.16	4003	28	0.077	0.119	0.33	0.16	-3.7	-3.07	-1.6	-2.65	0.803877	0.431914	0.939256	0.852291	1	1	1	1	3.6333e+06	5.62446e+06	1.56272e+07	7.55926e+06	4.73124e+07	3	3	3	3	3	1.53249e+06	1.55117e+08	3.6333e+06	5.62446e+06	2.45717e+06	6.47157e+06	4.09998e+07	1.56272e+07
False	High	IsMasterProtein	P02538	Keratin, type II cytoskeletal 6A OS=Homo sapiens OX=9606 GN=KRT6A PE=1 SV=3	0	254.463	56	42	584	2	564	60	8	7994	42	0.142	0.561	1.163	0.992	-2.82	-0.84	0.22	-0.01	0.963003	0.987525	0.99998	0.982225	1	1	1	1	1.20385e+06	4.75656e+06	9.87022e+06	8.41631e+06	8.48567e+06	3	2	2	3	3	326888	1.54493e+08	1.20385e+06		6.78613e+06	3.33399e+06	3.0943e+07	3.14841e+06
False	High	IsMasterProtein	P02545	Prelamin-A/C OS=Homo sapiens OX=9606 GN=LMNA PE=1 SV=1	0	428.649	75	56	1058	55	664	74.1	7.02	21284	56	1.157	1.319	1.271	1.17	0.21	0.4	0.35	0.23	0.428559	0.61518	0.334456	0.751575	0.947483	1	0.830246	1	1.55708e+09	1.77585e+09	1.71077e+09	1.57425e+09	1.34606e+09	3	3	3	3	3	2.07565e+09	1.50977e+09	1.55708e+09	1.3723e+09	1.79091e+09	1.77585e+09	1.79382e+09	1.69786e+09
False	High	IsMasterProtein	P02647	Apolipoprotein A-I OS=Homo sapiens OX=9606 GN=APOA1 PE=1 SV=1	0	19.967	20	5	14	4	267	30.8	5.76	83	5	11.031	1.889	9.576	9.623	3.46	0.92	3.26	3.27	0.220524		0.281531	0.210726	0.639416		0.747052	1	2.85548e+06	488989	2.47875e+06	2.49096e+06	258853	3	1	3	3	2	1.68194e+06	5.53938e+06	2.85548e+06			488989	2.47875e+06	2.80013e+06
False	High	IsMasterProtein	P02751	Fibronectin OS=Homo sapiens OX=9606 GN=FN1 PE=1 SV=5	0	9.215	2	3	3	3	2477	272.2	5.5	19	3	3.774	2.644	4.652	2.405	1.92	1.4	2.22	1.27	0.00120084	0.0640213	0.0015267	0.0596208	0.0250671	1	0.0279154	0.8475	6.53325e+06	4.57755e+06	8.05457e+06	4.16324e+06	1.73124e+06	3	3	3	3	3	6.53325e+06	1.24219e+07	6.25648e+06	4.57755e+06	2.55087e+06	5.33297e+06	8.05457e+06	1.01911e+07
False	High	IsMasterProtein	P02753	Retinol-binding protein 4 OS=Homo sapiens OX=9606 GN=RBP4 PE=1 SV=3	0	12.81	10	2	12	2	201	23	6.07	133	2	1.665	1.197	1.593	1.12	0.74	0.26	0.67	0.16	0.348322	0.904278	0.807256	0.98644	0.839883	1	1	1	1.66129e+07	1.19502e+07	1.58957e+07	1.11757e+07	9.98048e+06	3	3	3	3	3	1.66129e+07	1.34452e+07	2.82426e+07	1.19502e+07	8.26875e+06	2.1849e+07	1.58957e+07	7.41189e+06
False	High	IsMasterProtein	P02768	Serum albumin OS=Homo sapiens OX=9606 GN=ALB PE=1 SV=2	0	58.718	18	11	121	7	609	69.3	6.28	2101	11	0.301	0.105	0.15	0.576	-1.73	-3.25	-2.73	-0.8	0.605107	0.237043	0.447261	0.846961	1	1	0.981805	1	600917	209124	300044	1.14924e+06	1.99525e+06	2	2	3	3	3	1.2192e+06		296179	285901		152966	2.25095e+06	300044
False	High	IsMasterProtein	P02786	Transferrin receptor protein 1 OS=Homo sapiens OX=9606 GN=TFRC PE=1 SV=2	0	146.286	40	26	186	26	760	84.8	6.61	3009	26	0.516	0.347	0.434	0.358	-0.95	-1.53	-1.2	-1.48	0.131575	0.0271618	0.125629	0.0907839	0.453222	1	0.457902	0.91908	3.59148e+07	2.41671e+07	3.02032e+07	2.49169e+07	6.95824e+07	3	3	3	3	3	2.13572e+07	3.90478e+07	3.59148e+07	3.12615e+07	2.41671e+07	1.22719e+07	3.02032e+07	3.30656e+07
False	High	IsMasterProtein	P02792	Ferritin light chain OS=Homo sapiens OX=9606 GN=FTL PE=1 SV=2	0	24.158	29	4	27	4	175	20	5.78	281	4	0.428	1.41	0.695	1.26	-1.22	0.5	-0.52	0.33	0.0049006	0.557479	0.417217	0.671327	0.0581595	1	0.943437	1	1.07963e+07	3.55732e+07	1.75463e+07	3.17807e+07	2.52313e+07	3	3	3	3	3	1.07963e+07	1.51923e+07	6.63001e+06	3.55732e+07	3.25862e+07	3.56157e+07	1.47248e+07	1.75463e+07
False	High	IsMasterProtein	P02794	Ferritin heavy chain OS=Homo sapiens OX=9606 GN=FTH1 PE=1 SV=2	0	46.808	50	9	62	9	183	21.2	5.55	622	9	0.755	1.276	1.198	1.154	-0.41	0.35	0.26	0.21	0.518742	0.28519	0.639739	0.694864	1	1	1	1	7.21026e+07	1.21902e+08	1.14434e+08	1.10258e+08	9.55108e+07	3	3	3	3	3	9.6345e+07	7.21026e+07	4.8577e+07	1.2172e+08	1.21902e+08	1.35888e+08	1.04548e+08	1.14434e+08
False	High	IsMasterProtein	P02795	Metallothionein-2 OS=Homo sapiens OX=9606 GN=MT2A PE=1 SV=1	0	77.284	67	6	143	2	61	6	7.83	3056	6	1.018	1.501	1.441	3.618	0.03	0.59	0.53	1.86	1	0.221261	0.217229	0.00109385	1	1	0.63434	0.296303	1.80794e+08	2.66452e+08	2.55785e+08	6.4251e+08	1.77567e+08	3	3	3	3	3	1.9365e+08	1.80794e+08	1.11698e+08	2.51617e+08	2.93087e+08	2.66452e+08	2.55785e+08	3.80912e+08
False	High	IsMasterProtein	P04004	Vitronectin OS=Homo sapiens OX=9606 GN=VTN PE=1 SV=1	0	18.491	7	4	38	4	478	54.3	5.8	431	4	5.123	1.041	2.214	1.005	2.36	0.06	1.15	0.01	0.0038611	0.996619	0.173546	0.915828	0.0517146	1	0.553941	1	1.11621e+08	2.26792e+07	4.82265e+07	2.19002e+07	2.17862e+07	3	3	3	3	3	1.35835e+08	1.11621e+08	6.78455e+07	2.26792e+07	2.77577e+07	2.0343e+07	4.40129e+07	4.82265e+07
False	High	IsMasterProtein	P04040	Catalase OS=Homo sapiens OX=9606 GN=CAT PE=1 SV=3	0	47.78	27	11	42	11	527	59.7	7.39	513	11	0.58	1.342	0.507	1.347	-0.79	0.42	-0.98	0.43	0.0698023	0.999998	0.104703	0.997278	0.296457	1	0.404034	1	1.09366e+07	2.53079e+07	9.56436e+06	2.54069e+07	1.88625e+07	3	3	3	3	3	7.86853e+06	1.10955e+07	1.09366e+07	2.53079e+07	1.71969e+07	3.01936e+07	1.5007e+07	9.56436e+06
False	High	IsMasterProtein	P04062	Lysosomal acid glucosylceramidase OS=Homo sapiens OX=9606 GN=GBA PE=1 SV=3	0	15.547	10	5	20	5	536	59.7	7.61	204	5	0.739	0.728	0.649	0.513	-0.44	-0.46	-0.62	-0.96	0.999881	0.953184	0.801512	0.389837	1	1	1	1	1.37657e+07	1.35501e+07	1.2086e+07	9.54422e+06	1.86163e+07	3	3	3	3	3	1.30246e+07	1.84807e+07	1.37657e+07	1.63207e+07	1.35501e+07	1.03323e+07	1.00282e+07	1.42977e+07
False	High	IsMasterProtein	P04066	Tissue alpha-L-fucosidase OS=Homo sapiens OX=9606 GN=FUCA1 PE=1 SV=4	0	26.99	14	6	43	6	466	53.7	6.84	616	6	0.404	0.428	0.274	0.405	-1.31	-1.22	-1.87	-1.3	0.0309977	0.0918439	0.00324807	0.0175628	0.175263	1	0.0443957	0.841308	1.18498e+07	1.25788e+07	8.02953e+06	1.18837e+07	2.93556e+07	3	3	3	3	3	1.42551e+07	1.09678e+07	1.18498e+07	2.07096e+07	1.25788e+07	1.12232e+07	8.02953e+06	7.90193e+06
False	High	IsMasterProtein	P04075	Fructose-bisphosphate aldolase A OS=Homo sapiens OX=9606 GN=ALDOA PE=1 SV=2	0	295.029	93	32	776	26	364	39.4	8.09	9621	32	0.808	1.107	0.908	1.136	-0.31	0.15	-0.14	0.18	0.00699489	0.21255	0.0731377	0.0417574	0.0736858	1	0.317638	0.8475	2.72788e+09	3.73728e+09	3.06532e+09	3.83289e+09	3.37481e+09	3	3	3	3	3	2.92917e+09	2.66942e+09	2.72788e+09	3.59113e+09	3.73728e+09	3.7705e+09	3.07284e+09	3.06532e+09
False	High	IsMasterProtein	P04080	Cystatin-B OS=Homo sapiens OX=9606 GN=CSTB PE=1 SV=2	0	67.958	70	4	109	4	98	11.1	7.56	1303	4	0.777	1.03	0.79	1.044	-0.36	0.04	-0.34	0.06	0.682804	0.812484	0.947664	0.770859	1	1	1	1	5.30328e+08	7.0272e+08	5.38836e+08	7.12471e+08	6.82133e+08	3	3	3	3	3	6.69771e+08	3.84082e+08	5.30328e+08	7.0272e+08	6.38939e+08	8.13557e+08	6.10528e+08	5.38836e+08
False	High	IsMasterProtein	P04083	Annexin A1 OS=Homo sapiens OX=9606 GN=ANXA1 PE=1 SV=2	0	103.527	49	15	175	15	346	38.7	7.02	3419	15	1.721	1.161	2.21	1.617	0.78	0.22	1.14	0.69	0.156571	0.965665	0.0246576	0.0406217	0.510328	1	0.161326	0.8475	4.63966e+07	3.12914e+07	5.95669e+07	4.35772e+07	2.69522e+07	3	3	3	3	3	5.20648e+07	4.63966e+07	4.24121e+07	3.12914e+07	3.40898e+07	2.72251e+07	7.04458e+07	5.95669e+07
False	High	IsMasterProtein	P04114	Apolipoprotein B-100 OS=Homo sapiens OX=9606 GN=APOB PE=1 SV=2	0	71.062	5	21	30	21	4563	515.3	7.05	342	21	0.01	0.606	0.318	11.266	-6.64	-0.72	-1.65	3.49			0.254224	0.0255325			0.704024	0.8475		614728	323086	1.14322e+07	1.01476e+06		1	3	3	2				614728			125681	323086
False	High	IsMasterProtein	P04156	Major prion protein OS=Homo sapiens OX=9606 GN=PRNP PE=1 SV=1	0	7.228	8	2	10	2	253	27.6	9	82	2	0.682	0.33	0.632	0.445	-0.55	-1.6	-0.66	-1.17	0.927641	0.478213	0.706898	0.695654	1	1	1	1	5.27744e+06	2.55764e+06	4.89031e+06	3.44432e+06	7.74373e+06	3	2	3	2	3	9.554e+06	5.27744e+06	3.0635e+06	1.1006e+06	5.9436e+06		1.12426e+06	1.04968e+07
False	High	IsMasterProtein	P04179	Superoxide dismutase [Mn], mitochondrial OS=Homo sapiens OX=9606 GN=SOD2 PE=1 SV=3	0	38.237	33	7	68	7	222	24.7	8.25	983	7	0.526	0.768	0.682	0.863	-0.93	-0.38	-0.55	-0.21	0.00940096	0.727052	0.160502	0.931999	0.0869252	1	0.528814	1	6.24426e+07	9.12245e+07	8.10311e+07	1.02555e+08	1.188e+08	3	3	3	3	3	6.71526e+07	6.20629e+07	6.24426e+07	8.31674e+07	9.12245e+07	1.1393e+08	8.10311e+07	7.40585e+07
False	High	IsMasterProtein	P04181	Ornithine aminotransferase, mitochondrial OS=Homo sapiens OX=9606 GN=OAT PE=1 SV=1	0	95.662	55	16	159	16	439	48.5	7.03	1902	16	0.482	1.005	0.453	0.88	-1.05	0.01	-1.14	-0.18	0.0451543	0.911349	0.115349	0.999035	0.218706	1	0.431836	1	4.2809e+07	8.925e+07	4.022e+07	7.81354e+07	88783008	3	3	3	3	3	4.5555e+07	2.73268e+07	4.2809e+07	8.48654e+07	8.96248e+07	8.925e+07	5.35449e+07	3.58117e+07
False	High	IsMasterProtein	P04183	Thymidine kinase, cytosolic OS=Homo sapiens OX=9606 GN=TK1 PE=1 SV=2	0	15.01	22	4	23	4	234	25.5	8.51	150	4	0.553	0.511	0.366	0.541	-0.85	-0.97	-1.45	-0.89	0.548254	0.667629	0.482853	0.963903	1	1	1	1	1.24079e+07	1.14538e+07	8.21234e+06	1.21322e+07	2.24172e+07	3	3	3	3	3	1.32762e+07	1.24079e+07	6.12645e+06	2.16515e+07	1.14538e+07	5.25228e+06	8.21234e+06	1.70182e+07
False	High	IsMasterProtein	P04259	Keratin, type II cytoskeletal 6B OS=Homo sapiens OX=9606 GN=KRT6B PE=1 SV=5	0	252.253	58	43	565	4	564	60	8	7871	43	6.921	0.16	0.242	0.234	2.79	-2.64	-2.05	-2.1			0.938879	0.934571			1	1	1.32583e+08	3.06828e+06	4.62789e+06	4.48414e+06	1.91576e+07	1	1	2	2	2		1.32583e+08			3.06828e+06		3.05216e+07	701712
False	High	IsMasterProtein	P04264	Keratin, type II cytoskeletal 1 OS=Homo sapiens OX=9606 GN=KRT1 PE=1 SV=6	0	460.705	65	53	682	45	644	66	8.12	14000	53	0.249	0.369	1.143	0.82	-2.01	-1.44	0.19	-0.29	0.805667	0.81092	0.770394	0.983182	1	1	1	1	1.49311e+08	2.21575e+08	6.86041e+08	4.92029e+08	6.00307e+08	3	3	3	3	3	3.53336e+07	1.95935e+09	1.49311e+08	2.21575e+08	2.0238e+08	2.39359e+08	6.86041e+08	8.23653e+08
False	High	IsMasterProtein	P04350	Tubulin beta-4A chain OS=Homo sapiens OX=9606 GN=TUBB4A PE=1 SV=2	0	265.948	64	22	803	2	444	49.6	4.88	12570	22
False	High	IsMasterProtein	P04406	Glyceraldehyde-3-phosphate dehydrogenase OS=Homo sapiens OX=9606 GN=GAPDH PE=1 SV=3	0	360.094	78	22	1461	22	335	36	8.46	24710	22	0.662	1.064	0.744	1.111	-0.59	0.09	-0.43	0.15	0.0872917	0.956084	0.134713	0.873904	0.346478	1	0.477766	1	8.64929e+09	1.38949e+10	9.72451e+09	1.45091e+10	1.30637e+10	3	3	3	3	3	1.16601e+10	6.90013e+09	8.64929e+09	1.34185e+10	1.38949e+10	1.53193e+10	9.72451e+09	8.03096e+09
False	High	IsMasterProtein	P04439	HLA class I histocompatibility antigen, A alpha chain OS=Homo sapiens OX=9606 GN=HLA-A PE=1 SV=2	0	26.791	21	6	38	3	365	40.8	6	693	6	0.582	0.519	0.457	0.626	-0.78	-0.95	-1.13	-0.67	0.442951	0.131192	0.187121	0.18321	0.958848	1	0.58115	1	1.70597e+07	1.52206e+07	1.34163e+07	1.83751e+07	2.9337e+07	3	3	3	3	3	1.6364e+07	2.5853e+07	1.70597e+07	1.82508e+07	1.52206e+07	1.08644e+07	1.26715e+07	2.24489e+07
False	High	IsMasterProtein	P04632	Calpain small subunit 1 OS=Homo sapiens OX=9606 GN=CAPNS1 PE=1 SV=1	0	111.187	72	13	187	13	268	28.3	5.2	4509	13	0.672	0.86	0.786	1.007	-0.57	-0.22	-0.35	0.01	0.0447032	0.974952	0.364785	0.998042	0.218238	1	0.87279	1	1.60086e+08	2.04864e+08	1.87247e+08	2.39883e+08	2.38145e+08	3	3	3	3	3	1.71033e+08	1.4629e+08	1.60086e+08	2.04864e+08	2.93095e+08	1.92754e+08	1.87247e+08	1.72022e+08
False	High	IsMasterProtein	P04637	Cellular tumor antigen p53 OS=Homo sapiens OX=9606 GN=TP53 PE=1 SV=4	0	86.527	54	15	133	15	393	43.6	6.79	1625	15	0.734	0.949	0.705	1.059	-0.45	-0.08	-0.5	0.08	0.275362	0.919457	0.353863	0.998141	0.730739	1	0.85553	1	8.54229e+07	1.10395e+08	8.19824e+07	1.23127e+08	116308960	3	3	3	3	3	8.54229e+07	1.01995e+08	7.58857e+07	1.12373e+08	1.10395e+08	1.00293e+08	7.93684e+07	1.11413e+08
False	High	IsMasterProtein	P04732	Metallothionein-1E OS=Homo sapiens OX=9606 GN=MT1E PE=1 SV=1	0	60.696	67	5	179	2	61	6	7.96	3122	5	0.94	1.745	2.448	6.773	-0.09	0.8	1.29	2.76	0.974705	0.0739361	0.00437418	3.00158e-05	1	1	0.0544014	0.023914	4.90752e+07	9.10567e+07	1.27719e+08	3.53426e+08	5.21806e+07	3	3	3	3	3	4.90752e+07	5.45608e+07	3.09792e+07	9.10567e+07	1.09022e+08	8.76561e+07	1.27719e+08	2.04286e+08
False	High	IsMasterProtein	P04733	Metallothionein-1F OS=Homo sapiens OX=9606 GN=MT1F PE=1 SV=1	0	20.667	66	3	94	2	61	6.1	7.83	1686	3	4.047	2.59	17.74	19.597	2.02	1.37	4.15	4.29	0.000186396	0.000957421	9.84087e-08	7.63122e-08	0.00905985	0.54923	0.00011214	0.000212797	1.23294e+07	7.89038e+06	5.40456e+07	5.97042e+07	3.04652e+06	3	3	3	3	3	1.28294e+07	1.23294e+07	7.42047e+06	7.89038e+06	9.67374e+06	7.55367e+06	5.40456e+07	6.82861e+07
False	High	IsMasterProtein	P04792	Heat shock protein beta-1 OS=Homo sapiens OX=9606 GN=HSPB1 PE=1 SV=2	0	175.889	87	20	435	20	205	22.8	6.4	6097	20	0.777	1.423	0.989	1.59	-0.36	0.51	-0.02	0.67	0.264133	0.313043	0.855493	0.169381	0.714163	1	1	1	1.38346e+09	2.53311e+09	1.76011e+09	2.82966e+09	1.77958e+09	3	3	3	3	3	1.8232e+09	1.21605e+09	1.38346e+09	2.43955e+09	2.53311e+09	3.27585e+09	1.76011e+09	1.63214e+09
False	High	IsMasterProtein	P04818	Thymidylate synthase OS=Homo sapiens OX=9606 GN=TYMS PE=1 SV=3	0	57.18	39	10	66	10	313	35.7	7.01	746	10	0.468	0.905	0.26	0.769	-1.09	-0.14	-1.94	-0.38	0.0318577	0.631089	0.00037586	0.838274	0.176873	1	0.0118588	1	1.72813e+07	3.34142e+07	9.5895e+06	2.8371e+07	3.69121e+07	3	3	3	3	3	1.98014e+07	1.49894e+07	1.72813e+07	3.36057e+07	3.34142e+07	1.92912e+07	6.52347e+06	9.94643e+06
False	High	IsMasterProtein	P04843	Dolichyl-diphosphooligosaccharide--protein glycosyltransferase subunit 1 OS=Homo sapiens OX=9606 GN=RPN1 PE=1 SV=1	0	132.04	47	25	150	25	607	68.5	6.38	2001	25	0.898	1.077	1.308	1.087	-0.16	0.11	0.39	0.12	0.999816	0.970518	0.999997	0.964303	1	1	1	1	4.49017e+07	5.38532e+07	6.54229e+07	5.438e+07	5.00172e+07	3	3	3	3	3	4.14649e+07	8.23444e+07	4.49017e+07	5.38532e+07	6.83821e+07	2.41485e+07	6.54229e+07	8.95998e+07
False	High	IsMasterProtein	P04844	Dolichyl-diphosphooligosaccharide--protein glycosyltransferase subunit 2 OS=Homo sapiens OX=9606 GN=RPN2 PE=1 SV=3	0	57.72	30	10	44	10	631	69.2	5.69	441	10	0.61	1.779	0.976	1.263	-0.71	0.83	-0.04	0.34	0.922763	0.962747	0.990813	0.834867	1	1	1	1	6.65434e+06	1.94246e+07	1.06549e+07	1.37895e+07	1.09168e+07	3	3	3	3	3	3.52641e+06	2.66706e+07	6.65434e+06	2.19822e+07	1.94246e+07	2.20883e+06	1.06549e+07	2.68962e+07
False	High	IsMasterProtein	P04899	Guanine nucleotide-binding protein G(i) subunit alpha-2 OS=Homo sapiens OX=9606 GN=GNAI2 PE=1 SV=3	0	56.633	48	13	45	9	355	40.4	5.54	554	13	0.225	0.228	0.215	0.537	-2.15	-2.13	-2.22	-0.9	0.0813243	0.0558426	0.165336	0.273417	0.329399	1	0.538315	1	6.287e+06	6.35576e+06	5.99993e+06	1.49829e+07	2.78912e+07	3	3	3	3	3	5.77495e+06	9.42694e+06	6.287e+06	6.35576e+06	9.48605e+06	3.95249e+06	5.71054e+06	2.01521e+07
False	High	IsMasterProtein	P04920	Anion exchange protein 2 OS=Homo sapiens OX=9606 GN=SLC4A2 PE=1 SV=4	0	8.723	5	2	2	2	1241	136.9	6.29	47	2	0.01	0.01	0.01	0.01	-6.64	-6.64	-6.64	-6.64													2.22945e+06					2
False	High	IsMasterProtein	P05023	Sodium/potassium-transporting ATPase subunit alpha-1 OS=Homo sapiens OX=9606 GN=ATP1A1 PE=1 SV=1	0	205.178	43	36	152	36	1023	112.8	5.49	2387	36	0.526	0.522	0.426	0.447	-0.93	-0.94	-1.23	-1.16	0.209651	0.192994	0.0195574	0.0753919	0.615947	1	0.141171	0.886387	7.17434e+07	7.1191e+07	5.81103e+07	6.09666e+07	1.36421e+08	3	3	3	3	3	7.17434e+07	6.16424e+07	7.61581e+07	7.1191e+07	7.16045e+07	6.14576e+07	5.81103e+07	1.37805e+07
False	High	IsMasterProtein	P05026	Sodium/potassium-transporting ATPase subunit beta-1 OS=Homo sapiens OX=9606 GN=ATP1B1 PE=1 SV=1	0.001	5.565	11	2	3	2	303	35	8.53	26	2	0.2	0.01	0.168	0.01	-2.32	-6.64	-2.57	-6.64									556483		467091		2.77845e+06	1		1		3		556483					467091
False	High	IsMasterProtein	P05067	Amyloid-beta precursor protein OS=Homo sapiens OX=9606 GN=APP PE=1 SV=3	0	16.61	5	3	14	3	770	86.9	4.82	292	3	0.345	0.826	0.088	0.883	-1.54	-0.28	-3.5	-0.18	0.0182511	0.978714	4.21301e-05	0.999131	0.125783	1	0.00270514	1	2.07228e+06	4.96637e+06	531289	5.30833e+06	6.01442e+06	3	3	3	3	3	2.46692e+06	2.07228e+06	1.49057e+06	4.96637e+06	3.95005e+06	6.27063e+06	277312	531289
False	High	IsMasterProtein	P05091	Aldehyde dehydrogenase, mitochondrial OS=Homo sapiens OX=9606 GN=ALDH2 PE=1 SV=2	0	72.705	40	17	106	16	517	56.3	7.05	1018	17	0.509	0.844	0.44	0.788	-0.98	-0.25	-1.18	-0.34	0.0473798	0.99998	0.00594492	0.955822	0.226734	1	0.0669457	1	1.58724e+07	2.63252e+07	1.37357e+07	2.45839e+07	3.12032e+07	3	3	3	3	3	1.3503e+07	1.69262e+07	1.58724e+07	2.63252e+07	2.6483e+07	2.41637e+07	1.43751e+07	1.37357e+07
False	High	IsMasterProtein	P05114	Non-histone chromosomal protein HMG-14 OS=Homo sapiens OX=9606 GN=HMGN1 PE=1 SV=3	0	28.738	47	4	70	4	100	10.7	9.6	1602	4	0.989	1.246	1.587	1.504	-0.02	0.32	0.67	0.59	0.774271	0.999461	0.797592	0.859893	1	1	1	1	1.27775e+08	1.60933e+08	2.05028e+08	1.94215e+08	1.29164e+08	3	3	3	3	3	1.09696e+08	1.38958e+08	1.27775e+08	1.19979e+08	1.60933e+08	1.69899e+08	2.05028e+08	1.57832e+08
False	High	IsMasterProtein	P05121	Plasminogen activator inhibitor 1 OS=Homo sapiens OX=9606 GN=SERPINE1 PE=1 SV=1	0	34.735	30	8	37	8	402	45	7.2	430	8	1.399	1.254	0.872	1.322	0.48	0.33	-0.2	0.4	0.937082	0.655812	0.651842	0.768766	1	1	1	1	1.4839e+07	1.32974e+07	9.25095e+06	1.4022e+07	10605439	3	3	3	3	3	1.4839e+07	9.97354e+06	1.55092e+07	1.32974e+07	1.24206e+07	1.86764e+07	8.69573e+06	1.02292e+07
False	High	IsMasterProtein	P05141	ADP/ATP translocase 2 OS=Homo sapiens OX=9606 GN=SLC25A5 PE=1 SV=7	0	93.488	49	19	212	8	298	32.8	9.69	3720	19	0.521	0.93	0.636	0.788	-0.94	-0.1	-0.65	-0.34	0.252083	0.496834	0.492368	0.791989	0.696565	1	1	1	1.24829e+08	2.22709e+08	1.52386e+08	1.88605e+08	2.39437e+08	3	3	3	3	3	8.00167e+07	1.83119e+08	1.24829e+08	2.24427e+08	2.22709e+08	7.02773e+07	1.52386e+08	1.89623e+08
False	High	IsMasterProtein	P05161	Ubiquitin-like protein ISG15 OS=Homo sapiens OX=9606 GN=ISG15 PE=1 SV=5	0	41.921	45	7	56	7	165	17.9	7.44	604	7	0.948	1.08	0.866	1.131	-0.08	0.11	-0.21	0.18	0.91229	0.857485	0.66967	0.958728	1	1	1	1	8.6947e+07	9.90617e+07	7.93588e+07	1.03746e+08	9.16901e+07	3	3	3	3	3	9.86565e+07	6.74152e+07	8.6947e+07	9.68286e+07	9.90617e+07	1.22215e+08	8.23172e+07	7.26104e+07
False	High	IsMasterProtein	P05198	Eukaryotic translation initiation factor 2 subunit 1 OS=Homo sapiens OX=9606 GN=EIF2S1 PE=1 SV=3	0	174.094	73	27	351	27	315	36.1	5.08	6005	27	1.308	1.178	1.467	1.128	0.39	0.24	0.55	0.17	0.00127248	0.0247029	4.47903e-05	0.0735028	0.0256394	1	0.0028429	0.876007	5.71933e+08	5.15334e+08	6.41677e+08	4.93262e+08	4.37383e+08	3	3	3	3	3	5.85167e+08	5.16285e+08	5.71933e+08	4.67986e+08	5.48997e+08	5.15334e+08	6.03944e+08	6.47335e+08
False	High	IsMasterProtein	P05204	Non-histone chromosomal protein HMG-17 OS=Homo sapiens OX=9606 GN=HMGN2 PE=1 SV=3	0	13.05	30	2	13	2	90	9.4	9.99	192	2	0.751	0.66	1.301	1.105	-0.41	-0.6	0.38	0.14	0.470011	0.839578	0.887047	0.995611	0.992505	1	1	1	3.70304e+07	3.25764e+07	6.41626e+07	5.44914e+07	4.93327e+07	3	3	3	3	3	3.70304e+07	4.78387e+07	1.95104e+07	3.23868e+07	3.25764e+07	5.54986e+07	8.66455e+07	4.63735e+07
False	High	IsMasterProtein	P05362	Intercellular adhesion molecule 1 OS=Homo sapiens OX=9606 GN=ICAM1 PE=1 SV=2	0	12.103	10	3	24	3	532	57.8	7.99	172	3	1.134	0.729	1.199	0.649	0.18	-0.46	0.26	-0.62	0.989142	0.303146	0.998666	0.573321	1	1	1	1	3.62871e+06	2.33229e+06	3.83657e+06	2.07747e+06	3.20074e+06	3	3	3	3	3	3.36167e+06	5.66642e+06	3.62871e+06	2.33229e+06	983818	2.37643e+06	3.83657e+06	5.65411e+06
False	High	IsMasterProtein	P05386	60S acidic ribosomal protein P1 OS=Homo sapiens OX=9606 GN=RPLP1 PE=1 SV=1	0	46.164	89	4	85	3	114	11.5	4.32	1230	4	0.909	1.082	0.952	1.026	-0.14	0.11	-0.07	0.04	0.942503	0.948914	0.831805	0.923858	1	1	1	1	5.08539e+08	6.05629e+08	5.32719e+08	5.74285e+08	5.59542e+08	3	3	3	3	3	5.92677e+08	5.08539e+08	4.41025e+08	6.05629e+08	5.21134e+08	6.32115e+08	5.40227e+08	4.24436e+08
False	High	IsMasterProtein	P05387	60S acidic ribosomal protein P2 OS=Homo sapiens OX=9606 GN=RPLP2 PE=1 SV=1	0	92.172	95	10	174	9	115	11.7	4.54	2674	10	0.793	1.299	0.921	1.219	-0.34	0.38	-0.12	0.29	0.795572	0.618195	0.979335	0.62278	1	1	1	1	2.33797e+09	3.83064e+09	2.71611e+09	3.596e+09	2.94958e+09	3	3	3	3	3	3.25445e+09	2.32492e+09	2.33797e+09	3.16127e+09	3.83064e+09	4.2807e+09	2.71611e+09	2.64102e+09
False	High	IsMasterProtein	P05388	60S acidic ribosomal protein P0 OS=Homo sapiens OX=9606 GN=RPLP0 PE=1 SV=1	0	110.862	53	15	272	15	317	34.3	5.97	4979	15	0.62	1.004	0.841	1.049	-0.69	0.01	-0.25	0.07	4.56784e-05	0.899709	0.0439191	0.998968	0.00451972	1	0.228145	1	5.44547e+08	8.81803e+08	7.39309e+08	9.21475e+08	8.78714e+08	3	3	3	3	3	5.14761e+08	5.57125e+08	5.44547e+08	8.26629e+08	8.81803e+08	9.51414e+08	7.3068e+08	7.39309e+08
False	High	IsMasterProtein	P05413	Fatty acid-binding protein, heart OS=Homo sapiens OX=9606 GN=FABP3 PE=1 SV=4	0	54.646	69	9	106	9	133	14.8	6.8	2289	9	1.113	1.377	1.228	1.359	0.15	0.46	0.3	0.44	0.999795	0.503114	0.907689	0.325853	1	1	1	1	1.06963e+08	1.32313e+08	1.18054e+08	1.30651e+08	9.61094e+07	3	3	3	3	3	1.06963e+08	1.0704e+08	9.80881e+07	1.32313e+08	1.11169e+08	1.48352e+08	1.18054e+08	1.23544e+08
False	High	IsMasterProtein	P05423	DNA-directed RNA polymerase III subunit RPC4 OS=Homo sapiens OX=9606 GN=POLR3D PE=1 SV=2	0	8.735	8	2	18	2	398	44.4	6.98	113	2	0.444	1.251	0.98	1.111	-1.17	0.32	-0.03	0.15	0.0644691	0.979351	0.907041	0.98759	0.280175	1	1	1	993257	2.79634e+06	2.18965e+06	2.48363e+06	2.23463e+06	3	3	3	3	3	1.67183e+06	445754	993257	2.36562e+06	2.79634e+06	3.01023e+06	2.18965e+06	1.13416e+06
False	High	IsMasterProtein	P05455	Lupus La protein OS=Homo sapiens OX=9606 GN=SSB PE=1 SV=2	0	206.15	59	28	497	28	408	46.8	7.12	8642	28	1.122	1.281	1.211	1.157	0.17	0.36	0.28	0.21	0.999991	0.715221	0.84218	0.877707	1	1	1	1	5.68335e+08	6.48871e+08	6.13018e+08	5.85939e+08	5.06368e+08	3	3	3	3	3	6.29786e+08	4.43033e+08	5.68335e+08	6.1139e+08	6.48871e+08	6.54371e+08	5.6418e+08	6.13018e+08
False	High	IsMasterProtein	P05556	Integrin beta-1 OS=Homo sapiens OX=9606 GN=ITGB1 PE=1 SV=2	0	39.694	17	11	28	11	798	88.4	5.39	363	11	0.646	0.403	0.679	0.383	-0.63	-1.31	-0.56	-1.38	0.641977	0.0382607	0.519846	0.0577292	1	1	1	0.8475	1.52978e+07	9.52792e+06	1.60776e+07	9.06417e+06	2.3667e+07	3	3	3	3	3	1.52978e+07	1.48209e+07	2.06111e+07	1.13317e+07	9.52792e+06	5.93469e+06	1.60776e+07	1.33514e+07
False	High	IsMasterProtein	P05783	Keratin, type I cytoskeletal 18 OS=Homo sapiens OX=9606 GN=KRT18 PE=1 SV=2	0	418.648	85	46	1995	31	430	48	5.45	26947	46	0.876	1.181	0.947	1.27	-0.19	0.24	-0.08	0.35	0.799389	0.987804	0.895343	0.922391	1	1	1	1	8.97181e+09	1.20958e+10	9.69912e+09	1.30042e+10	1.02378e+10	3	3	3	3	3	1.23614e+10	7.42322e+09	8.97181e+09	1.09394e+10	1.20958e+10	1.34306e+10	9.69912e+09	8.81914e+09
False	High	IsMasterProtein	P05787	Keratin, type II cytoskeletal 8 OS=Homo sapiens OX=9606 GN=KRT8 PE=1 SV=7	0	549.122	86	61	2134	49	483	53.7	5.59	31631	61	1.081	1.38	1.15	1.364	0.11	0.46	0.2	0.45	0.999283	0.933714	0.999968	0.817119	1	1	1	1	1.3944e+10	1.77938e+10	1.48275e+10	1.75881e+10	1.28934e+10	3	3	3	3	3	1.80931e+10	1.13653e+10	1.3944e+10	1.43418e+10	1.77938e+10	1.91241e+10	1.48275e+10	1.37093e+10
False	High	IsMasterProtein	P06132	Uroporphyrinogen decarboxylase OS=Homo sapiens OX=9606 GN=UROD PE=1 SV=2	0	73.818	54	14	138	14	367	40.8	6.14	1513	14	1.003	1.438	1.315	1.205	0	0.52	0.39	0.27	0.871822	0.675187	0.923108	0.94785	1	1	1	1	5.03589e+07	7.22366e+07	6.60381e+07	6.05316e+07	5.02235e+07	3	3	3	3	3	5.03589e+07	5.22261e+07	5.03413e+07	7.22366e+07	5.43823e+07	7.81919e+07	6.80201e+07	5.61794e+07
False	High	IsMasterProtein	P06280	Alpha-galactosidase A OS=Homo sapiens OX=9606 GN=GLA PE=1 SV=1	0	30.335	24	7	23	7	429	48.7	5.6	316	7	0.533	0.592	0.363	0.369	-0.91	-0.76	-1.46	-1.44	0.394927	0.609323	0.0775819	0.176907	0.903534	1	0.330561	1	5.82154e+06	6.46603e+06	3.96253e+06	4.03434e+06	1.09192e+07	3	3	3	3	3	5.82154e+06	6.28618e+06	4.68335e+06	9.0228e+06	6.46603e+06	4.41589e+06	3.96253e+06	5.54638e+06
False	High	IsMasterProtein	P06396	Gelsolin OS=Homo sapiens OX=9606 GN=GSN PE=1 SV=1	0	118.802	35	20	244	20	782	85.6	6.28	4009	20	1.395	1.241	1.29	1.326	0.48	0.31	0.37	0.41	0.167718	0.495272	0.480143	0.433939	0.534709	1	1	1	1.38125e+08	1.22905e+08	1.27767e+08	1.31349e+08	9.90219e+07	3	3	3	3	3	1.48582e+08	1.22019e+08	1.38125e+08	1.22905e+08	1.00774e+08	1.50958e+08	1.31706e+08	1.27767e+08
False	High	IsMasterProtein	P06400	Retinoblastoma-associated protein OS=Homo sapiens OX=9606 GN=RB1 PE=1 SV=2	0	56.464	17	17	97	17	928	106.1	7.94	877	17	0.669	0.729	0.354	0.556	-0.58	-0.46	-1.5	-0.85	0.43708	0.50267	0.0165641	0.107836	0.955519	1	0.125718	0.961895	3.39327e+07	3.69518e+07	1.79794e+07	2.81781e+07	5.07207e+07	3	3	3	3	3	3.133e+07	3.39327e+07	3.42876e+07	4.27605e+07	3.69518e+07	2.50945e+07	1.79794e+07	3.20167e+07
False	High	IsMasterProtein	P06454	Prothymosin alpha OS=Homo sapiens OX=9606 GN=PTMA PE=1 SV=2	0	65.723	38	7	255	7	111	12.2	3.78	6198	7	0.683	1.366	0.921	1.443	-0.55	0.45	-0.12	0.53	0.308695	0.781838	0.787316	0.436421	0.781398	1	1	1	2.30112e+09	4.60051e+09	3.10168e+09	4.86034e+09	3.36904e+09	3	3	3	3	3	3.36685e+09	2.30112e+09	2.09847e+09	3.90881e+09	4.60051e+09	4.7739e+09	3.10168e+09	3.29317e+09
False	High	IsMasterProtein	P06493	Cyclin-dependent kinase 1 OS=Homo sapiens OX=9606 GN=CDK1 PE=1 SV=3	0	77.811	49	12	112	11	297	34.1	8.4	1472	12	0.483	0.875	0.523	0.881	-1.05	-0.19	-0.93	-0.18	0.00706076	0.788153	0.0154941	0.976703	0.0742384	1	0.120675	1	5.28097e+07	9.56851e+07	5.721e+07	9.63126e+07	1.09355e+08	3	3	3	3	3	6.3055e+07	5.11319e+07	5.28097e+07	9.56851e+07	1.04745e+08	7.01795e+07	5.721e+07	6.9625e+07
False	High	IsMasterProtein	P06576	ATP synthase subunit beta, mitochondrial OS=Homo sapiens OX=9606 GN=ATP5F1B PE=1 SV=3	0	290.638	76	28	487	28	529	56.5	5.4	8661	28	0.672	1.102	0.587	1.117	-0.57	0.14	-0.77	0.16	0.268971	0.7763	0.0366926	0.646806	0.721729	1	0.207386	1	5.32959e+08	8.73986e+08	4.65561e+08	8.85941e+08	7.93325e+08	3	3	3	3	3	6.50447e+08	4.80613e+08	5.32959e+08	7.18978e+08	8.73986e+08	1.0034e+09	4.92012e+08	4.2604e+08
False	High	IsMasterProtein	P06703	Protein S100-A6 OS=Homo sapiens OX=9606 GN=S100A6 PE=1 SV=1	0	42.961	38	4	109	4	90	10.2	5.48	1563	4	1.334	1.475	1.441	1.463	0.42	0.56	0.53	0.55	0.924798	0.798152	0.62996	0.422114	1	1	1	1	3.13756e+09	3.4693e+09	3.38995e+09	3.44213e+09	2.35255e+09	3	3	3	3	3	3.13756e+09	2.97671e+09	3.23285e+09	2.79052e+09	3.4693e+09	3.51104e+09	3.19774e+09	3.53019e+09
False	High	IsMasterProtein	P06730	Eukaryotic translation initiation factor 4E OS=Homo sapiens OX=9606 GN=EIF4E PE=1 SV=2	0	46.615	40	7	102	7	217	25.1	6.15	1518	7	0.987	1.088	0.89	1.026	-0.02	0.12	-0.17	0.04	0.992518	0.919774	0.45727	0.999508	1	1	0.992939	1	1.44844e+08	1.59727e+08	1.30615e+08	1.50557e+08	1.46786e+08	3	3	3	3	3	1.50177e+08	1.29589e+08	1.44844e+08	1.59727e+08	1.65119e+08	1.3266e+08	1.34066e+08	1.30615e+08
False	High	IsMasterProtein	P06733	Alpha-enolase OS=Homo sapiens OX=9606 GN=ENO1 PE=1 SV=2	0	286.04	74	29	1137	26	434	47.1	7.39	16665	29	0.891	1.122	1.049	1.206	-0.17	0.17	0.07	0.27	0.946815	0.413412	0.857348	0.296182	1	1	1	1	6.54386e+09	8.24183e+09	7.70638e+09	8.85814e+09	7.3468e+09	3	3	3	3	3	8.00194e+09	5.76613e+09	6.54386e+09	7.75596e+09	8.24183e+09	9.4661e+09	8.104e+09	7.70638e+09
False	High	IsMasterProtein	P06737	Glycogen phosphorylase, liver form OS=Homo sapiens OX=9606 GN=PYGL PE=1 SV=4	0	173.08	44	33	301	29	847	97.1	7.17	3644	33	1.173	0.949	1.01	0.57	0.23	-0.08	0.01	-0.81	0.986885	0.845681	0.99947	0.109435	1	1	1	0.962045	6.08849e+07	4.92272e+07	5.24134e+07	2.96023e+07	5.18939e+07	3	3	3	3	3	5.71961e+07	6.27294e+07	6.08849e+07	6.31209e+07	4.92272e+07	2.40784e+07	5.24134e+07	6.57813e+07
False	High	IsMasterProtein	P06744	Glucose-6-phosphate isomerase OS=Homo sapiens OX=9606 GN=GPI PE=1 SV=4	0	172.288	53	24	436	18	558	63.1	8.32	6065	24	0.655	0.682	0.618	0.636	-0.61	-0.55	-0.7	-0.65	0.5469	0.636479	0.322063	0.344137	1	1	0.80985	1	6.39831e+08	6.65538e+08	6.03045e+08	6.2134e+08	9.76389e+08	3	3	3	3	3	7.13068e+08	6.33453e+08	6.39831e+08	8.97591e+08	6.65538e+08	5.21052e+08	5.82681e+08	6.6515e+08
False	High	IsMasterProtein	P06746	DNA polymerase beta OS=Homo sapiens OX=9606 GN=POLB PE=1 SV=3	0	26.31	24	5	47	5	335	38.2	8.95	479	5	1.398	1.285	1.312	1.608	0.48	0.36	0.39	0.69	0.963685	0.972963	0.841444	0.657953	1	1	1	1	1.50539e+07	1.38441e+07	1.4128e+07	1.73188e+07	1.07709e+07	3	3	3	3	3	1.50539e+07	9.31177e+06	1.58886e+07	1.09e+07	1.42742e+07	1.38441e+07	1.4048e+07	1.4128e+07
False	High	IsMasterProtein	P06748	Nucleophosmin OS=Homo sapiens OX=9606 GN=NPM1 PE=1 SV=2	0	220.477	52	16	724	16	294	32.6	4.78	12168	16	1.014	1.216	1.218	1.363	0.02	0.28	0.28	0.45	0.999998	0.760287	0.720408	0.239523	1	1	1	1	1.19e+10	1.42798e+10	1.42944e+10	1.6002e+10	1.17404e+10	3	3	3	3	3	1.47348e+10	1.03639e+10	1.19e+10	1.24621e+10	1.42798e+10	1.55132e+10	1.42944e+10	1.47062e+10
False	High	IsMasterProtein	P06753	Tropomyosin alpha-3 chain OS=Homo sapiens OX=9606 GN=TPM3 PE=1 SV=2	0	111.067	37	18	343	6	285	32.9	4.72	4246	18	0.71	1.144	0.955	1.138	-0.49	0.19	-0.07	0.19	0.40429	0.860688	0.995342	0.69556	0.914765	1	1	1	2.82766e+08	4.55545e+08	3.80114e+08	4.53282e+08	3.98156e+08	3	3	3	3	3	4.2438e+08	2.82766e+08	2.65949e+08	4.01863e+08	4.55545e+08	4.74379e+08	4.00453e+08	3.53682e+08
False	High	IsMasterProtein	P06756	Integrin alpha-V OS=Homo sapiens OX=9606 GN=ITGAV PE=1 SV=2	0	37.817	14	10	27	10	1048	116	5.68	210	10	0.779	1.08	0.366	1.033	-0.36	0.11	-1.45	0.05	0.563589	1	0.0030821	0.970167	1	1	0.0427168	1	6.2759e+06	8.70736e+06	2.95098e+06	8.3284e+06	8.06102e+06	3	3	3	3	3	6.81392e+06	5.65452e+06	6.2759e+06	8.70736e+06	9.34709e+06	6.54983e+06	2.82321e+06	2.95098e+06
False	High	IsMasterProtein	P06865	Beta-hexosaminidase subunit alpha OS=Homo sapiens OX=9606 GN=HEXA PE=1 SV=2	0	10.969	7	4	8	4	529	60.7	5.16	41	4	0.868	0.588	0.813	0.501	-0.2	-0.77	-0.3	-1	0.844077	0.145781	0.622081	0.0384192	1	1	1	0.8475	1.02762e+07	6.95709e+06	9.61465e+06	5.92886e+06	1.18325e+07	3	3	3	3	3	1.34926e+07	1.02762e+07	7.80491e+06	1.00327e+07	3.36707e+06	6.95709e+06	1.0251e+07	9.61465e+06
False	High	IsMasterProtein	P07099	Epoxide hydrolase 1 OS=Homo sapiens OX=9606 GN=EPHX1 PE=1 SV=1	0	19.046	15	6	10	6	455	52.9	7.25	51	6	0.616	0.689	0.631	0.485	-0.7	-0.54	-0.66	-1.05	0.907534	0.494621	0.956269	0.389896	1	1	1	1	3.38039e+06	3.77899e+06	3.46116e+06	2.65856e+06	5.48686e+06	3	3	3	3	3	2.16505e+06	1.23839e+07	3.38039e+06	4.74774e+06	3.77899e+06	904170	3.46116e+06	1.1893e+07
False	High	IsMasterProtein	P07108	Acyl-CoA-binding protein OS=Homo sapiens OX=9606 GN=DBI PE=1 SV=2	0	60.372	72	6	161	6	87	10	6.57	1801	6	0.473	1.181	0.538	0.837	-1.08	0.24	-0.9	-0.26	0.350155	0.938168	0.113534	0.99998	0.841668	1	0.428232	1	3.80194e+08	9.49271e+08	4.32352e+08	6.73085e+08	8.04085e+08	3	3	3	3	3	7.24428e+08	3.31773e+08	3.80194e+08	9.49271e+08	6.64466e+08	9.94429e+08	4.42328e+08	2.70589e+08
False	High	IsMasterProtein	P07195	L-lactate dehydrogenase B chain OS=Homo sapiens OX=9606 GN=LDHB PE=1 SV=2	0	193.157	58	21	514	19	334	36.6	6.05	8332	21	0.933	0.947	0.831	0.734	-0.1	-0.08	-0.27	-0.45	0.999836	0.994	0.893766	0.439086	1	1	1	1	1.62522e+09	1.64965e+09	1.44791e+09	1.2779e+09	1.74219e+09	3	3	3	3	3	1.7342e+09	1.40834e+09	1.62522e+09	1.96713e+09	1.64965e+09	1.10807e+09	1.44791e+09	1.45751e+09
False	High	IsMasterProtein	P07199	Major centromere autoantigen B OS=Homo sapiens OX=9606 GN=CENPB PE=1 SV=2	0	14.318	9	4	14	4	599	65.1	4.55	71	4	0.449	0.923	0.842	1.042	-1.16	-0.12	-0.25	0.06	0.0246631	0.892419	0.851789	0.999743	0.152198	1	1	1	2.1581e+06	4.43711e+06	4.04507e+06	5.00653e+06	4.80631e+06	3	3	3	3	3	2.1581e+06	4.03568e+06	1.65073e+06	3.9451e+06	4.43711e+06	4.54798e+06	3.88217e+06	4.77399e+06
False	High	IsMasterProtein	P07203	Glutathione peroxidase 1 OS=Homo sapiens OX=9606 GN=GPX1 PE=1 SV=4	0	10.925	24	3	14	3	203	22.1	6.55	81	3	1.307	0.525	0.65	0.525	0.39	-0.93	-0.62	-0.93	0.969563	0.0878876	0.185539	0.0547923	1	1	0.578185	0.8475	1.21615e+07	4.88255e+06	6.05039e+06	4.8835e+06	9.30139e+06	3	3	3	3	3	1.57999e+07	9.25282e+06	1.21615e+07	4.53802e+06	4.88255e+06	5.9111e+06	9.13917e+06	3.4258e+06
False	High	IsMasterProtein	P07237	Protein disulfide-isomerase OS=Homo sapiens OX=9606 GN=P4HB PE=1 SV=3	0	226.044	72	37	531	37	508	57.1	4.87	8345	37	1.357	0.959	1.235	0.973	0.44	-0.06	0.3	-0.04	0.0362866	0.999997	0.199264	0.999439	0.192406	1	0.60332	1	5.1342e+08	3.62637e+08	4.66974e+08	3.67926e+08	3.78255e+08	3	3	3	3	3	4.99555e+08	5.1342e+08	5.22356e+08	3.75252e+08	3.62637e+08	3.43045e+08	4.92728e+08	4.66974e+08
False	High	IsMasterProtein	P07305	Histone H1.0 OS=Homo sapiens OX=9606 GN=H1-0 PE=1 SV=3	0	38.246	28	6	70	6	194	20.9	10.84	1782	6	1.614	0.402	1.464	0.647	0.69	-1.31	0.55	-0.63	0.402156	0.035186	0.715575	0.312666	0.91251	1	1	1	2.0262e+08	5.04905e+07	1.83761e+08	8.12041e+07	1.2554e+08	3	3	3	3	3	1.82025e+08	2.06994e+08	2.0262e+08	5.04905e+07	4.95022e+07	1.12274e+08	2.10971e+08	1.83761e+08
False	High	IsMasterProtein	P07311	Acylphosphatase-1 OS=Homo sapiens OX=9606 GN=ACYP1 PE=1 SV=2	0	31.533	54	7	63	7	99	11.3	9.31	1081	7	0.659	1.16	0.622	1.077	-0.6	0.21	-0.68	0.11	0.536845	0.760418	0.181754	0.975985	1	1	0.570496	1	3.43801e+07	6.0537e+07	3.24875e+07	5.62125e+07	5.22008e+07	3	3	3	3	3	5.42267e+07	2.81385e+07	3.43801e+07	5.66384e+07	6.0537e+07	7.49919e+07	3.36263e+07	2.94162e+07
False	High	IsMasterProtein	P07339	Cathepsin D OS=Homo sapiens OX=9606 GN=CTSD PE=1 SV=1	0	116.97	47	16	280	16	412	44.5	6.54	3213	16	1.006	1.056	1.059	0.922	0.01	0.08	0.08	-0.12	0.985967	0.882626	0.872459	0.568552	1	1	1	1	3.21335e+08	3.37079e+08	3.38071e+08	2.94581e+08	3.19349e+08	3	3	3	3	3	3.21335e+08	3.08765e+08	3.81683e+08	3.37079e+08	3.16528e+08	3.91885e+08	3.37315e+08	3.38071e+08
False	High	IsMasterProtein	P07355	Annexin A2 OS=Homo sapiens OX=9606 GN=ANXA2 PE=1 SV=2	0	300.359	78	34	786	34	339	38.6	7.75	13014	34	0.844	1.03	1.009	0.923	-0.24	0.04	0.01	-0.11	0.880096	0.999037	0.997042	0.984947	1	1	1	1	5.5045e+09	6.71081e+09	6.57932e+09	6.01937e+09	6.51842e+09	3	3	3	3	3	7.48261e+09	5.23857e+09	5.5045e+09	7.41003e+09	6.30714e+09	6.71081e+09	6.94052e+09	6.57932e+09
False	High	IsMasterProtein	P07384	Calpain-1 catalytic subunit OS=Homo sapiens OX=9606 GN=CAPN1 PE=1 SV=1	0	91.778	35	23	178	23	714	81.8	5.67	2256	23	1.179	0.94	0.886	0.582	0.24	-0.09	-0.17	-0.78	0.999982	0.515807	0.947618	0.12541	1	1	1	0.99686	6.17446e+07	4.92164e+07	4.64086e+07	3.0472e+07	5.23707e+07	3	3	3	3	3	5.46035e+07	6.17446e+07	6.46861e+07	6.18907e+07	4.92164e+07	2.20005e+07	4.64086e+07	6.30173e+07
False	High	IsMasterProtein	P07437	Tubulin beta chain OS=Homo sapiens OX=9606 GN=TUBB PE=1 SV=2	0	385.658	73	28	1074	5	444	49.6	4.89	18628	28	0.607	0.719	0.589	0.651	-0.72	-0.48	-0.76	-0.62	0.400898	0.587299	0.206671	0.47853	0.910774	1	0.614228	1	5.50815e+08	6.52517e+08	5.34393e+08	5.91353e+08	9.08051e+08	3	3	3	3	3	5.50815e+08	6.62242e+08	5.44533e+08	7.76883e+08	6.52517e+08	4.60909e+08	5.12599e+08	5.75063e+08
False	High	IsMasterProtein	P07602	Prosaposin OS=Homo sapiens OX=9606 GN=PSAP PE=1 SV=2	0	103.522	36	19	228	19	524	58.1	5.17	3982	19	1.346	0.977	1.472	1.02	0.43	-0.03	0.56	0.03	0.0391022	0.681832	0.0115294	0.857233	0.201175	1	0.102241	1	4.27706e+08	3.1024e+08	4.67811e+08	3.23901e+08	3.17701e+08	3	3	3	3	3	4.81245e+08	4.02966e+08	4.27706e+08	3.1024e+08	3.07388e+08	4.07166e+08	4.66961e+08	5.04574e+08
False	High	IsMasterProtein	P07686	Beta-hexosaminidase subunit beta OS=Homo sapiens OX=9606 GN=HEXB PE=1 SV=3	0	62.002	31	15	127	15	556	63.1	6.76	1696	15	0.782	0.861	0.772	0.671	-0.35	-0.22	-0.37	-0.58	0.717845	0.408936	0.403589	0.0241595	1	1	0.922718	0.8475	4.93056e+07	5.4254e+07	4.86707e+07	4.22677e+07	6.30265e+07	3	3	3	3	3	7.04975e+07	4.93056e+07	4.77431e+07	5.4254e+07	4.53323e+07	5.43925e+07	4.79852e+07	5.70405e+07
False	High	IsMasterProtein	P07711	Cathepsin L1 OS=Homo sapiens OX=9606 GN=CTSL PE=1 SV=2	0	8.92	10	3	23	3	333	37.5	5.45	506	3	1.171	1.01	0.959	1.039	0.23	0.01	-0.06	0.05	0.849262	0.998804	0.997788	1	1	1	1	1	6.93056e+07	5.97784e+07	5.67733e+07	6.15104e+07	5.92098e+07	3	3	3	3	3	6.93056e+07	6.68855e+07	7.22251e+07	5.31677e+07	5.97784e+07	7.42664e+07	4.67287e+07	9.08626e+07
False	High	IsMasterProtein	P07737	Profilin-1 OS=Homo sapiens OX=9606 GN=PFN1 PE=1 SV=2	0	135.328	94	13	541	13	140	15	8.27	8876	13	0.8	1.072	0.806	1.179	-0.32	0.1	-0.31	0.24	0.564713	0.804691	0.307544	0.366811	1	1	0.785867	1	5.89747e+09	7.90297e+09	5.93917e+09	8.68747e+09	7.3706e+09	3	3	3	3	3	7.89091e+09	5.18686e+09	5.89747e+09	7.59619e+09	7.90297e+09	8.78904e+09	6.2515e+09	5.56554e+09
False	High	IsMasterProtein	P07741	Adenine phosphoribosyltransferase OS=Homo sapiens OX=9606 GN=APRT PE=1 SV=2	0	60.123	70	10	140	10	180	19.6	6.02	2483	10	0.743	1.051	0.847	1.091	-0.43	0.07	-0.24	0.13	0.0410031	0.866186	0.172419	0.946228	0.207122	1	0.55194	1	1.31069e+08	1.8537e+08	1.49307e+08	1.92374e+08	1.76299e+08	3	3	3	3	3	1.60143e+08	1.17584e+08	1.31069e+08	1.83535e+08	1.8537e+08	2.16237e+08	1.49307e+08	1.30011e+08
False	High	IsMasterProtein	P07814	Bifunctional glutamate/proline--tRNA ligase OS=Homo sapiens OX=9606 GN=EPRS1 PE=1 SV=5	0	358.603	52	63	573	62	1512	170.5	7.33	8200	63	4.674	1.409	1.572	0.673	2.22	0.49	0.65	-0.57	0.0491746	0.998541	0.846565	0.249729	0.233365	1	1	1	2.57238e+08	7.75511e+07	8.65411e+07	3.70441e+07	5.50392e+07	3	3	3	3	3	1.09592e+08	2.57238e+08	3.29295e+08	8.27947e+07	7.75511e+07	7.63988e+07	8.65411e+07	1.41482e+08
False	High	IsMasterProtein	P07858	Cathepsin B OS=Homo sapiens OX=9606 GN=CTSB PE=1 SV=3	0	88.657	39	12	152	12	339	37.8	6.3	2364	12	1.179	0.903	0.671	0.893	0.24	-0.15	-0.58	-0.16	0.579129	0.986783	0.330916	0.981855	1	1	0.824975	1	2.62919e+08	2.01522e+08	1.49651e+08	1.99163e+08	2.23088e+08	3	3	3	3	3	2.62919e+08	2.43247e+08	2.65602e+08	2.10937e+08	2.01522e+08	1.89745e+08	1.49651e+08	2.21011e+08
False	High	IsMasterProtein	P07900	Heat shock protein HSP 90-alpha OS=Homo sapiens OX=9606 GN=HSP90AA1 PE=1 SV=5	0	548.702	66	59	2094	40	732	84.6	5.02	26380	59	1.552	1.158	1.443	0.986	0.63	0.21	0.53	-0.02	0.0942778	0.992532	0.292658	0.857138	0.365565	1	0.765903	1	5.51336e+09	4.11258e+09	5.12592e+09	3.50376e+09	3.55226e+09	3	3	3	3	3	5.40889e+09	5.51336e+09	5.62471e+09	4.11258e+09	4.25187e+09	3.93162e+09	5.35013e+09	4.60389e+09
False	High	IsMasterProtein	P07910	Heterogeneous nuclear ribonucleoproteins C1/C2 OS=Homo sapiens OX=9606 GN=HNRNPC PE=1 SV=4	0	126.499	54	20	433	9	306	33.7	5.08	8503	20	1.387	1.52	1.444	1.584	0.47	0.6	0.53	0.66	0.530587	0.271439	0.452176	0.24307	1	1	0.988195	1	2.90516e+09	3.18333e+09	3.02417e+09	3.31845e+09	2.09465e+09	3	3	3	3	3	2.90516e+09	3.30591e+09	2.8355e+09	3.18333e+09	3.38148e+09	3.09633e+09	2.8699e+09	3.31016e+09
False	High	IsMasterProtein	P07919	Cytochrome b-c1 complex subunit 6, mitochondrial OS=Homo sapiens OX=9606 GN=UQCRH PE=1 SV=2	0	30.673	67	5	74	5	91	10.7	4.44	960	5	0.577	0.915	0.678	1.05	-0.79	-0.13	-0.56	0.07	0.00257445	0.999367	0.0310457	0.934321	0.0409318	1	0.184736	1	8.86336e+07	1.40517e+08	1.04174e+08	1.61243e+08	1.53551e+08	3	3	3	3	3	9.07232e+07	7.53002e+07	8.86336e+07	1.32945e+08	1.40517e+08	1.98726e+08	1.04174e+08	8.79471e+07
False	High	IsMasterProtein	P07942	Laminin subunit beta-1 OS=Homo sapiens OX=9606 GN=LAMB1 PE=1 SV=2	0	7.365	2	3	3	3	1786	197.9	4.94	40	3	0.602	0.445	0.214	0.494	-0.73	-1.17	-2.23	-1.02	0.961051	0.513492	0.489581	0.911609	1	1	1	1	2.43704e+06	1.80093e+06	865297	2.00108e+06	4.05136e+06	2	3	3	3	3	3.83913e+06	1.54701e+06		293160	1.80093e+06	3.41332e+06	4.03853e+06	464443
False	High	IsMasterProtein	P07947	Tyrosine-protein kinase Yes OS=Homo sapiens OX=9606 GN=YES1 PE=1 SV=3	0	30.034	20	7	45	4	543	60.8	6.74	397	7	0.618	0.818	0.544	0.774	-0.69	-0.29	-0.88	-0.37	0.0554608	0.257678	0.0415852	0.277285	0.250864	1	0.220451	1	4.85075e+07	6.4182e+07	4.26819e+07	6.06995e+07	7.84642e+07	3	3	3	3	3	4.85075e+07	4.87605e+07	4.80883e+07	6.4182e+07	6.60862e+07	4.59281e+07	4.20552e+07	5.75326e+07
False	High	IsMasterProtein	P07954	Fumarate hydratase, mitochondrial OS=Homo sapiens OX=9606 GN=FH PE=1 SV=3	0	127.581	55	21	262	21	510	54.6	8.76	3926	21	0.75	1.057	0.513	0.914	-0.42	0.08	-0.96	-0.13	0.27496	0.916606	0.00164275	0.941322	0.730739	1	0.0287519	1	1.97506e+08	2.78576e+08	1.35231e+08	2.40924e+08	2.6346e+08	3	3	3	3	3	2.24206e+08	1.78363e+08	1.97506e+08	2.56024e+08	2.78576e+08	3.27753e+08	1.42726e+08	1.15574e+08
False	High	IsMasterProtein	P07996	Thrombospondin-1 OS=Homo sapiens OX=9606 GN=THBS1 PE=1 SV=2	0	30.981	10	10	35	10	1170	129.3	4.94	455	10	2.544	0.754	1.386	0.385	1.35	-0.41	0.47	-1.38	0.0311723	0.994026	0.156736	0.646268	0.175833	1	0.521769	1	1.68443e+07	4.99074e+06	9.17656e+06	2.55188e+06	6.61988e+06	3	3	3	3	3	1.05861e+07	2.17423e+07	1.68443e+07	7.00464e+06	4.67436e+06	4.99074e+06	9.17656e+06	1.71596e+07
False	High	IsMasterProtein	P08047	Transcription factor Sp1 OS=Homo sapiens OX=9606 GN=SP1 PE=1 SV=3	0	22.622	12	5	49	5	785	80.6	7.34	330	5	0.537	0.936	1.107	1.005	-0.9	-0.09	0.15	0.01	0.287427	0.98602	0.811101	0.933031	0.749121	1	1	1	5.90239e+06	1.02945e+07	1.21667e+07	1.10455e+07	1.09945e+07	3	3	3	3	3	7.77316e+06	5.90239e+06	4.63392e+06	1.02945e+07	1.03655e+07	9.68615e+06	1.21667e+07	8.12748e+06
False	High	IsMasterProtein	P08133	Annexin A6 OS=Homo sapiens OX=9606 GN=ANXA6 PE=1 SV=3	0	401.475	75	52	842	52	673	75.8	5.6	13048	52	0.714	1.248	2.287	1.165	-0.49	0.32	1.19	0.22	0.0198411	0.587026	0.000277458	0.994033	0.132617	1	0.00963598	1	3.46112e+08	6.04988e+08	1.10838e+09	5.64605e+08	4.84574e+08	3	3	3	3	3	4.06131e+08	3.14495e+08	3.46112e+08	6.04988e+08	5.55112e+08	7.18229e+08	1.10838e+09	1.09466e+09
False	High	IsMasterProtein	P08134	Rho-related GTP-binding protein RhoC OS=Homo sapiens OX=9606 GN=RHOC PE=1 SV=1	0	50.068	31	8	77	2	193	22	6.58	1396	8	0.854	0.643	0.637	0.737	-0.23	-0.64	-0.65	-0.44	0.926942	0.837779	0.157297	0.76312	1	1	0.522621	1	3.44253e+07	2.59266e+07	2.56615e+07	2.97201e+07	4.03073e+07	3	3	3	3	3	3.7143e+07	2.48378e+07	3.44253e+07	2.59266e+07	2.56146e+07	3.86557e+07	2.56615e+07	8.28349e+06
False	High	IsMasterProtein	P08183	ATP-dependent translocase ABCB1 OS=Homo sapiens OX=9606 GN=ABCB1 PE=1 SV=3	0	34.055	9	7	11	7	1280	141.4	9	145	7	0.44	0.618	0.378	1.147	-1.18	-0.7	-1.4	0.2	0.804621		0.783653	0.794563	1		1	1	2.94891e+06	4.13532e+06	2.53118e+06	7.67878e+06	6.6967e+06	3	1	2	3	3	2.94891e+06	2.39431e+06	3.73188e+06	4.13532e+06				1.98541e+06
False	High	IsMasterProtein	P08195	4F2 cell-surface antigen heavy chain OS=Homo sapiens OX=9606 GN=SLC3A2 PE=1 SV=3	0	190.512	47	27	251	27	630	68	5.01	5046	27	0.38	0.334	0.307	0.298	-1.4	-1.58	-1.7	-1.75	0.0206895	0.0123756	0.00777652	0.0257992	0.136639	1	0.0787926	0.8475	8.46546e+07	7.44525e+07	6.84341e+07	6.62948e+07	2.22827e+08	3	3	3	3	3	8.25509e+07	8.62869e+07	8.46546e+07	8.80826e+07	7.44525e+07	6.72839e+07	6.84341e+07	7.0829e+07
False	High	IsMasterProtein	P08236	Beta-glucuronidase OS=Homo sapiens OX=9606 GN=GUSB PE=1 SV=2	0	25.988	15	8	44	8	651	74.7	7.02	242	8	1.124	0.678	0.824	0.534	0.17	-0.56	-0.28	-0.91	0.982207	0.399917	0.911919	0.0626877	1	1	1	0.853247	1.53146e+07	9.24442e+06	1.12323e+07	7.27266e+06	1.36291e+07	3	3	3	3	3	1.53146e+07	7.32791e+06	1.63522e+07	9.24442e+06	9.65651e+06	9.16594e+06	1.12323e+07	1.05989e+07
False	High	IsMasterProtein	P08237	ATP-dependent 6-phosphofructokinase, muscle type OS=Homo sapiens OX=9606 GN=PFKM PE=1 SV=2	0	110.628	38	23	170	21	780	85.1	7.99	1976	23	0.416	0.466	0.383	0.373	-1.26	-1.1	-1.39	-1.42	0.0668738	0.219075	0.0475078	0.0506194	0.288588	1	0.239071	0.8475	2.49706e+07	2.79629e+07	2.29699e+07	2.23875e+07	6.0003e+07	3	3	3	3	3	1.87756e+07	2.49706e+07	2.75304e+07	3.96495e+07	2.79629e+07	2.03986e+07	1.96809e+07	2.44372e+07
False	High	IsMasterProtein	P08238	Heat shock protein HSP 90-beta OS=Homo sapiens OX=9606 GN=HSP90AB1 PE=1 SV=4	0	451.623	68	56	1531	39	724	83.2	5.03	18460	56	1.243	1.22	1.173	1.052	0.31	0.29	0.23	0.07	0.553316	0.899385	0.872164	0.994053	1	1	1	1	2.88981e+09	2.83618e+09	2.72678e+09	2.44528e+09	2.3244e+09	3	3	3	3	3	3.15902e+09	2.6649e+09	2.88981e+09	2.83618e+09	2.84486e+09	2.49588e+09	2.81736e+09	2.72678e+09
False	High	IsMasterProtein	P08240	Signal recognition particle receptor subunit alpha OS=Homo sapiens OX=9606 GN=SRPRA PE=1 SV=2	0	40.535	21	12	19	12	638	69.8	8.95	212	12	0.939	1.085	1.099	1.132	-0.09	0.12	0.14	0.18	0.854891	0.689345	0.915863	0.768099	1	1	1	1	5.36708e+06	6.20086e+06	6.2835e+06	6.46769e+06	5.71511e+06	3	3	3	3	3	2.54408e+06	1.04583e+07	5.36708e+06	6.70621e+06	6.20086e+06	1.9181e+06	6.2835e+06	9.3738e+06
False	High	IsMasterProtein	P08243	Asparagine synthetase [glutamine-hydrolyzing] OS=Homo sapiens OX=9606 GN=ASNS PE=1 SV=4	0	214.468	53	29	385	29	561	64.3	6.86	5757	29	3.593	1.312	4.925	0.635	1.85	0.39	2.3	-0.66	5.69373e-05	0.769285	7.5658e-06	0.257357	0.00534729	1	0.000928408	1	4.92768e+08	1.79867e+08	6.75412e+08	8.70323e+07	1.37144e+08	3	3	3	3	3	4.92768e+08	4.84519e+08	5.33405e+08	2.10133e+08	1.79867e+08	1.0953e+08	6.75412e+08	8.02719e+08
False	High	IsMasterProtein	P08397	Porphobilinogen deaminase OS=Homo sapiens OX=9606 GN=HMBS PE=1 SV=2	0	80.137	43	13	147	13	361	39.3	7.18	2132	13	0.827	1.312	0.9	1.188	-0.27	0.39	-0.15	0.25	0.434095	0.349693	0.943869	0.62983	0.951734	1	1	1	5.93187e+07	9.40975e+07	6.45089e+07	8.52137e+07	7.17004e+07	3	3	3	3	3	7.30177e+07	4.68673e+07	5.93187e+07	7.76445e+07	9.40975e+07	1.05248e+08	6.45089e+07	6.41053e+07
False	High	IsMasterProtein	P08559	Pyruvate dehydrogenase E1 component subunit alpha, somatic form, mitochondrial OS=Homo sapiens OX=9606 GN=PDHA1 PE=1 SV=3	0	82.627	51	16	123	16	390	43.3	8.06	1654	16	0.755	1.063	0.724	1.082	-0.41	0.09	-0.47	0.11	0.0247757	0.84479	0.0224374	0.754779	0.152198	1	0.152633	1	1.55362e+08	2.18712e+08	1.48942e+08	2.22712e+08	2.05755e+08	3	3	3	3	3	1.6711e+08	1.21638e+08	1.55362e+08	2.18712e+08	2.05578e+08	2.58662e+08	1.48942e+08	1.36318e+08
False	High	IsMasterProtein	P08574	Cytochrome c1, heme protein, mitochondrial OS=Homo sapiens OX=9606 GN=CYC1 PE=1 SV=3	0	24.346	25	6	28	6	325	35.4	9	201	6	0.235	0.747	0.407	0.579	-2.09	-0.42	-1.3	-0.79	0.017914	0.962503	0.122406	0.679589	0.123922	1	0.449718	1	7.55217e+06	2.40104e+07	1.30647e+07	1.86036e+07	3.21342e+07	3	3	3	3	3	7.55217e+06	6.65634e+06	1.00696e+07	2.40104e+07	1.92004e+07	2.57429e+07	1.30647e+07	8.60338e+06
False	High	IsMasterProtein	P08579	U2 small nuclear ribonucleoprotein B'' OS=Homo sapiens OX=9606 GN=SNRPB2 PE=1 SV=1	0	36.799	28	7	110	4	225	25.5	9.72	1972	7	0.745	1.192	1.017	1.181	-0.42	0.25	0.02	0.24	0.231228	0.992085	0.973057	0.93192	0.661793	1	1	1	1.23526e+08	1.97593e+08	1.68515e+08	1.95633e+08	1.6572e+08	3	3	3	3	3	1.61459e+08	8.45794e+07	1.23526e+08	1.8771e+08	1.98249e+08	1.97593e+08	1.68515e+08	1.29398e+08
False	High	IsMasterProtein	P08621	U1 small nuclear ribonucleoprotein 70 kDa OS=Homo sapiens OX=9606 GN=SNRNP70 PE=1 SV=2	0	154.335	51	24	325	24	437	51.5	9.94	3968	24	0.789	1.104	0.881	1.156	-0.34	0.14	-0.18	0.21	0.557155	0.891115	0.920294	0.84307	1	1	1	1	2.11489e+08	2.95735e+08	2.3612e+08	3.0972e+08	2.67963e+08	3	3	3	3	3	2.74171e+08	1.95684e+08	2.11489e+08	2.65544e+08	2.95735e+08	3.4401e+08	2.33108e+08	2.3612e+08
False	High	IsMasterProtein	P08670	Vimentin OS=Homo sapiens OX=9606 GN=VIM PE=1 SV=4	0	446.185	82	57	1182	51	466	53.6	5.12	17597	57	0.905	0.964	1.038	1.026	-0.14	-0.05	0.05	0.04	0.96579	0.986465	0.967535	0.584212	1	1	1	1	1.73481e+09	1.8476e+09	1.98949e+09	1.96574e+09	1.91634e+09	3	3	3	3	3	2.35106e+09	1.71337e+09	1.73481e+09	1.80464e+09	1.9852e+09	1.8476e+09	1.98949e+09	1.60186e+09
False	High	IsMasterProtein	P08708	40S ribosomal protein S17 OS=Homo sapiens OX=9606 GN=RPS17 PE=1 SV=2	0	85.964	63	8	216	8	135	15.5	9.85	2600	8	0.788	1.251	0.927	1.26	-0.34	0.32	-0.11	0.33	0.100432	0.958693	0.537999	0.858793	0.379858	1	1	1	5.96793e+08	9.46932e+08	7.0148e+08	9.53913e+08	7.57117e+08	3	3	3	3	3	7.10515e+08	5.56285e+08	5.96793e+08	7.64866e+08	9.46932e+08	9.84734e+08	7.0148e+08	6.42247e+08
False	High	IsMasterProtein	P08727	Keratin, type I cytoskeletal 19 OS=Homo sapiens OX=9606 GN=KRT19 PE=1 SV=4	0	329.09	89	40	756	27	400	44.1	5.14	12322	40	0.834	1.124	0.865	1.059	-0.26	0.17	-0.21	0.08	0.832194	0.941551	0.811622	0.991777	1	1	1	1	2.07419e+09	2.79283e+09	2.15136e+09	2.63136e+09	2.48575e+09	3	3	3	3	3	2.74698e+09	1.67387e+09	2.07419e+09	2.56665e+09	2.79283e+09	3.01427e+09	2.15136e+09	1.88459e+09
False	High	IsMasterProtein	P08754	Guanine nucleotide-binding protein G(i) subunit alpha OS=Homo sapiens OX=9606 GN=GNAI3 PE=1 SV=3	0	44.288	30	9	45	5	354	40.5	5.69	587	9	0.558	0.325	0.566	0.264	-0.84	-1.62	-0.82	-1.92	0.130333	0.0387496	0.263314	0.0508098	0.450516	1	0.71676	0.8475	9.87227e+06	5.75957e+06	1.00125e+07	4.67451e+06	1.77013e+07	3	3	3	3	3	9.87227e+06	4.04056e+06	1.11167e+07	7.35747e+06	5.75957e+06	3.50164e+06	1.00125e+07	1.11712e+07
False	High	IsMasterProtein	P08758	Annexin A5 OS=Homo sapiens OX=9606 GN=ANXA5 PE=1 SV=2	0	150.398	75	23	370	23	320	35.9	5.05	5305	23	1.049	1.08	1.088	1.052	0.07	0.11	0.12	0.07	0.691494	0.47017	0.786906	0.906799	1	1	1	1	5.77293e+08	5.94314e+08	5.98737e+08	5.78871e+08	5.50247e+08	3	3	3	3	3	6.97782e+08	5.77293e+08	5.63943e+08	5.6406e+08	5.94314e+08	7.62467e+08	5.98737e+08	6.10857e+08
False	High	IsMasterProtein	P08779	Keratin, type I cytoskeletal 16 OS=Homo sapiens OX=9606 GN=KRT16 PE=1 SV=4	0	164.119	57	31	209	15	473	51.2	5.05	4067	31	0.141	0.39	0.288	0.471	-2.82	-1.36	-1.8	-1.09	0.993169	0.977661	0.966776	0.951994	1	1	1	1	1.96235e+06	5.41567e+06	3.99862e+06	6.54228e+06	1.38842e+07	3	2	3	3	3	862347	3.0116e+08	1.96235e+06		5.40398e+06	5.42738e+06	4.43763e+07	3.99862e+06
False	High	IsMasterProtein	P08865	40S ribosomal protein SA OS=Homo sapiens OX=9606 GN=RPSA PE=1 SV=4	0	168.071	64	18	293	18	295	32.8	4.87	5243	18	0.84	1.099	0.885	1.079	-0.25	0.14	-0.18	0.11	0.573518	0.615137	0.849437	0.703118	1	1	1	1	1.05181e+09	1.37534e+09	1.10754e+09	1.35015e+09	1.25175e+09	3	3	3	3	3	1.27227e+09	9.33147e+08	1.05181e+09	1.28672e+09	1.37534e+09	1.50288e+09	1.07196e+09	1.10754e+09
False	High	IsMasterProtein	P08910	Monoacylglycerol lipase ABHD2 OS=Homo sapiens OX=9606 GN=ABHD2 PE=1 SV=1	0	6.112	5	2	3	2	425	48.3	6.7	48	2	100		100		6.64		6.64										1.93601e+06		468383			3		1			1.19178e+06	8.21376e+06	1.93601e+06					468383
False	High	IsMasterProtein	P08962	CD63 antigen OS=Homo sapiens OX=9606 GN=CD63 PE=1 SV=2	0	6.337	8	2	9	2	238	25.6	7.81	88	2	0.497	0.281	0.423	0.197	-1.01	-1.83	-1.24	-2.34	0.769929	0.289759	0.434624	0.1369	1	1	0.96735	1	1.51568e+07	8.58411e+06	1.28994e+07	6.00564e+06	3.04961e+07	3	3	3	3	3	1.24869e+07	1.94574e+07	1.51568e+07	1.89911e+07	8.58411e+06	5.4269e+06	1.28994e+07	1.44226e+07
False	High	IsMasterProtein	P09001	39S ribosomal protein L3, mitochondrial OS=Homo sapiens OX=9606 GN=MRPL3 PE=1 SV=1	0	27.554	27	8	39	8	348	38.6	9.48	411	8	0.67	0.881	0.673	0.942	-0.58	-0.18	-0.57	-0.09	0.0951701	0.931785	0.0784557	0.998782	0.368252	1	0.334027	1	7.20747e+07	9.47916e+07	7.24313e+07	1.01366e+08	1.07632e+08	3	3	3	3	3	5.74537e+07	7.20747e+07	9.38705e+07	9.27479e+07	9.47916e+07	9.92395e+07	5.87696e+07	8.6984e+07
False	High	IsMasterProtein	P09012	U1 small nuclear ribonucleoprotein A OS=Homo sapiens OX=9606 GN=SNRPA PE=1 SV=3	0	50.309	41	10	152	7	282	31.3	9.83	1896	10	0.924	1.212	1.09	1.211	-0.11	0.28	0.12	0.28	0.999998	0.612245	0.982698	0.684162	1	1	1	1	3.02118e+08	3.95993e+08	3.56146e+08	3.95821e+08	3.26793e+08	3	3	3	3	3	4.42782e+08	2.5028e+08	3.02118e+08	3.95754e+08	3.95993e+08	4.48774e+08	3.73202e+08	3.34676e+08
False	High	IsMasterProtein	P09104	Gamma-enolase OS=Homo sapiens OX=9606 GN=ENO2 PE=1 SV=3	0	137.919	59	18	328	12	434	47.2	5.03	4317	18	0.834	1.071	0.909	1.144	-0.26	0.1	-0.14	0.19	0.874585	0.661437	0.999975	0.410508	1	1	1	1	6.72564e+07	8.63457e+07	7.33e+07	9.22258e+07	8.0623e+07	3	3	3	3	3	8.2063e+07	5.66559e+07	6.72564e+07	8.63457e+07	7.63236e+07	9.89903e+07	7.33e+07	7.88832e+07
False	High	IsMasterProtein	P09110	3-ketoacyl-CoA thiolase, peroxisomal OS=Homo sapiens OX=9606 GN=ACAA1 PE=1 SV=2	0	94.861	53	13	120	13	424	44.3	8.44	1158	13	0.81	0.973	0.952	0.926	-0.3	-0.04	-0.07	-0.11	0.956778	0.99996	0.753165	0.999371	1	1	1	1	1.75492e+07	2.10655e+07	2.06028e+07	2.00518e+07	2.16528e+07	3	3	3	3	3	1.89956e+07	1.60264e+07	1.75492e+07	2.10655e+07	1.72702e+07	2.12796e+07	2.06028e+07	1.8777e+07
False	High	IsMasterProtein	P09132	Signal recognition particle 19 kDa protein OS=Homo sapiens OX=9606 GN=SRP19 PE=1 SV=3	0	39.195	60	6	54	6	144	16.1	9.85	1108	6	1.215	0.973	1.282	1.004	0.28	-0.04	0.36	0.01	0.0845837	0.983463	0.0441007	0.997542	0.338477	1	0.228311	1	3.01495e+07	2.41477e+07	3.18319e+07	2.49199e+07	24824163	3	3	3	3	3	2.99828e+07	3.13037e+07	3.01495e+07	2.15767e+07	2.41477e+07	2.6378e+07	3.18319e+07	3.2173e+07
False	High	IsMasterProtein	P09211	Glutathione S-transferase P OS=Homo sapiens OX=9606 GN=GSTP1 PE=1 SV=2	0	125.583	62	13	335	13	210	23.3	5.64	5828	13	1.107	1.065	1.168	0.9	0.15	0.09	0.22	-0.15	0.432231	0.937199	0.388177	0.84269	0.950395	1	0.903742	1	1.6939e+09	1.62966e+09	1.78749e+09	1.37779e+09	1.53053e+09	3	3	3	3	3	2.04759e+09	1.56269e+09	1.6939e+09	1.75868e+09	1.46328e+09	1.62966e+09	1.89005e+09	1.78749e+09
False	High	IsMasterProtein	P09234	U1 small nuclear ribonucleoprotein C OS=Homo sapiens OX=9606 GN=SNRPC PE=1 SV=1	0	44.74	25	4	97	4	159	17.4	9.67	1905	4	0.614	1.019	0.797	1.244	-0.7	0.03	-0.33	0.31	0.0801846	0.999966	0.588927	0.61305	0.326453	1	1	1	1.30715e+08	2.17088e+08	1.69715e+08	2.6497e+08	2.13031e+08	3	3	3	3	3	1.70179e+08	1.30715e+08	1.14558e+08	2.17088e+08	1.96905e+08	2.31508e+08	1.89832e+08	1.5232e+08
False	High	IsMasterProtein	P09327	Villin-1 OS=Homo sapiens OX=9606 GN=VIL1 PE=1 SV=4	0	93.239	34	22	112	22	827	92.6	6.39	1394	22	0.539	0.707	0.32	0.501	-0.89	-0.5	-1.64	-1	0.163399	0.930776	0.00915953	0.129318	0.525474	1	0.0873557	1	1.81353e+07	2.37885e+07	1.076e+07	1.68553e+07	3.36304e+07	3	3	3	3	3	2.4432e+07	1.08106e+07	1.81353e+07	2.87469e+07	2.37885e+07	2.13294e+07	1.49644e+07	1.076e+07
False	High	IsMasterProtein	P09382	Galectin-1 OS=Homo sapiens OX=9606 GN=LGALS1 PE=1 SV=2	0	102.157	94	11	272	11	135	14.7	5.5	5595	11	1.011	1.166	0.928	0.961	0.02	0.22	-0.11	-0.06	0.993623	0.98583	0.979539	0.999906	1	1	1	1	1.32492e+09	1.52744e+09	1.21518e+09	1.25876e+09	1.30996e+09	3	3	3	3	3	1.85012e+09	1.29178e+09	1.32492e+09	1.6197e+09	1.3294e+09	1.52744e+09	1.49237e+09	1.19596e+09
False	High	IsMasterProtein	P09417	Dihydropteridine reductase OS=Homo sapiens OX=9606 GN=QDPR PE=1 SV=2	0	98.413	64	12	179	12	244	25.8	7.37	3161	12	0.577	0.773	0.645	0.8	-0.79	-0.37	-0.63	-0.32	0.684535	0.999978	0.509165	0.999472	1	1	1	1	6.2526e+07	8.37943e+07	6.99226e+07	8.66373e+07	1.08332e+08	3	3	3	3	3	1.09894e+08	6.2526e+07	6.03861e+07	8.37943e+07	7.94633e+07	1.34488e+08	7.55375e+07	6.45559e+07
False	High	IsMasterProtein	P09429	High mobility group protein B1 OS=Homo sapiens OX=9606 GN=HMGB1 PE=1 SV=3	0	249.998	69	22	649	16	215	24.9	5.74	9401	22	0.897	1.001	0.993	1.02	-0.16	0	-0.01	0.03	0.873614	0.997585	0.996235	0.998828	1	1	1	1	2.63167e+09	2.9351e+09	2.9124e+09	2.9906e+09	2.93266e+09	3	3	3	3	3	2.63167e+09	2.30482e+09	2.87011e+09	2.9351e+09	2.49616e+09	3.64792e+09	3.09964e+09	2.36166e+09
False	High	IsMasterProtein	P09455	Retinol-binding protein 1 OS=Homo sapiens OX=9606 GN=RBP1 PE=1 SV=2	0	110.457	81	13	268	13	135	15.8	5.11	5261	13	0.659	1.025	0.77	0.97	-0.6	0.04	-0.38	-0.04	0.0726758	0.98906	0.179432	0.983393	0.304842	1	0.565861	1	8.4875e+08	1.3204e+09	9.91768e+08	1.24937e+09	1.28805e+09	3	3	3	3	3	1.03404e+09	7.42137e+08	8.4875e+08	1.3204e+09	1.36079e+09	1.26099e+09	1.05145e+09	7.73161e+08
False	High	IsMasterProtein	P09493	Tropomyosin alpha-1 chain OS=Homo sapiens OX=9606 GN=TPM1 PE=1 SV=2	0	63.504	31	13	154	4	284	32.7	4.74	2462	13	0.732	1.144	0.938	1.098	-0.45	0.19	-0.09	0.13	0.760361	0.945064	0.893024	0.95325	1	1	1	1	2.9013e+08	4.53299e+08	3.71546e+08	4.35009e+08	3.96182e+08	3	3	3	3	3	4.72935e+08	2.87696e+08	2.9013e+08	4.04635e+08	4.53299e+08	4.8865e+08	3.71546e+08	3.2387e+08
False	High	IsMasterProtein	P09496	Clathrin light chain A OS=Homo sapiens OX=9606 GN=CLTA PE=1 SV=1	0	45.866	23	10	152	10	248	27.1	4.51	1449	10	0.661	1.04	0.892	1.159	-0.6	0.06	-0.17	0.21	0.731797	0.989067	0.987426	0.779353	1	1	1	1	3.35159e+08	5.27595e+08	4.52374e+08	5.87911e+08	5.07245e+08	3	3	3	3	3	5.57362e+08	3.35159e+08	3.17112e+08	4.30992e+08	5.27595e+08	6.78767e+08	4.52374e+08	4.27832e+08
False	High	IsMasterProtein	P09497	Clathrin light chain B OS=Homo sapiens OX=9606 GN=CLTB PE=1 SV=1	0	35.933	25	7	112	7	229	25.2	4.64	1562	7	1.271	1.05	0.934	1.131	0.35	0.07	-0.1	0.18	0.98903	0.999409	0.990295	0.996797	1	1	1	1	3.54997e+08	2.93296e+08	2.60875e+08	3.15906e+08	2.79383e+08	3	3	3	3	3	3.54997e+08	1.83282e+08	5.49079e+08	2.6581e+08	2.93296e+08	3.66456e+08	6.15518e+08	2.19488e+08
False	High	IsMasterProtein	P09525	Annexin A4 OS=Homo sapiens OX=9606 GN=ANXA4 PE=1 SV=4	0	112.075	67	19	244	19	319	35.9	6.13	5259	19	1.208	1.151	1.176	1.102	0.27	0.2	0.23	0.14	0.0956433	0.159907	0.31186	0.864118	0.36931	1	0.794536	1	2.27308e+08	2.16475e+08	2.21279e+08	2.07335e+08	1.88121e+08	3	3	3	3	3	2.65411e+08	2.25034e+08	2.27308e+08	2.15028e+08	2.16475e+08	2.66189e+08	2.21279e+08	2.18207e+08
False	High	IsMasterProtein	P09543	2',3'-cyclic-nucleotide 3'-phosphodiesterase OS=Homo sapiens OX=9606 GN=CNP PE=1 SV=2	0	65.604	34	14	68	14	421	47.5	9.07	845	14	0.283	0.543	0.48	0.53	-1.82	-0.88	-1.06	-0.92	0.0399442	0.181064	0.161614	0.160596	0.203804	1	0.530262	1	9.47587e+06	1.81721e+07	1.60732e+07	1.77229e+07	3.34595e+07	3	3	3	3	3	9.47587e+06	8.25138e+06	2.02149e+07	2.32719e+07	1.81721e+07	9.74866e+06	1.60732e+07	1.46383e+07
False	High	IsMasterProtein	P09601	Heme oxygenase 1 OS=Homo sapiens OX=9606 GN=HMOX1 PE=1 SV=1	0	10.241	15	3	6	3	288	32.8	8.25	33	3	100		100	100	6.64		6.64	6.64									2.39168e+06		1.05222e+07	601923		2		3	1			2.92462e+06	1.95586e+06				1.05222e+07	8.01868e+06
False	High	IsMasterProtein	P09622	Dihydrolipoyl dehydrogenase, mitochondrial OS=Homo sapiens OX=9606 GN=DLD PE=1 SV=2	0	112.094	39	15	143	15	509	54.1	7.85	3233	15	0.518	0.942	0.434	0.971	-0.95	-0.09	-1.21	-0.04	0.000947946	1	0.000201538	0.999991	0.0214391	1	0.00806445	1	9.19303e+07	1.67156e+08	7.69257e+07	1.72263e+08	1.77391e+08	3	3	3	3	3	9.64094e+07	9.06602e+07	9.19303e+07	1.62217e+08	1.67156e+08	1.82498e+08	9.74317e+07	7.33356e+07
False	High	IsMasterProtein	P09651	Heterogeneous nuclear ribonucleoprotein A1 OS=Homo sapiens OX=9606 GN=HNRNPA1 PE=1 SV=5	0	305.689	58	30	972	25	372	38.7	9.13	11879	30	0.694	0.939	0.848	1.105	-0.53	-0.09	-0.24	0.14	0.0403665	0.999999	0.488668	0.644625	0.205391	1	1	1	2.78081e+09	3.76227e+09	3.39713e+09	4.42986e+09	4.00772e+09	3	3	3	3	3	3.25915e+09	2.66829e+09	2.78081e+09	3.76227e+09	3.48814e+09	4.32254e+09	3.49234e+09	3.13443e+09
False	High	IsMasterProtein	P09661	U2 small nuclear ribonucleoprotein A' OS=Homo sapiens OX=9606 GN=SNRPA1 PE=1 SV=2	0	83.061	48	14	173	14	255	28.4	8.62	3015	14	0.767	1.229	0.92	1.215	-0.38	0.3	-0.12	0.28	0.254573	0.850181	0.835989	0.694931	0.699696	1	1	1	1.56073e+08	2.50229e+08	1.87229e+08	2.47379e+08	2.0358e+08	3	3	3	3	3	2.06774e+08	1.10451e+08	1.56073e+08	2.19537e+08	2.65405e+08	2.50229e+08	1.87229e+08	1.54457e+08
False	High	IsMasterProtein	P09669	Cytochrome c oxidase subunit 6C OS=Homo sapiens OX=9606 GN=COX6C PE=1 SV=2	0.001	4.539	20	2	15	2	75	8.8	10.39	212	2	0.373	0.528	0.378	1.16	-1.42	-0.92	-1.4	0.21	0.0677421	0.217445	0.0847935	0.955288	0.290991	1	0.349165	1	4.65789e+07	6.59251e+07	4.71461e+07	1.44807e+08	1.248e+08	3	3	3	3	3	3.4039e+07	7.25216e+07	4.65789e+07	6.59251e+07	8.43522e+07	4.5707e+07	4.71461e+07	4.01521e+07
False	High	IsMasterProtein	P09874	Poly [ADP-ribose] polymerase 1 OS=Homo sapiens OX=9606 GN=PARP1 PE=1 SV=4	0	177.182	43	34	242	34	1014	113	8.88	3403	34	0.507	0.698	1.259	0.626	-0.98	-0.52	0.33	-0.67	0.1796	0.625006	0.994876	0.814459	0.560458	1	1	1	4.18723e+07	5.76957e+07	1.0405e+08	5.17743e+07	8.26437e+07	3	3	3	3	3	4.18723e+07	3.11265e+07	4.34004e+07	6.12664e+07	5.76957e+07	3.44892e+07	1.0405e+08	4.37449e+07
False	High	IsMasterProtein	P09884	DNA polymerase alpha catalytic subunit OS=Homo sapiens OX=9606 GN=POLA1 PE=1 SV=2	0	40.574	10	12	38	12	1462	165.8	5.85	420	12	0.661	0.747	0.577	0.413	-0.6	-0.42	-0.79	-1.28	0.499798	0.519574	0.320589	0.0206414	1	1	0.807248	0.8475	6.74234e+06	7.61968e+06	5.8852e+06	4.21266e+06	1.01965e+07	3	3	3	3	3	6.74234e+06	5.76064e+06	6.7624e+06	8.46221e+06	7.61968e+06	4.21457e+06	6.14339e+06	5.12928e+06
False	High	IsMasterProtein	P09960	Leukotriene A-4 hydrolase OS=Homo sapiens OX=9606 GN=LTA4H PE=1 SV=2	0	199.903	60	30	349	30	611	69.2	6.18	4673	30	1.436	1.093	1.269	0.787	0.52	0.13	0.34	-0.35	0.596738	0.969438	0.968094	0.179464	1	1	1	1	1.40311e+08	1.06806e+08	1.23976e+08	7.68675e+07	9.7729e+07	3	3	3	3	3	1.40311e+08	1.37554e+08	1.58743e+08	1.32168e+08	1.06806e+08	7.21629e+07	1.23976e+08	1.37138e+08
False	High	IsMasterProtein	P09972	Fructose-bisphosphate aldolase C OS=Homo sapiens OX=9606 GN=ALDOC PE=1 SV=2	0	58.879	40	12	196	6	364	39.4	6.87	1914	12	0.757	1.034	0.84	1.08	-0.4	0.05	-0.25	0.11	0.110198	0.940914	0.302251	0.716088	0.405322	1	0.778694	1	4.35394e+08	5.95032e+08	4.83137e+08	6.21289e+08	5.75252e+08	3	3	3	3	3	4.89939e+08	4.35394e+08	4.10409e+08	5.95032e+08	5.58173e+08	6.31565e+08	4.87333e+08	4.83137e+08
False	High	IsMasterProtein	P0C1Z6	TCF3 fusion partner OS=Homo sapiens OX=9606 GN=TFPT PE=1 SV=1	0	8.481	10	2	14	2	253	28.3	5.21	177	2	0.852	1.148	0.818	1.28	-0.23	0.2	-0.29	0.36	0.999813	0.617725	0.764903	0.460677	1	1	1	1	4.54087e+06	6.11937e+06	4.35797e+06	6.81982e+06	5.32982e+06	3	3	3	3	3	6.79699e+06	4.54087e+06	4.22881e+06	5.80792e+06	6.84151e+06	6.11937e+06	3.38045e+06	4.6215e+06
False	High	IsMasterProtein	P0CAP2	DNA-directed RNA polymerase II subunit GRINL1A OS=Homo sapiens OX=9606 GN=POLR2M PE=1 SV=1	0	13.298	14	4	16	4	368	41.7	6.39	101	4	1.445	1.164	1.502	1.224	0.53	0.22	0.59	0.29	0.0750183	0.912241	0.0697261	0.338857	0.311476	1	0.308022	1	6.22352e+06	5.01542e+06	6.46997e+06	5.27057e+06	4.30714e+06	3	3	3	3	3	7.75118e+06	6.22352e+06	5.04065e+06	3.71741e+06	5.01542e+06	5.15868e+06	7.21482e+06	6.46997e+06
False	High	IsMasterProtein	P0CG12	Decreased expression in renal and prostate cancer protein OS=Homo sapiens OX=9606 GN=DERPC PE=1 SV=1	0	14.302	8	3	28	3	524	51.4	12.41	268	3	0.74	1.293	0.939	1.165	-0.43	0.37	-0.09	0.22	0.805982	0.466555	0.997599	0.791881	1	1	1	1	9.15364e+06	1.59854e+07	1.16108e+07	1.44064e+07	1.23676e+07	3	3	3	3	3	1.29325e+07	9.15364e+06	7.69484e+06	1.42983e+07	1.59854e+07	1.82865e+07	1.16108e+07	9.93679e+06
False	High	IsMasterProtein	P0CG13	Chromosome transmission fidelity protein 8 homolog OS=Homo sapiens OX=9606 GN=CHTF8 PE=1 SV=1	0.001	5.017	21	2	5	2	121	13.3	8.18	48	2	0.438	0.896	0.767	0.963	-1.19	-0.16	-0.38	-0.05	0.0343856	0.953648	0.281926	0.960355	0.185161	1	0.747739	1	1.38141e+06	2.82223e+06	2.41621e+06	3.03594e+06	3.15124e+06	3	3	3	3	3	1.21373e+06	1.38141e+06	1.52791e+06	2.82223e+06	3.06589e+06	2.37371e+06	2.41621e+06	1.08346e+06
False	High	IsMasterProtein	P0CW19	LIM and senescent cell antigen-like-containing domain protein 3 OS=Homo sapiens OX=9606 GN=LIMS3 PE=2 SV=1	0	23.904	44	4	60	4	117	13.2	5.49	819	4	0.723	1.046	0.731	1.053	-0.47	0.06	-0.45	0.07	0.637476	0.807074	0.283172	0.515973	1	1	0.748955	1	8.87387e+07	1.28399e+08	8.97175e+07	1.29188e+08	1.22743e+08	3	3	3	3	3	1.24867e+08	7.75136e+07	8.87387e+07	1.30082e+08	1.23262e+08	1.28399e+08	9.07913e+07	8.21188e+07
False	High	IsMasterProtein	P0DMV9	Heat shock 70 kDa protein 1B OS=Homo sapiens OX=9606 GN=HSPA1B PE=1 SV=1	0	291.6	61	32	739	20	641	70	5.66	12297	32	1.655	1.217	2.607	1.412	0.73	0.28	1.38	0.5	0.0147568	0.490631	0.000231023	0.0213088	0.112656	1	0.00873775	0.8475	7.8503e+08	5.77167e+08	1.23691e+09	6.6988e+08	4.7441e+08	3	3	3	3	3	7.51659e+08	8.26779e+08	7.8503e+08	5.38989e+08	5.77167e+08	6.04171e+08	1.23691e+09	1.41962e+09
False	High	IsMasterProtein	P0DN76	Splicing factor U2AF 35 kDa subunit-like protein OS=Homo sapiens OX=9606 GN=U2AF1L5 PE=1 SV=1	0	51.623	44	8	101	8	240	27.9	8.81	2017	8	0.709	1.061	0.779	1.018	-0.5	0.09	-0.36	0.03	0.017877	0.99936	0.0172563	0.999989	0.123821	1	0.128595	1	1.66451e+08	2.48875e+08	1.82865e+08	2.38871e+08	2.34629e+08	3	3	3	3	3	2.12396e+08	1.59734e+08	1.66451e+08	2.16516e+08	2.48875e+08	2.62071e+08	1.66173e+08	1.84901e+08
False	High	IsMasterProtein	P0DP23	Calmodulin-1 OS=Homo sapiens OX=9606 GN=CALM1 PE=1 SV=1	0	103.107	58	11	300	11	149	16.8	4.22	5606	11	0.876	1.086	0.898	0.933	-0.19	0.12	-0.16	-0.1	0.99997	0.917333	0.977026	0.990069	1	1	1	1	3.43773e+09	4.26335e+09	3.52403e+09	3.66272e+09	3.92463e+09	3	3	3	3	3	4.81403e+09	3.18062e+09	3.43773e+09	4.24442e+09	4.26335e+09	4.42448e+09	3.52403e+09	3.25928e+09
False	High	IsMasterProtein	P0DPB6	DNA-directed RNA polymerases I and III subunit RPAC2 OS=Homo sapiens OX=9606 GN=POLR1D PE=1 SV=1	0	31.149	41	4	58	3	133	15.2	5.8	782	4	1.085	1.058	0.971	0.959	0.12	0.08	-0.04	-0.06	0.985029	0.370917	0.999716	0.999996	1	1	1	1	2.31445e+07	2.2572e+07	2.07105e+07	2.04594e+07	2.13374e+07	3	3	3	3	3	2.49128e+07	2.01998e+07	2.31445e+07	2.2572e+07	2.1908e+07	5.28697e+07	2.07105e+07	1.82303e+07
False	High	IsMasterProtein	P10071	Transcriptional activator GLI3 OS=Homo sapiens OX=9606 GN=GLI3 PE=1 SV=6	0	9.576	2	2	7	2	1580	169.8	7.4	83	2	0.01	0.899	0.01	1.78	-6.64	-0.15	-6.64	0.83		0.755005		0.75713		1		1		1.22132e+06		2.41797e+06	1.35833e+06		2		3	3				1.47314e+06		1.01255e+06
False	High	IsMasterProtein	P10109	Adrenodoxin, mitochondrial OS=Homo sapiens OX=9606 GN=FDX1 PE=1 SV=1	0	33.876	34	6	30	6	184	19.4	5.83	577	6	0.194	1.252	0.079	1.182	-2.36	0.32	-3.65	0.24	0.166671	0.796907	0.00278173	0.880796	0.532289	1	0.0401063	1	1.07963e+07	6.95654e+07	4.4123e+06	6.56495e+07	5.55625e+07	3	3	3	3	3	4.29671e+07	8.56536e+06	1.07963e+07	6.03484e+07	6.95654e+07	7.57645e+07	8.3978e+06	3.94756e+06
False	High	IsMasterProtein	P10155	60 kDa SS-A/Ro ribonucleoprotein OS=Homo sapiens OX=9606 GN=RO60 PE=1 SV=2	0	55.393	29	13	65	13	538	60.6	8.03	731	13	1.854	1.23	1.542	0.704	0.89	0.3	0.62	-0.51	0.546993	0.931821	0.896973	0.563723	1	1	1	1	3.57923e+07	2.37451e+07	2.97619e+07	1.35948e+07	1.93066e+07	3	3	3	3	3	3.57923e+07	3.34513e+07	3.59033e+07	2.37451e+07	2.65479e+07	7.46495e+06	3.13103e+07	2.97619e+07
False	High	IsMasterProtein	P10253	Lysosomal alpha-glucosidase OS=Homo sapiens OX=9606 GN=GAA PE=1 SV=4	0	19.998	5	4	28	4	952	105.3	6	340	4	1.416	0.93	1.383	1.094	0.5	-0.11	0.47	0.13	0.899567	0.497146	0.841847	0.997567	1	1	1	1	1.34376e+07	8.82275e+06	1.31254e+07	1.03828e+07	9.49186e+06	3	3	3	3	3	1.36102e+07	1.34376e+07	1.08557e+07	1.07251e+07	5.07467e+06	8.82275e+06	1.44125e+07	1.13643e+07
False	High	IsMasterProtein	P10398	Serine/threonine-protein kinase A-Raf OS=Homo sapiens OX=9606 GN=ARAF PE=1 SV=2	0	14.58	8	4	19	3	606	67.5	9.01	139	4	1.554	1.068	0.953	0.706	0.64	0.09	-0.07	-0.5	0.804083	0.999996	0.999933	0.932675	1	1	1	1	7.84094e+06	5.38957e+06	4.81121e+06	3.56204e+06	5.04713e+06	3	3	3	3	3	7.84094e+06	4.6795e+06	9.78609e+06	6.34672e+06	5.38957e+06	2.59763e+06	4.81121e+06	6.23602e+06
False	High	IsMasterProtein	P10515	Dihydrolipoyllysine-residue acetyltransferase component of pyruvate dehydrogenase complex, mitochondrial OS=Homo sapiens OX=9606 GN=DLAT PE=1 SV=3	0	83.935	34	18	124	18	647	69	7.84	1429	18	0.174	0.503	0.238	0.725	-2.52	-0.99	-2.07	-0.46	0.00812474	0.666709	0.00679454	0.992643	0.0801053	1	0.0725714	1	1.78831e+07	5.16941e+07	2.44478e+07	7.4514e+07	1.02821e+08	3	3	3	3	3	1.5252e+07	3.64834e+07	1.78831e+07	5.06677e+07	5.16941e+07	6.29323e+07	2.44478e+07	2.51398e+07
False	High	IsMasterProtein	P10599	Thioredoxin OS=Homo sapiens OX=9606 GN=TXN PE=1 SV=3	0	26.095	54	6	123	6	105	11.7	4.92	2076	6	1.163	1.317	1.613	1.429	0.22	0.4	0.69	0.52	0.35952	0.129347	0.0046412	0.0144457	0.85154	1	0.0563712	0.828038	7.527e+09	8.52175e+09	1.04381e+10	9.25035e+09	6.47237e+09	3	3	3	3	3	9.23478e+09	7.12422e+09	7.527e+09	8.23815e+09	8.58178e+09	8.52175e+09	1.04381e+10	1.09023e+10
False	High	IsMasterProtein	P10606	Cytochrome c oxidase subunit 5B, mitochondrial OS=Homo sapiens OX=9606 GN=COX5B PE=1 SV=2	0	40.927	50	8	105	8	129	13.7	8.81	1093	8	0.303	0.852	0.288	0.897	-1.72	-0.23	-1.8	-0.16	0.0026287	0.999983	0.00055975	0.999462	0.0413796	1	0.0153017	1	1.58387e+08	4.45354e+08	1.50437e+08	4.68652e+08	5.22578e+08	3	3	3	3	3	2.51652e+08	1.52529e+08	1.58387e+08	3.85242e+08	4.45354e+08	5.6406e+08	1.79807e+08	1.50437e+08
False	High	IsMasterProtein	P10619	Lysosomal protective protein OS=Homo sapiens OX=9606 GN=CTSA PE=1 SV=2	0	34.716	19	7	52	7	480	54.4	6.61	1046	7	0.893	0.852	0.546	0.806	-0.16	-0.23	-0.87	-0.31	0.958193	0.981768	0.0349137	0.85201	1	1	0.201003	1	5.31637e+07	5.07286e+07	3.24923e+07	4.79979e+07	5.95596e+07	3	3	3	3	3	5.31637e+07	5.32216e+07	4.74709e+07	5.75871e+07	4.89793e+07	5.07286e+07	3.24923e+07	4.7319e+07
False	High	IsMasterProtein	P10636	Microtubule-associated protein tau OS=Homo sapiens OX=9606 GN=MAPT PE=1 SV=5	0	16.373	8	4	11	4	758	78.9	6.71	149	4	0.485	0.903	0.523	0.507	-1.04	-0.15	-0.94	-0.98	0.992649	0.884712	0.991274	0.999145	1	1	1	1	4.32127e+06	8.0385e+06	4.65273e+06	4.5144e+06	8.90303e+06	3	3	3	3	3	9.36303e+06	2.50951e+06	4.32127e+06	1.12937e+07	6.36263e+06	8.0385e+06	5.7016e+06	3.73183e+06
False	High	IsMasterProtein	P10644	cAMP-dependent protein kinase type I-alpha regulatory subunit OS=Homo sapiens OX=9606 GN=PRKAR1A PE=1 SV=1	0	54.784	33	11	113	10	381	43	5.35	1572	11	0.768	1.12	0.716	1.088	-0.38	0.16	-0.48	0.12	0.303997	0.69212	0.0807	0.792107	0.774814	1	0.339653	1	7.29469e+07	1.06335e+08	6.79963e+07	1.03318e+08	9.49551e+07	3	3	3	3	3	9.74606e+07	5.80065e+07	7.29469e+07	9.91944e+07	1.06335e+08	1.15393e+08	6.81306e+07	6.64073e+07
False	High	IsMasterProtein	P10768	S-formylglutathione hydrolase OS=Homo sapiens OX=9606 GN=ESD PE=1 SV=2	0	87.086	59	11	190	11	282	31.4	7.02	2470	11	0.902	0.506	0.899	0.744	-0.15	-0.98	-0.15	-0.43	0.989064	0.0132454	0.951033	0.574831	1	1	1	1	1.21389e+08	6.80972e+07	1.21033e+08	1.00109e+08	1.34624e+08	3	3	3	3	3	1.22322e+08	1.21389e+08	1.16004e+08	9.46247e+07	6.80972e+07	5.12891e+07	1.21033e+08	1.263e+08
False	High	IsMasterProtein	P10809	60 kDa heat shock protein, mitochondrial OS=Homo sapiens OX=9606 GN=HSPD1 PE=1 SV=2	0	533.265	81	49	1601	49	573	61	5.87	30121	49	0.831	1.327	1.035	1.334	-0.27	0.41	0.05	0.42	0.543698	0.677268	0.999338	0.198555	1	1	1	1	3.59272e+09	5.73769e+09	4.47381e+09	5.76772e+09	4.3229e+09	3	3	3	3	3	3.62713e+09	3.36894e+09	3.59272e+09	3.69034e+09	5.73769e+09	6.08776e+09	4.47381e+09	4.19764e+09
False	High	IsMasterProtein	P11021	Endoplasmic reticulum chaperone BiP OS=Homo sapiens OX=9606 GN=HSPA5 PE=1 SV=2	0	384.817	56	43	932	41	654	72.3	5.16	16054	43	1.641	1.036	1.665	1.051	0.71	0.05	0.74	0.07	0.000605505	0.500084	0.000473554	0.596625	0.0170798	1	0.013763	1	2.60136e+09	1.64259e+09	2.63891e+09	1.66555e+09	1.58509e+09	3	3	3	3	3	2.96738e+09	2.37618e+09	2.60136e+09	1.51054e+09	1.64259e+09	1.91402e+09	2.90362e+09	2.53263e+09
False	High	IsMasterProtein	P11047	Laminin subunit gamma-1 OS=Homo sapiens OX=9606 GN=LAMC1 PE=1 SV=3	0	23.764	6	6	20	6	1609	177.5	5.12	227	6	0.705	1.019	0.47	0.557	-0.5	0.03	-1.09	-0.84	0.970439	0.985875	0.254449	0.986884	1	1	0.704296	1	3.13918e+06	4.53619e+06	2.09114e+06	2.47784e+06	4.45012e+06	3	3	3	3	3	3.13918e+06	3.30894e+06	2.31221e+06	4.53619e+06	4.59781e+06	1.32772e+06	2.09114e+06	2.2801e+06
False	High	IsMasterProtein	P11117	Lysosomal acid phosphatase OS=Homo sapiens OX=9606 GN=ACP2 PE=1 SV=3	0	15.665	14	5	23	5	423	48.3	6.74	111	5	1.356	0.544	0.984	0.866	0.44	-0.88	-0.02	-0.21	0.961626	0.0884997	0.984993	0.656324	1	1	1	1	5.82439e+06	2.33854e+06	4.22537e+06	3.72208e+06	4.29582e+06	3	3	3	3	3	5.82439e+06	6.92138e+06	5.53682e+06	2.33854e+06	2.72231e+06	2.10426e+06	4.22537e+06	4.07385e+06
False	High	IsMasterProtein	P11142	Heat shock cognate 71 kDa protein OS=Homo sapiens OX=9606 GN=HSPA8 PE=1 SV=1	0	386.308	62	39	1352	28	646	70.9	5.52	20745	39	0.96	1.105	1.035	1.183	-0.06	0.14	0.05	0.24	0.997993	0.369949	1	0.0679944	1	1	1	0.867703	5.01022e+09	5.76763e+09	5.4026e+09	6.17269e+09	5.21973e+09	3	3	3	3	3	5.58225e+09	4.92426e+09	5.01022e+09	5.6934e+09	6.30456e+09	5.76763e+09	5.4026e+09	5.70627e+09
False	High	IsMasterProtein	P11166	Solute carrier family 2, facilitated glucose transporter member 1 OS=Homo sapiens OX=9606 GN=SLC2A1 PE=1 SV=2	0	103.193	13	10	91	10	492	54	8.72	1528	10	0.255	0.154	0.242	0.128	-1.97	-2.7	-2.04	-2.96	0.0563254	0.011206	0.0355844	0.0255936	0.252428	1	0.203413	0.8475	5.45886e+07	3.31032e+07	5.1975e+07	2.74764e+07	2.1437e+08	3	3	3	3	3	5.394e+07	5.45886e+07	6.85555e+07	5.6881e+07	3.31032e+07	2.42015e+07	5.1975e+07	4.62577e+07
False	High	IsMasterProtein	P11169	Solute carrier family 2, facilitated glucose transporter member 3 OS=Homo sapiens OX=9606 GN=SLC2A3 PE=1 SV=1	0	52.916	15	8	46	8	496	53.9	7.2	901	8	0.157	0.091	0.159	0.055	-2.67	-3.46	-2.65	-4.18	0.116363	0.0248503	0.114242	0.0542353	0.421416	1	0.42973	0.8475	1.72832e+07	9.99692e+06	1.75126e+07	6.0594e+06	1.09927e+08	3	3	3	3	3	1.50473e+07	1.72832e+07	2.66316e+07	2.80008e+07	9.99692e+06	2.46528e+06	2.21143e+07	1.73878e+07
False	High	IsMasterProtein	P11171	Protein 4.1 OS=Homo sapiens OX=9606 GN=EPB41 PE=1 SV=4	0	33.521	15	10	47	10	864	97	5.58	293	10	1.489	1.574	2.062	0.855	0.57	0.65	1.04	-0.23	0.258094	0.393275	0.0222128	0.556183	0.704136	1	0.152371	1	1.24575e+07	1.31755e+07	1.72566e+07	7.15218e+06	8.36888e+06	3	3	3	3	3	1.77174e+07	1.24575e+07	1.08998e+07	1.43153e+07	1.31755e+07	1.0886e+07	1.71193e+07	1.79121e+07
False	High	IsMasterProtein	P11172	Uridine 5'-monophosphate synthase OS=Homo sapiens OX=9606 GN=UMPS PE=1 SV=1	0	77.282	41	15	162	15	480	52.2	7.24	2314	15	1.102	1.109	1.127	0.92	0.14	0.15	0.17	-0.12	0.999954	0.999975	0.999879	0.6317	1	1	1	1	4.60243e+07	4.62805e+07	4.70512e+07	3.83936e+07	4.17476e+07	3	3	3	3	3	4.60123e+07	4.60243e+07	4.73078e+07	4.62805e+07	5.06971e+07	3.91525e+07	4.57499e+07	4.70512e+07
False	High	IsMasterProtein	P11177	Pyruvate dehydrogenase E1 component subunit beta, mitochondrial OS=Homo sapiens OX=9606 GN=PDHB PE=1 SV=3	0	72.809	39	11	137	11	359	39.2	6.65	2083	11	0.15	1.057	0.149	1.088	-2.73	0.08	-2.75	0.12	1.85887e-05	0.982504	9.21676e-06	1	0.00286112	1	0.00104556	1	1.28072e+07	8.99757e+07	1.26586e+07	9.25879e+07	85129616	3	3	3	3	3	1.28072e+07	2.28678e+07	1.06172e+07	7.86774e+07	8.99757e+07	9.90121e+07	1.38595e+07	1.11909e+07
False	High	IsMasterProtein	P11182	Lipoamide acyltransferase component of branched-chain alpha-keto acid dehydrogenase complex, mitochondrial OS=Homo sapiens OX=9606 GN=DBT PE=1 SV=3	0	12.686	10	4	20	4	482	53.5	8.51	234	4	0.368	0.78	0.465	0.743	-1.44	-0.36	-1.1	-0.43	0.00339934	0.857539	0.0296815	0.668061	0.0484209	1	0.179914	1	2.34767e+06	4.97291e+06	2.96583e+06	4.73614e+06	6.37638e+06	3	3	3	3	3	2.16784e+06	3.10064e+06	2.34767e+06	4.97291e+06	4.57795e+06	6.62471e+06	2.90852e+06	4.06891e+06
False	High	IsMasterProtein	P11216	Glycogen phosphorylase, brain form OS=Homo sapiens OX=9606 GN=PYGB PE=1 SV=5	0	212.793	54	39	309	35	843	96.6	6.86	4375	39	1.798	1.018	1.345	0.577	0.85	0.03	0.43	-0.79	0.407321	0.795095	0.771031	0.234886	0.919708	1	1	1	8.97582e+07	5.08055e+07	6.71454e+07	2.87804e+07	4.99141e+07	3	3	3	3	3	7.44882e+07	9.48634e+07	8.97582e+07	5.36822e+07	5.08055e+07	1.87199e+07	6.71454e+07	8.37432e+07
False	High	IsMasterProtein	P11233	Ras-related protein Ral-A OS=Homo sapiens OX=9606 GN=RALA PE=1 SV=1	0	33.245	32	7	59	5	206	23.6	7.11	831	7	0.849	0.577	0.724	0.736	-0.24	-0.79	-0.47	-0.44	0.988615	0.989545	0.909259	0.733767	1	1	1	1	2.12827e+07	1.4456e+07	1.81407e+07	1.84539e+07	2.50705e+07	3	3	3	3	3	2.38393e+07	1.51141e+07	2.12827e+07	1.06698e+07	1.4456e+07	5.03913e+07	1.81407e+07	2.28408e+07
False	High	IsMasterProtein	P11234	Ras-related protein Ral-B OS=Homo sapiens OX=9606 GN=RALB PE=1 SV=1	0	31.132	31	7	69	5	206	23.4	6.62	1186	7	0.802	0.539	0.666	0.607	-0.32	-0.89	-0.59	-0.72	0.96458	0.317416	0.676601	0.546583	1	1	1	1	1.45504e+07	9.77899e+06	1.2098e+07	1.10123e+07	1.81527e+07	3	3	3	3	3	1.05152e+07	1.60237e+07	1.45504e+07	9.77899e+06	1.06121e+07	9.18897e+06	9.20474e+06	1.2098e+07
False	High	IsMasterProtein	P11277	Spectrin beta chain, erythrocytic OS=Homo sapiens OX=9606 GN=SPTB PE=1 SV=5	0	48.394	6	10	59	5	2137	246.3	5.27	717	10	0.111	0.643	0.536	0.141	-3.18	-0.64	-0.9	-2.83	0.33061	0.987781		0.44458	0.815727	1		1	303349	1.76311e+06	1.47103e+06	386919	2.74339e+06	2	3	1	2	3	749859		122717	2.15257e+06	575105	1.76311e+06
False	High	IsMasterProtein	P11279	Lysosome-associated membrane glycoprotein 1 OS=Homo sapiens OX=9606 GN=LAMP1 PE=1 SV=3	0	26.279	12	5	46	5	417	44.9	8.75	696	5	0.671	0.527	0.694	0.468	-0.58	-0.92	-0.53	-1.09	0.129475	0.00870388	0.077051	0.00166301	0.448583	1	0.329415	0.342371	5.13422e+07	4.03122e+07	5.31302e+07	3.58462e+07	7.65233e+07	3	3	3	3	3	4.82527e+07	6.43009e+07	5.13422e+07	3.5484e+07	4.03122e+07	4.88273e+07	4.32348e+07	5.91033e+07
False	High	IsMasterProtein	P11310	Medium-chain specific acyl-CoA dehydrogenase, mitochondrial OS=Homo sapiens OX=9606 GN=ACADM PE=1 SV=1	0	57.122	29	11	97	11	421	46.6	8.37	879	11	0.325	0.954	0.355	1.032	-1.62	-0.07	-1.49	0.05	0.000168512	0.992614	0.00010468	1	0.0085663	1	0.00540225	1	1.75543e+07	5.14966e+07	1.9162e+07	5.57313e+07	5.39946e+07	3	3	3	3	3	2.46802e+07	1.62364e+07	1.75543e+07	5.03944e+07	5.14966e+07	6.50952e+07	1.99773e+07	1.9162e+07
False	High	IsMasterProtein	P11387	DNA topoisomerase 1 OS=Homo sapiens OX=9606 GN=TOP1 PE=1 SV=2	0	107.266	33	25	206	25	765	90.7	9.31	1938	25	1.227	0.945	2.206	1.095	0.29	-0.08	1.14	0.13	0.890983	0.958226	0.0475087	0.973917	1	1	0.239071	1	6.68181e+07	5.14696e+07	1.20175e+08	5.9657e+07	5.44664e+07	3	3	3	3	3	7.24858e+07	5.69286e+07	6.68181e+07	5.19963e+07	4.14014e+07	5.14696e+07	1.52418e+08	6.15206e+07
False	High	IsMasterProtein	P11388	DNA topoisomerase 2-alpha OS=Homo sapiens OX=9606 GN=TOP2A PE=1 SV=3	0	74.374	14	19	91	19	1531	174.3	8.72	853	19	1.343	1.52	2.554	1.346	0.43	0.6	1.35	0.43	0.999998	0.777155	0.984284	1	1	1	1	1	1.011e+07	1.14473e+07	1.92311e+07	1.01375e+07	7.52991e+06	3	3	3	3	3	1.24663e+07	9.06477e+06	1.011e+07	1.53896e+07	1.14473e+07	557898	2.47438e+07	8.46796e+06
False	High	IsMasterProtein	P11413	Glucose-6-phosphate 1-dehydrogenase OS=Homo sapiens OX=9606 GN=G6PD PE=1 SV=4	0	191.556	63	32	365	32	515	59.2	6.84	4053	32	1.494	0.933	1.554	0.716	0.58	-0.1	0.64	-0.48	0.286166	0.965526	0.247284	0.286873	0.746538	1	0.688907	1	2.28896e+08	1.42966e+08	2.37941e+08	1.09686e+08	1.53163e+08	3	3	3	3	3	2.17677e+08	2.43699e+08	2.28896e+08	1.8449e+08	1.42966e+08	9.91504e+07	2.37941e+08	2.50687e+08
False	High	IsMasterProtein	P11441	Ubiquitin-like protein 4A OS=Homo sapiens OX=9606 GN=UBL4A PE=1 SV=1	0	47.075	58	8	97	8	157	17.8	8.66	935	8	0.791	1.13	0.794	1.164	-0.34	0.18	-0.33	0.22	0.744975	0.912376	0.325827	0.698999	1	1	0.816713	1	5.10236e+07	7.29269e+07	5.12264e+07	7.51131e+07	6.45301e+07	3	3	3	3	3	7.08408e+07	4.77072e+07	5.10236e+07	6.81492e+07	7.29269e+07	7.4101e+07	5.12264e+07	4.88394e+07
False	High	IsMasterProtein	P11498	Pyruvate carboxylase, mitochondrial OS=Homo sapiens OX=9606 GN=PC PE=1 SV=2	0	6.914	4	3	4	3	1178	129.6	6.84	18	3	0.093	0.212	0.103	0.312	-3.43	-2.24	-3.28	-1.68	0.019485	0.312067	0.0258588	0.481277	0.131506	1	0.165845	1	418859	954941	464496	1.40848e+06	4.51352e+06	3	3	3	3	3	418859	873102	277675	1.63873e+06	814173	954941	463728	605774
False	High	IsMasterProtein	P11586	C-1-tetrahydrofolate synthase, cytoplasmic OS=Homo sapiens OX=9606 GN=MTHFD1 PE=1 SV=3	0	241.991	56	45	555	44	935	101.5	7.3	8089	45	0.566	0.828	0.573	0.874	-0.82	-0.27	-0.8	-0.19	0.0100025	0.821118	0.0229971	0.992839	0.0894823	1	0.153555	1	2.39471e+08	3.50433e+08	2.42696e+08	3.698e+08	4.23275e+08	3	3	3	3	3	2.39471e+08	1.78335e+08	2.86573e+08	3.50433e+08	3.14567e+08	3.59616e+08	2.42696e+08	2.53652e+08
False	High	IsMasterProtein	P11717	Cation-independent mannose-6-phosphate receptor OS=Homo sapiens OX=9606 GN=IGF2R PE=1 SV=3	0	121.356	17	32	71	32	2491	274.2	5.94	975	32	0.409	0.088	0.621	0.199	-1.29	-3.5	-0.69	-2.33	0.959381	0.0391945	0.981719	0.15706	1	1	1	1	5.01387e+06	1.08185e+06	7.60601e+06	2.43306e+06	1.22508e+07	3	3	2	3	3	5.01387e+06	4.48298e+06	1.68147e+07	2.27231e+06	1.08185e+06	330185		6.54428e+06
False	High	IsMasterProtein	P11766	Alcohol dehydrogenase class-3 OS=Homo sapiens OX=9606 GN=ADH5 PE=1 SV=4	0	77.191	36	12	156	12	374	39.7	7.49	2065	12	0.934	0.924	0.86	0.774	-0.1	-0.11	-0.22	-0.37	1	0.993125	0.993033	0.781985	1	1	1	1	1.62121e+08	1.60353e+08	1.49329e+08	1.34426e+08	1.73592e+08	3	3	3	3	3	1.72558e+08	1.52013e+08	1.62121e+08	1.73524e+08	1.60353e+08	1.31791e+08	1.49329e+08	1.8692e+08
False	High	IsMasterProtein	P11802	Cyclin-dependent kinase 4 OS=Homo sapiens OX=9606 GN=CDK4 PE=1 SV=2	0	16.103	17	4	12	4	303	33.7	7.01	79	4	0.209	0.774	0.576	0.81	-2.26	-0.37	-0.8	-0.3	0.0221342	0.96305	0.338777	0.930683	0.142808	1	0.836292	1	3.85188e+06	1.42401e+07	1.06035e+07	1.49131e+07	1.84037e+07	3	3	3	3	3	1.43817e+07	3.57544e+06	3.85188e+06	1.42401e+07	1.77573e+07	1.33617e+07	1.06035e+07	8.77395e+06
False	High	IsMasterProtein	P11908	Ribose-phosphate pyrophosphokinase 2 OS=Homo sapiens OX=9606 GN=PRPS2 PE=1 SV=2	0	82.779	48	13	153	5	318	34.7	6.61	2690	13	1.107	1.184	1.03	0.795	0.15	0.24	0.04	-0.33	0.999669	0.994174	0.999354	0.361809	1	1	1	1	4.47594e+07	4.78716e+07	4.1641e+07	3.21509e+07	4.04399e+07	3	3	3	3	3	5.22746e+07	3.4485e+07	4.47594e+07	5.24903e+07	4.78716e+07	3.50422e+07	4.1641e+07	3.86811e+07
False	High	IsMasterProtein	P11940	Polyadenylate-binding protein 1 OS=Homo sapiens OX=9606 GN=PABPC1 PE=1 SV=2	0	264.121	68	36	528	28	636	70.6	9.5	9452	36	0.375	0.785	0.431	1.061	-1.41	-0.35	-1.21	0.09	0.000329239	0.354939	0.000869201	0.993045	0.0120815	1	0.0194321	1	2.45524e+08	5.13349e+08	2.822e+08	6.93935e+08	6.54111e+08	3	3	3	3	3	2.45524e+08	3.40487e+08	2.17869e+08	4.99068e+08	5.13349e+08	6.19806e+08	2.80216e+08	3.24378e+08
False	High	IsMasterProtein	P12004	Proliferating cell nuclear antigen OS=Homo sapiens OX=9606 GN=PCNA PE=1 SV=1	0	117.835	70	18	256	18	261	28.8	4.69	4689	18	0.964	1.082	0.918	0.966	-0.05	0.11	-0.12	-0.05	0.997058	0.999932	0.992846	0.845463	1	1	1	1	9.68957e+08	1.08718e+09	9.22498e+08	9.70118e+08	1.0047e+09	3	3	3	3	3	1.08784e+09	9.62446e+08	9.68957e+08	1.17076e+09	1.08718e+09	9.02776e+08	9.22498e+08	1.17944e+09
False	High	IsMasterProtein	P12035	Keratin, type II cytoskeletal 3 OS=Homo sapiens OX=9606 GN=KRT3 PE=1 SV=3	0	84.842	19	16	234	2	628	64.4	6.48	2438	16	0.673	0.811	0.612	0.926	-0.57	-0.3	-0.71	-0.11	0.874053	0.9994	0.606291	0.927846	1	1	1	1	1.45722e+07	1.75516e+07	1.32428e+07	2.00499e+07	2.16545e+07	3	3	3	3	3	1.64217e+07	1.45722e+07	1.16555e+07	2.01095e+07	1.64161e+07	1.75516e+07	1.44957e+07	1.04753e+07
False	High	IsMasterProtein	P12081	Histidine--tRNA ligase, cytoplasmic OS=Homo sapiens OX=9606 GN=HARS1 PE=1 SV=2	0	154.746	67	30	321	23	509	57.4	5.88	4834	30	1.425	1.603	1.374	0.821	0.51	0.68	0.46	-0.29	0.821027	0.990503	0.904398	0.96218	1	1	1	1	2.13551e+08	2.40243e+08	2.05915e+08	1.22976e+08	1.4985e+08	3	3	3	3	3	2.03889e+08	2.13551e+08	2.30653e+08	2.4874e+08	2.40243e+08	1.00174e+08	2.51876e+08	2.05915e+08
False	High	IsMasterProtein	P12235	ADP/ATP translocase 1 OS=Homo sapiens OX=9606 GN=SLC25A4 PE=1 SV=4	0	73.249	51	15	141	3	298	33	9.76	2145	15	0.348	0.701	0.245	0.546	-1.52	-0.51	-2.03	-0.87	0.12853	0.346089	0.0774185	0.457702	0.447073	1	0.33012	1	4.03916e+06	8.12682e+06	2.84561e+06	6.3282e+06	1.16004e+07	3	3	3	3	3	1.77893e+06	7.49758e+06	4.03916e+06	1.15569e+07	8.12682e+06	1.86892e+06	2.84561e+06	3.99714e+06
False	High	IsMasterProtein	P12236	ADP/ATP translocase 3 OS=Homo sapiens OX=9606 GN=SLC25A6 PE=1 SV=4	0	86.213	55	18	192	4	298	32.8	9.74	2801	18	0.582	1	0.548	0.836	-0.78	0	-0.87	-0.26	0.461127	0.688987	0.543643	0.781922	0.979685	1	1	1	4.25652e+07	7.31897e+07	4.00859e+07	6.11272e+07	7.31614e+07	3	3	3	3	3	2.44421e+07	6.91156e+07	4.25652e+07	7.35574e+07	7.31897e+07	2.21625e+07	3.94673e+07	5.48886e+07
False	High	IsMasterProtein	P12259	Coagulation factor V OS=Homo sapiens OX=9606 GN=F5 PE=1 SV=4	0	16.106	2	4	19	2	2224	251.5	6.05	250	4	4.327	1.251	2.715	1.07	2.11	0.32	1.44	0.1	1.23072e-06	0.0829356	3.65475e-05	0.87073	0.000691676	1	0.00245321	1	7.62638e+06	2.20515e+06	4.78497e+06	1.88547e+06	1.76249e+06	3	3	3	3	3	6.3972e+06	9.17718e+06	7.62638e+06	2.20515e+06	2.09923e+06	2.96629e+06	4.78497e+06	4.57879e+06
False	High	IsMasterProtein	P12268	Inosine-5'-monophosphate dehydrogenase 2 OS=Homo sapiens OX=9606 GN=IMPDH2 PE=1 SV=2	0	244.17	54	26	390	24	514	55.8	6.9	7301	26	0.513	0.817	0.602	1.01	-0.96	-0.29	-0.73	0.01	0.00477691	0.938563	0.032389	0.916815	0.0574863	1	0.190674	1	2.05359e+08	3.26698e+08	2.40647e+08	4.03888e+08	3.99967e+08	3	3	3	3	3	2.05359e+08	1.61772e+08	2.27485e+08	3.26698e+08	3.0238e+08	3.65233e+08	2.40647e+08	1.95076e+08
False	High	IsMasterProtein	P12270	Nucleoprotein TPR OS=Homo sapiens OX=9606 GN=TPR PE=1 SV=3	0	482.748	43	80	876	79	2363	267.1	5.02	14001	80	0.642	1.097	0.888	1.163	-0.64	0.13	-0.17	0.22	0.223752	0.99997	0.999869	0.860697	0.646285	1	1	1	4.06278e+07	6.94218e+07	5.62403e+07	7.36416e+07	6.33044e+07	3	3	3	3	3	4.06278e+07	2.56225e+07	4.0894e+07	6.73071e+07	6.94218e+07	7.64356e+07	5.62403e+07	1.33021e+08
False	High	IsMasterProtein	P12271	Retinaldehyde-binding protein 1 OS=Homo sapiens OX=9606 GN=RLBP1 PE=1 SV=2	0	7.791	6	2	5	2	317	36.5	5.05	101	2	1.766	1.298	1.422	0.616	0.82	0.38	0.51	-0.7	0.972054	0.758534	0.957784	0.99755	1	1	1	1	5.94026e+06	4.36801e+06	4.78386e+06	2.07087e+06	3.3641e+06	3	3	3	3	2	5.7511e+06	5.94026e+06	7.07979e+06	4.36801e+06	3.15255e+06	1.09164e+08	3.26268e+06	4.78386e+06
False	High	IsMasterProtein	P12277	Creatine kinase B-type OS=Homo sapiens OX=9606 GN=CKB PE=1 SV=1	0	130.246	67	16	194	16	381	42.6	5.59	3176	16	1.088	1.369	1.17	1.166	0.12	0.45	0.23	0.22	0.685536	0.485118	0.89101	0.674052	1	1	1	1	1.2172e+08	1.53179e+08	1.30973e+08	1.30495e+08	1.11925e+08	3	3	3	3	3	1.96322e+08	1.19214e+08	1.2172e+08	1.71224e+08	1.2834e+08	1.53179e+08	1.4177e+08	1.30973e+08
False	High	IsMasterProtein	P12429	Annexin A3 OS=Homo sapiens OX=9606 GN=ANXA3 PE=1 SV=3	0	153.12	73	25	338	25	323	36.4	5.92	5877	25	1.564	1.424	1.526	1.2	0.65	0.51	0.61	0.26	0.0354725	0.0583711	0.0176006	0.205571	0.18954	1	0.130632	1	2.92454e+08	2.66263e+08	2.85443e+08	2.24467e+08	1.86999e+08	3	3	3	3	3	2.96629e+08	2.92454e+08	2.38088e+08	2.71627e+08	2.58334e+08	2.66263e+08	2.85443e+08	3.34664e+08
False	High	IsMasterProtein	P12532	Creatine kinase U-type, mitochondrial OS=Homo sapiens OX=9606 GN=CKMT1A PE=1 SV=1	0	25.502	23	6	77	4	417	47	8.34	600	6	0.614	1.176	1.56	1.013	-0.7	0.23	0.64	0.02	0.019162	0.478302	0.00636064	0.862778	0.129959	1	0.0701067	1	7.96269e+06	1.52471e+07	2.02212e+07	1.31319e+07	1.29651e+07	3	3	3	3	3	7.27393e+06	7.96269e+06	8.04365e+06	1.66508e+07	1.19673e+07	1.52471e+07	2.07574e+07	1.94201e+07
False	High	IsMasterProtein	P12694	2-oxoisovalerate dehydrogenase subunit alpha, mitochondrial OS=Homo sapiens OX=9606 GN=BCKDHA PE=1 SV=2	0	31.985	19	7	40	7	445	50.4	8.27	441	7	0.175	0.982	0.01	0.881	-2.52	-0.03	-6.64	-0.18	0.001619	0.999952		0.850335	0.0304097	1		1	2.22037e+06	1.24802e+07		1.12061e+07	1.27134e+07	3	3		3	3	3.67698e+06	2.22037e+06	1.38334e+06	1.01954e+07	1.24802e+07	1.44136e+07
False	High	IsMasterProtein	P12814	Alpha-actinin-1 OS=Homo sapiens OX=9606 GN=ACTN1 PE=1 SV=2	0	574.982	75	64	1311	35	892	103	5.41	21308	64	1.129	0.712	0.908	0.625	0.18	-0.49	-0.14	-0.68	0.911724	0.708513	0.99916	0.19661	1	1	1	1	8.15744e+08	5.1457e+08	6.56135e+08	4.51627e+08	7.22386e+08	3	3	3	3	3	8.83598e+08	7.95129e+08	8.15744e+08	7.39238e+08	5.1457e+08	4.57616e+08	6.56135e+08	7.76178e+08
False	High	IsMasterProtein	P12955	Xaa-Pro dipeptidase OS=Homo sapiens OX=9606 GN=PEPD PE=1 SV=3	0	107.804	44	17	197	17	493	54.5	6	3930	17	0.884	0.902	0.845	1.064	-0.18	-0.15	-0.24	0.09	1	0.988848	0.995542	0.977458	1	1	1	1	1.30966e+08	1.33606e+08	1.25159e+08	1.57547e+08	1.48128e+08	3	3	3	3	3	1.61494e+08	1.09141e+08	1.30966e+08	1.33606e+08	1.29151e+08	1.68013e+08	1.25159e+08	1.20904e+08
False	High	IsMasterProtein	P12956	X-ray repair cross-complementing protein 6 OS=Homo sapiens OX=9606 GN=XRCC6 PE=1 SV=2	0	261.652	59	34	630	34	609	69.8	6.64	8664	34	1.539	1.25	1.613	0.845	0.62	0.32	0.69	-0.24	0.257439	0.980439	0.152229	0.289608	0.702695	1	0.511735	1	5.13331e+08	4.16861e+08	5.38206e+08	2.81806e+08	3.33577e+08	3	3	3	3	3	4.95356e+08	5.13331e+08	5.27089e+08	4.16861e+08	5.01647e+08	3.21677e+08	5.45424e+08	5.38206e+08
False	High	IsMasterProtein	P13010	X-ray repair cross-complementing protein 5 OS=Homo sapiens OX=9606 GN=XRCC5 PE=1 SV=3	0	242.527	59	40	509	40	732	82.7	5.81	7236	40	1.408	1.048	1.228	0.772	0.49	0.07	0.3	-0.37	0.660772	0.829071	0.892323	0.167819	1	1	1	1	5.24468e+08	3.90362e+08	4.57098e+08	2.87282e+08	3.72365e+08	3	3	3	3	3	4.29528e+08	5.24468e+08	5.63124e+08	4.01965e+08	3.90362e+08	2.59009e+08	4.36305e+08	5.09493e+08
False	High	IsMasterProtein	P13051	Uracil-DNA glycosylase OS=Homo sapiens OX=9606 GN=UNG PE=1 SV=2	0	12.286	21	4	8	4	313	34.6	9.32	59	4	0.354	0.672	0.381	0.761	-1.5	-0.57	-1.39	-0.39	0.00664192	0.661303	0.0557133	0.547246	0.0709806	1	0.264758	1	9.39409e+06	1.78079e+07	1.01027e+07	2.01543e+07	26500720	3	3	3	3	3	9.66913e+06	3.08638e+06	9.39409e+06	1.82435e+07	1.78079e+07	1.65161e+07	1.02529e+07	1.01027e+07
False	High	IsMasterProtein	P13073	Cytochrome c oxidase subunit 4 isoform 1, mitochondrial OS=Homo sapiens OX=9606 GN=COX4I1 PE=1 SV=1	0	43.649	39	7	110	7	169	19.6	9.51	1831	7	0.417	0.715	0.5	1.208	-1.26	-0.48	-1	0.27	0.0196905	0.492885	0.0337739	0.995835	0.132248	1	0.196911	1	1.05093e+08	1.80097e+08	1.25995e+08	3.04231e+08	2.51774e+08	3	3	3	3	3	1.00236e+08	1.20638e+08	1.05093e+08	1.80097e+08	1.90106e+08	1.54401e+08	1.25995e+08	9.6643e+07
False	High	IsMasterProtein	P13284	Gamma-interferon-inducible lysosomal thiol reductase OS=Homo sapiens OX=9606 GN=IFI30 PE=1 SV=3	0	8.165	15	2	5	2	250	27.9	4.88	18	2	1.169	0.664	1.139	0.736	0.23	-0.59	0.19	-0.44	0.982729	0.901642	0.981549	0.851768	1	1	1	1	1.81306e+07	1.0303e+07	1.76632e+07	1.14089e+07	1.5507e+07	3	3	3	3	3	1.81306e+07	1.8305e+07	959066	1.66058e+07	450125	1.0303e+07	1.76632e+07	1.94009e+07
False	High	IsMasterProtein	P13473	Lysosome-associated membrane glycoprotein 2 OS=Homo sapiens OX=9606 GN=LAMP2 PE=1 SV=2	0	15.406	9	4	39	4	410	44.9	5.63	672	4	1.258	0.908	1.08	0.723	0.33	-0.14	0.11	-0.47	0.461986	0.198708	0.968633	0.0209755	0.979685	1	1	0.8475	5.63435e+07	4.06422e+07	4.8373e+07	3.23829e+07	4.47737e+07	3	3	3	3	3	5.63435e+07	5.7763e+07	5.07036e+07	4.06422e+07	3.12127e+07	4.19504e+07	4.62602e+07	4.8373e+07
False	High	IsMasterProtein	P13489	Ribonuclease inhibitor OS=Homo sapiens OX=9606 GN=RNH1 PE=1 SV=2	0	186.779	76	23	334	23	461	49.9	4.82	5217	23	1.416	1.119	1.132	0.803	0.5	0.16	0.18	-0.32	0.401381	0.975817	0.974843	0.394771	0.911497	1	1	1	2.08231e+08	1.64483e+08	1.66414e+08	1.18015e+08	1.47021e+08	3	3	3	3	3	1.97054e+08	2.26044e+08	2.08231e+08	1.74387e+08	1.64483e+08	1.06261e+08	1.66414e+08	1.9726e+08
False	High	IsMasterProtein	P13639	Elongation factor 2 OS=Homo sapiens OX=9606 GN=EEF2 PE=1 SV=4	0	560.524	71	66	1247	65	858	95.3	6.83	19365	66	0.839	0.77	0.781	0.588	-0.25	-0.38	-0.36	-0.77	0.901644	0.59932	0.833339	0.254413	1	1	1	1	1.07274e+09	9.84328e+08	9.98876e+08	7.52163e+08	1.27861e+09	3	3	3	3	3	8.64989e+08	1.22849e+09	1.07274e+09	1.19385e+09	9.84328e+08	6.24432e+08	9.34758e+08	1.08127e+09
False	High	IsMasterProtein	P13645	Keratin, type I cytoskeletal 10 OS=Homo sapiens OX=9606 GN=KRT10 PE=1 SV=6	0	263.309	58	32	380	26	584	58.8	5.21	7009	32	0.174	0.452	0.652	0.842	-2.53	-1.14	-0.62	-0.25	0.845043	0.991628	0.873576	0.999946	1	1	1	1	1.00105e+08	2.60638e+08	3.75677e+08	4.85107e+08	5.76367e+08	3	3	3	3	3	1.76928e+07	8.29765e+08	1.00105e+08	1.63151e+08	2.60638e+08	5.1864e+08	2.44367e+09	3.75677e+08
False	High	IsMasterProtein	P13647	Keratin, type II cytoskeletal 5 OS=Homo sapiens OX=9606 GN=KRT5 PE=1 SV=3	0	438.183	63	59	1419	35	590	62.3	7.74	24617	59	0.519	0.933	0.548	0.939	-0.95	-0.1	-0.87	-0.09	0.0632791	0.991914	0.022472	0.999853	0.275755	1	0.152633	1	3.03446e+09	5.45432e+09	3.20364e+09	5.49077e+09	5.84863e+09	3	3	3	3	3	4.41783e+09	2.74633e+09	3.03446e+09	5.4153e+09	5.45432e+09	5.8077e+09	3.28473e+09	2.62267e+09
False	High	IsMasterProtein	P13667	Protein disulfide-isomerase A4 OS=Homo sapiens OX=9606 GN=PDIA4 PE=1 SV=2	0	309.088	60	46	634	45	645	72.9	5.07	10995	46	1.069	1.142	0.985	1.119	0.1	0.19	-0.02	0.16	1	0.973524	0.98595	0.986887	1	1	1	1	3.184e+08	3.39956e+08	2.93474e+08	3.33388e+08	2.97801e+08	3	3	3	3	3	3.48893e+08	2.52825e+08	3.184e+08	3.39956e+08	2.9006e+08	3.60456e+08	3.41283e+08	2.25672e+08
False	High	IsMasterProtein	P13674	Prolyl 4-hydroxylase subunit alpha-1 OS=Homo sapiens OX=9606 GN=P4HA1 PE=1 SV=2	0	56.63	26	12	74	12	534	61	6.01	987	12	0.569	1.218	0.501	1.175	-0.81	0.29	-1	0.23	0.00480961	0.672454	0.000696114	0.885342	0.0575596	1	0.0170842	1	1.27335e+07	2.72901e+07	1.12129e+07	2.63109e+07	2.2398e+07	3	3	3	3	3	1.74997e+07	1.27335e+07	1.26146e+07	2.58096e+07	2.72901e+07	3.06871e+07	1.47612e+07	1.12129e+07
False	High	IsMasterProtein	P13693	Translationally-controlled tumor protein OS=Homo sapiens OX=9606 GN=TPT1 PE=1 SV=1	0	90.067	73	9	235	9	172	19.6	4.93	2822	9	0.87	0.992	0.845	1.142	-0.2	-0.01	-0.24	0.19	0.276257	0.996911	0.256141	0.326967	0.732062	1	0.706615	1	1.71072e+09	1.95139e+09	1.66218e+09	2.24632e+09	1966410366	3	3	3	3	3	1.78792e+09	1.50631e+09	1.71072e+09	1.61776e+09	1.95139e+09	2.1753e+09	1.58943e+09	1.72251e+09
False	High	IsMasterProtein	P13797	Plastin-3 OS=Homo sapiens OX=9606 GN=PLS3 PE=1 SV=4	0	127.528	46	23	210	20	630	70.8	5.6	3880	23	1.677	1.166	1.954	0.937	0.75	0.22	0.97	-0.09	0.00120969	0.327367	0.000212494	1	0.0251045	1	0.00834976	1	6.41315e+07	4.457e+07	7.47344e+07	3.58196e+07	3.82401e+07	3	3	3	3	3	6.41315e+07	5.75025e+07	6.62716e+07	5.24034e+07	4.457e+07	3.78307e+07	7.47344e+07	7.77283e+07
False	High	IsMasterProtein	P13798	Acylamino-acid-releasing enzyme OS=Homo sapiens OX=9606 GN=APEH PE=1 SV=4	0	97.994	36	18	150	18	732	81.2	5.48	1916	18	0.519	0.632	0.494	0.428	-0.94	-0.66	-1.02	-1.22	0.25623	0.265895	0.23401	0.141754	0.701816	1	0.663009	1	5.77643e+07	7.02619e+07	5.49555e+07	4.76321e+07	111204296	3	3	3	3	3	4.18704e+07	6.66076e+07	5.77643e+07	8.06038e+07	7.02619e+07	2.90679e+07	4.61401e+07	6.02932e+07
False	High	IsMasterProtein	P13804	Electron transfer flavoprotein subunit alpha, mitochondrial OS=Homo sapiens OX=9606 GN=ETFA PE=1 SV=1	0	113.001	63	17	230	17	333	35.1	8.38	3614	17	0.415	0.804	0.615	1.21	-1.27	-0.32	-0.7	0.27	0.000328889	0.716932	0.015985	0.74516	0.0120815	1	0.123615	1	8.04413e+07	1.55608e+08	1.19095e+08	2.34288e+08	1.93646e+08	3	3	3	3	3	9.74482e+07	6.76303e+07	8.04413e+07	1.51962e+08	1.55608e+08	1.79682e+08	1.27938e+08	9.97207e+07
False	High	IsMasterProtein	P13807	Glycogen [starch] synthase, muscle OS=Homo sapiens OX=9606 GN=GYS1 PE=1 SV=2	0	24.532	15	7	24	7	737	83.7	6.18	268	7	1.331	1.134	0.919	0.648	0.41	0.18	-0.12	-0.63	0.29708	0.984231	0.999978	0.14457	0.76404	1	1	1	1.26365e+07	1.07657e+07	8.72637e+06	6.154e+06	9.49701e+06	3	3	3	3	3	1.26452e+07	1.26365e+07	1.25971e+07	1.19778e+07	1.07657e+07	7.81357e+06	7.04655e+06	1.25497e+07
False	High	IsMasterProtein	P13861	cAMP-dependent protein kinase type II-alpha regulatory subunit OS=Homo sapiens OX=9606 GN=PRKAR2A PE=1 SV=2	0	115.598	61	19	214	19	404	45.5	5.07	3902	19	1.06	1.085	0.981	0.967	0.08	0.12	-0.03	-0.05	0.999983	1	0.999998	0.99492	1	1	1	1	1.22677e+08	1.25565e+08	1.13558e+08	1.11847e+08	1.15712e+08	3	3	3	3	3	1.26169e+08	9.8841e+07	1.22677e+08	8.53887e+07	1.25565e+08	1.37648e+08	1.13558e+08	1.14553e+08
False	High	IsMasterProtein	P13929	Beta-enolase OS=Homo sapiens OX=9606 GN=ENO3 PE=1 SV=5	0	62.408	26	8	256	2	434	47	7.71	4303	8	0.774	1.148	1.015	1.126	-0.37	0.2	0.02	0.17	0.975794	0.481042	0.911856	0.451213	1	1	1	1	1.39792e+09	2.07287e+09	1.83406e+09	2.03436e+09	1.80617e+09	3	3	3	3	3	2.12954e+09	1.3829e+09	1.39792e+09	1.96898e+09	2.07287e+09	2.31303e+09	2.06537e+09	1.82608e+09
False	High	IsMasterProtein	P13984	General transcription factor IIF subunit 2 OS=Homo sapiens OX=9606 GN=GTF2F2 PE=1 SV=2	0	73.937	69	14	134	14	249	28.4	9.23	1757	14	0.947	1.258	0.867	1.018	-0.08	0.33	-0.21	0.03	0.950761	0.991701	0.993514	0.99636	1	1	1	1	7.83919e+07	1.0417e+08	7.18002e+07	8.42357e+07	8.27854e+07	3	3	3	3	3	7.83919e+07	5.87759e+07	9.73071e+07	6.67238e+07	1.36929e+08	1.0417e+08	7.18002e+07	1.0711e+08
False	High	IsMasterProtein	P13987	CD59 glycoprotein OS=Homo sapiens OX=9606 GN=CD59 PE=1 SV=1	0	10.542	16	2	17	2	128	14.2	6.48	331	2	0.962	0.489	0.663	0.297	-0.06	-1.03	-0.59	-1.75	0.977169	0.37847	0.799367	0.0388139	1	1	1	0.8475	4.21773e+07	2.14425e+07	2.90906e+07	1.30422e+07	4.38648e+07	3	2	3	3	3	3.0703e+07	4.28394e+07	4.21773e+07	1.91074e+07	2.40631e+07		2.83589e+07	3.69785e+07
False	High	IsMasterProtein	P13995	Bifunctional methylenetetrahydrofolate dehydrogenase/cyclohydrolase, mitochondrial OS=Homo sapiens OX=9606 GN=MTHFD2 PE=1 SV=2	0	86.663	46	14	128	14	350	37.9	8.73	1835	14	0.67	1.273	0.856	1.104	-0.58	0.35	-0.22	0.14	0.250747	0.390541	0.904685	0.579165	0.695391	1	1	1	7.6952e+07	1.46361e+08	9.8391e+07	1.26866e+08	1.14938e+08	3	3	3	3	3	9.74805e+07	6.45141e+07	7.6952e+07	1.13972e+08	1.46361e+08	1.51357e+08	9.8391e+07	7.48391e+07
False	High	IsMasterProtein	P14174	Macrophage migration inhibitory factor OS=Homo sapiens OX=9606 GN=MIF PE=1 SV=4	0	36.025	37	4	104	4	115	12.5	7.88	1171	4	0.772	1.162	0.816	1.165	-0.37	0.22	-0.29	0.22	0.117984	0.363927	0.130858	0.185948	0.424426	1	0.471462	1	1.19939e+09	1.80408e+09	1.26788e+09	1.80991e+09	1.55301e+09	3	3	3	3	3	1.48552e+09	1.19939e+09	1.11469e+09	1.80408e+09	1.67881e+09	2.01284e+09	1.26788e+09	1.21036e+09
False	High	IsMasterProtein	P14209	CD99 antigen OS=Homo sapiens OX=9606 GN=CD99 PE=1 SV=1	0	19.941	13	2	29	2	185	18.8	4.75	795	2	0.639	1.158	0.622	1.143	-0.65	0.21	-0.68	0.19	0.24322	0.973691	0.125874	0.987893	0.683061	1	0.458492	1	1.81376e+08	3.28732e+08	1.76651e+08	3.24308e+08	2.83816e+08	3	3	3	3	3	2.80709e+08	1.36516e+08	1.81376e+08	3.39409e+08	2.90594e+08	3.28732e+08	1.76651e+08	1.5301e+08
False	High	IsMasterProtein	P14222	Perforin-1 OS=Homo sapiens OX=9606 GN=PRF1 PE=1 SV=1	0	62.111	32	12	60	12	555	61.3	7.83	746	12	0.367	0.643	0.158	0.723	-1.45	-0.64	-2.67	-0.47	0.112349	0.889451	0.00200391	0.896698	0.411179	1	0.0328356	1	1.08268e+07	1.89711e+07	4.65144e+06	2.13277e+07	2.95145e+07	3	3	3	3	3	1.14533e+07	1.08268e+07	9.77328e+06	2.51325e+07	1.89711e+07	1.57875e+07	4.65144e+06	9.56551e+06
False	High	IsMasterProtein	P14314	Glucosidase 2 subunit beta OS=Homo sapiens OX=9606 GN=PRKCSH PE=1 SV=2	0	149.63	50	23	326	23	528	59.4	4.41	4965	23	0.72	0.933	0.898	0.846	-0.47	-0.1	-0.16	-0.24	0.962788	0.946431	1	0.999546	1	1	1	1	4.0591e+08	5.25784e+08	5.05819e+08	4.76854e+08	5.63417e+08	3	3	3	3	3	5.66868e+08	3.25661e+08	4.0591e+08	4.90493e+08	5.25784e+08	5.97643e+08	5.34017e+08	3.89178e+08
False	High	IsMasterProtein	P14324	Farnesyl pyrophosphate synthase OS=Homo sapiens OX=9606 GN=FDPS PE=1 SV=4	0	47.129	18	8	65	8	419	48.2	6.15	875	8	0.828	1.076	0.856	0.79	-0.27	0.11	-0.22	-0.34	0.282961	0.955449	0.43711	0.124436	0.740966	1	0.969755	0.99686	9.11689e+07	1.18444e+08	9.42797e+07	8.69672e+07	1.10117e+08	3	3	3	3	3	9.11689e+07	8.68131e+07	9.7379e+07	1.43737e+08	1.18444e+08	8.25509e+07	9.42797e+07	9.10663e+07
False	High	IsMasterProtein	P14373	Zinc finger protein RFP OS=Homo sapiens OX=9606 GN=TRIM27 PE=1 SV=1	0	7.884	5	2	3	2	513	58.5	6.21	29	2	1.371	0.548	1.231	0.01	0.46	-0.87	0.3	-6.64									7.72771e+06	3.09119e+06	6.94104e+06		5.63679e+06	1	1	1		2		7.72771e+06				3.09119e+06		6.94104e+06
False	High	IsMasterProtein	P14406	Cytochrome c oxidase subunit 7A2, mitochondrial OS=Homo sapiens OX=9606 GN=COX7A2 PE=1 SV=1	0	13.675	28	2	27	2	83	9.4	9.76	801	2	0.418	0.981	0.521	1.145	-1.26	-0.03	-0.94	0.2	0.00150425	0.885009	0.00312739	0.999943	0.0288411	1	0.0431736	1	4.68492e+07	1.09835e+08	5.83634e+07	1.28249e+08	1.12019e+08	3	3	3	3	3	6.3373e+07	4.68492e+07	4.47781e+07	1.09835e+08	1.02111e+08	1.17815e+08	5.83634e+07	4.33747e+07
False	High	IsMasterProtein	P14550	Aldo-keto reductase family 1 member A1 OS=Homo sapiens OX=9606 GN=AKR1A1 PE=1 SV=3	0	85.111	53	13	147	13	325	36.6	6.79	2486	13	1.094	1.046	1.214	0.915	0.13	0.07	0.28	-0.13	0.510392	0.723904	0.0956689	0.988709	1	1	0.379787	1	1.00931e+08	9.6488e+07	1.11955e+08	8.44021e+07	92231308	3	3	3	3	3	1.08442e+08	9.16415e+07	1.00931e+08	1.05976e+08	9.6488e+07	9.03585e+07	1.11955e+08	1.14444e+08
False	High	IsMasterProtein	P14618	Pyruvate kinase PKM OS=Homo sapiens OX=9606 GN=PKM PE=1 SV=4	0	479.395	82	44	1238	43	531	57.9	7.84	20944	44	1.114	0.967	0.986	0.924	0.16	-0.05	-0.02	-0.11	0.999574	0.966209	0.999995	0.837317	1	1	1	1	3.23492e+09	2.80782e+09	2.86436e+09	2.68565e+09	2.90498e+09	3	3	3	3	3	2.52488e+09	3.51077e+09	3.23492e+09	2.81366e+09	2.80782e+09	2.60397e+09	2.79306e+09	3.22442e+09
False	High	IsMasterProtein	P14621	Acylphosphatase-2 OS=Homo sapiens OX=9606 GN=ACYP2 PE=1 SV=2	0	15.546	41	4	19	4	99	11.1	9.5	452	4	1.056	1.104	0.833	1.162	0.08	0.14	-0.26	0.22	0.933339	0.80309	0.719646	0.85314	1	1	1	1	1.4588e+07	1.52481e+07	1.15029e+07	1.60452e+07	1.38101e+07	3	3	3	3	3	1.80359e+07	1.4588e+07	1.2363e+07	1.48515e+07	1.52481e+07	1.61271e+07	1.05903e+07	1.30585e+07
False	High	IsMasterProtein	P14625	Endoplasmin OS=Homo sapiens OX=9606 GN=HSP90B1 PE=1 SV=1	0	341.567	57	48	801	46	803	92.4	4.84	11001	48	0.918	1.021	0.945	1.048	-0.12	0.03	-0.08	0.07	0.999997	0.817378	0.978943	0.909686	1	1	1	1	7.44367e+08	8.27461e+08	7.65688e+08	8.49246e+08	8.10464e+08	3	3	3	3	3	9.07e+08	6.46617e+08	7.44367e+08	8.27461e+08	7.97157e+08	8.91365e+08	8.83071e+08	7.47329e+08
False	High	IsMasterProtein	P14635	G2/mitotic-specific cyclin-B1 OS=Homo sapiens OX=9606 GN=CCNB1 PE=1 SV=1	0	17.203	18	5	18	5	433	48.3	7.47	212	5	0.471	0.824	0.844	0.86	-1.08	-0.28	-0.24	-0.22	0.0304983	0.809423	0.999997	0.991414	0.173603	1	1	1	5.50025e+06	9.61676e+06	9.85211e+06	1.00305e+07	1.16677e+07	3	3	3	3	3	4.37852e+06	5.50025e+06	5.5101e+06	9.61676e+06	9.79277e+06	5.81944e+06	9.85211e+06	1.10654e+07
False	High	IsMasterProtein	P14649	Myosin light chain 6B OS=Homo sapiens OX=9606 GN=MYL6B PE=1 SV=1	0	44.251	47	10	102	7	208	22.8	5.73	1284	10	0.842	0.996	0.899	1.241	-0.25	-0.01	-0.15	0.31	0.880176	0.889299	0.986231	0.372325	1	1	1	1	3.52342e+07	4.16562e+07	3.75998e+07	5.19144e+07	4.18325e+07	3	3	3	3	3	4.07391e+07	2.87079e+07	3.52342e+07	4.01244e+07	4.16562e+07	4.81558e+07	3.75998e+07	3.33668e+07
False	High	IsMasterProtein	P14678	Small nuclear ribonucleoprotein-associated proteins B and B' OS=Homo sapiens OX=9606 GN=SNRPB PE=1 SV=2	0	46.919	25	7	115	7	240	24.6	11.19	1722	7	0.68	0.967	0.802	1.128	-0.56	-0.05	-0.32	0.17	0.0122468	0.629279	0.0926449	0.998777	0.0996366	1	0.372062	1	2.94948e+08	4.19477e+08	3.47667e+08	4.89412e+08	4.33717e+08	3	3	3	3	3	2.94948e+08	3.07419e+08	2.22522e+08	4.19477e+08	3.45993e+08	4.8951e+08	3.56853e+08	2.94503e+08
False	High	IsMasterProtein	P14735	Insulin-degrading enzyme OS=Homo sapiens OX=9606 GN=IDE PE=1 SV=4	0	116.653	31	27	175	27	1019	117.9	6.61	1982	27	1.249	0.839	0.969	0.627	0.32	-0.25	-0.05	-0.67	0.999997	0.491043	0.811702	0.0639453	1	1	1	0.853247	4.43735e+07	2.98057e+07	3.44229e+07	2.22763e+07	3.55378e+07	3	3	3	3	3	4.43735e+07	4.3194e+07	4.81651e+07	2.98057e+07	4.19805e+07	2.25462e+07	3.19177e+07	3.95822e+07
False	High	IsMasterProtein	P14854	Cytochrome c oxidase subunit 6B1 OS=Homo sapiens OX=9606 GN=COX6B1 PE=1 SV=2	0	55.08	84	9	116	9	86	10.2	7.05	1379	9	0.304	0.889	0.329	0.947	-1.72	-0.17	-1.6	-0.08	0.000264948	0.998957	0.000167386	0.978212	0.0104863	1	0.00725129	1	8.06551e+07	2.35651e+08	8.72486e+07	2.50939e+08	2.65093e+08	3	3	3	3	3	1.26927e+08	8.06551e+07	8.0294e+07	2.35651e+08	2.31868e+08	2.8219e+08	8.72486e+07	9.67864e+07
False	High	IsMasterProtein	P14859	POU domain, class 2, transcription factor 1 OS=Homo sapiens OX=9606 GN=POU2F1 PE=1 SV=2	0	25.777	14	6	41	6	743	76.4	6.81	580	6	0.534	0.935	0.644	0.822	-0.9	-0.1	-0.63	-0.28	0.00980581	0.997976	0.0509958	0.340554	0.0885187	1	0.249644	1	4.09042e+06	7.15852e+06	4.93334e+06	6.29075e+06	7.65598e+06	3	3	3	3	3	4.3975e+06	4.09042e+06	3.76769e+06	7.15852e+06	6.69157e+06	1.23809e+07	5.02945e+06	4.507e+06
False	High	IsMasterProtein	P14866	Heterogeneous nuclear ribonucleoprotein L OS=Homo sapiens OX=9606 GN=HNRNPL PE=1 SV=2	0	222.018	54	25	413	24	589	64.1	8.22	7231	25	0.412	0.645	0.468	0.633	-1.28	-0.63	-1.09	-0.66	0.0071209	0.30438	0.0149221	0.175689	0.074447	1	0.118051	1	2.85593e+08	4.47191e+08	3.24799e+08	4.38616e+08	6.93282e+08	3	3	3	3	3	2.49727e+08	3.88333e+08	2.85593e+08	5.81185e+08	4.47191e+08	3.9895e+08	3.24799e+08	3.17629e+08
False	High	IsMasterProtein	P14868	Aspartate--tRNA ligase, cytoplasmic OS=Homo sapiens OX=9606 GN=DARS1 PE=1 SV=2	0	236.833	78	38	466	38	501	57.1	6.55	7482	38	1.214	1.069	1.167	0.995	0.28	0.1	0.22	-0.01	0.408106	0.8868	0.427369	0.999938	0.920551	1	0.956989	1	4.89337e+08	4.30711e+08	4.70593e+08	4.01212e+08	4.03098e+08	3	3	3	3	3	4.89337e+08	4.05338e+08	5.09898e+08	4.30711e+08	4.5576e+08	4.26922e+08	4.70593e+08	4.73071e+08
False	High	IsMasterProtein	P14923	Junction plakoglobin OS=Homo sapiens OX=9606 GN=JUP PE=1 SV=3	0	92.71	29	17	130	12	745	81.7	6.14	2157	17	0.933	0.681	0.62	0.601	-0.1	-0.55	-0.69	-0.73	0.953368	0.299507	0.565195	0.235173	1	1	1	1	8.85898e+06	6.46705e+06	5.88239e+06	5.70852e+06	9.49208e+06	3	3	3	3	3	6.22476e+06	1.46425e+07	8.85898e+06	6.46705e+06	8.5736e+06	2.77968e+06	5.73107e+06	8.76148e+06
False	High	IsMasterProtein	P14927	Cytochrome b-c1 complex subunit 7 OS=Homo sapiens OX=9606 GN=UQCRB PE=1 SV=2	0	36.713	67	9	77	9	111	13.5	8.78	1136	9	0.329	0.954	0.412	1.094	-1.6	-0.07	-1.28	0.13	6.35657e-05	0.998697	0.00036396	0.991914	0.00567011	1	0.0116173	1	4.90878e+07	1.42234e+08	6.14246e+07	1.63074e+08	1.49092e+08	3	3	3	3	3	6.01333e+07	3.81347e+07	4.90878e+07	1.20999e+08	1.42234e+08	1.86908e+08	6.14246e+07	5.02478e+07
False	High	IsMasterProtein	P15104	Glutamine synthetase OS=Homo sapiens OX=9606 GN=GLUL PE=1 SV=4	0	76.254	39	15	98	15	373	42	6.89	1376	15	0.164	0.879	0.111	0.821	-2.6	-0.19	-3.17	-0.28	1.7616e-08	0.299139	2.223e-09	0.165533	9.76104e-05	1	6.13771e-06	1	1.96123e+07	1.04814e+08	1.3228e+07	9.79168e+07	1.19285e+08	3	3	3	3	3	2.22746e+07	1.96123e+07	1.53373e+07	1.11038e+08	1.04814e+08	9.58747e+07	1.3024e+07	1.3228e+07
False	High	IsMasterProtein	P15151	Poliovirus receptor OS=Homo sapiens OX=9606 GN=PVR PE=1 SV=2	0	6.627	6	2	5	2	417	45.3	6.52	113	2	1.283	0.336	0.908	0.41	0.36	-1.57	-0.14	-1.29	0.999156	0.0621464	0.880055	0.0553051	1	1	1	0.8475	4.24097e+06	1.11139e+06	3.00119e+06	1.35507e+06	3.30507e+06	3	2	3	3	3	3.62843e+06	5.7198e+06	4.24097e+06		1.15978e+06	1.06503e+06	3.00119e+06	3.51849e+06
False	High	IsMasterProtein	P15170	Eukaryotic peptide chain release factor GTP-binding subunit ERF3A OS=Homo sapiens OX=9606 GN=GSPT1 PE=1 SV=1	0	116.777	49	19	275	9	499	55.7	5.62	3666	19	1.245	1.042	1.138	0.822	0.32	0.06	0.19	-0.28	0.858331	0.965166	0.719571	0.684282	1	1	1	1	1.57643e+08	1.3198e+08	1.44159e+08	1.04111e+08	1.26643e+08	3	3	3	3	3	1.29039e+08	1.64751e+08	1.57643e+08	1.38289e+08	1.3198e+08	9.20139e+07	1.43143e+08	1.83016e+08
False	High	IsMasterProtein	P15311	Ezrin OS=Homo sapiens OX=9606 GN=EZR PE=1 SV=4	0	274.957	56	39	604	26	586	69.4	6.27	8584	39	1.112	1.119	1.471	1.204	0.15	0.16	0.56	0.27	0.0420348	0.0850017	7.88373e-05	0.0155779	0.210224	1	0.00441019	0.828038	7.20629e+08	7.25252e+08	9.52721e+08	7.80038e+08	6.47858e+08	3	3	3	3	3	8.36114e+08	6.92445e+08	7.20629e+08	7.25252e+08	7.08099e+08	7.6268e+08	9.52721e+08	9.63795e+08
False	High	IsMasterProtein	P15336	Cyclic AMP-dependent transcription factor ATF-2 OS=Homo sapiens OX=9606 GN=ATF2 PE=1 SV=4	0	13.607	15	4	6	3	505	54.5	7.88	69	4	0.2	1.107	0.275	1.656	-2.32	0.15	-1.86	0.73	0.488339	0.907388		0.918169	1	1		1	242597	1.34307e+06	333765	2.00876e+06	1.21286e+06	2	3	1	3	3	247078	238198		1.23373e+06	9.47942e+06	1.34307e+06		333765
False	High	IsMasterProtein	P15374	Ubiquitin carboxyl-terminal hydrolase isozyme L3 OS=Homo sapiens OX=9606 GN=UCHL3 PE=1 SV=1	0	108.286	65	12	214	12	230	26.2	4.92	3110	12	1.197	1.125	1.221	1.114	0.26	0.17	0.29	0.16	0.00389555	0.110703	0.012788	0.214058	0.0517146	1	0.107565	1	1.5872e+08	1.4909e+08	1.61914e+08	1.47629e+08	1.32559e+08	3	3	3	3	3	1.87051e+08	1.55959e+08	1.5872e+08	1.49045e+08	1.4909e+08	1.54945e+08	1.61914e+08	1.67161e+08
False	High	IsMasterProtein	P15408	Fos-related antigen 2 OS=Homo sapiens OX=9606 GN=FOSL2 PE=1 SV=1	0	11.301	16	3	14	3	326	35.2	7.49	72	3	1.458	1.198	1.728	1.259	0.54	0.26	0.79	0.33	0.108106	0.792694	0.00565811	0.599887	0.39979	1	0.0650844	1	6.33344e+06	5.20437e+06	7.50537e+06	5.46869e+06	4.34406e+06	3	3	3	3	3	6.33344e+06	7.04772e+06	5.39223e+06	5.20437e+06	5.53035e+06	4.72742e+06	8.8177e+06	7.50537e+06
False	High	IsMasterProtein	P15428	15-hydroxyprostaglandin dehydrogenase [NAD(+)] OS=Homo sapiens OX=9606 GN=HPGD PE=1 SV=1	0	26.448	27	5	21	5	266	29	5.86	166	5	0.044	0.88	0.034	0.949	-4.5	-0.18	-4.9	-0.08	0.0016494	0.999993	0.000214318	0.999999	0.0307721	1	0.00834976	1	490106	9.77109e+06	372163	1.05359e+07	1.11056e+07	3	3	3	3	3	2.47022e+06	406834	490106	9.77109e+06	8.9043e+06	1.03973e+07	693653	221948
False	High	IsMasterProtein	P15529	Membrane cofactor protein OS=Homo sapiens OX=9606 GN=CD46 PE=1 SV=3	0	8.958	8	3	4	3	392	43.7	6.74	60	3	0.116	0.225	0.092	0.176	-3.1	-2.15	-3.44	-2.51	0.00066579	0.00951038	0.000591638	0.00741247	0.0182618	1	0.0155305	0.67103	2.57797e+06	4.99813e+06	2.04808e+06	3.90162e+06	2.21747e+07	3	3	3	3	3	2.93536e+06	1.54801e+06	2.57797e+06	8.25368e+06	3.4232e+06	4.99813e+06	2.6534e+06	1.90961e+06
False	High	IsMasterProtein	P15531	Nucleoside diphosphate kinase A OS=Homo sapiens OX=9606 GN=NME1 PE=1 SV=1	0	107.679	70	9	245	5	152	17.1	6.19	4710	9	0.759	1.158	0.889	1.137	-0.4	0.21	-0.17	0.19	0.0288803	0.573903	0.382073	0.609362	0.167869	1	0.895181	1	7.20931e+08	1.10055e+09	8.44439e+08	1.08057e+09	9.50359e+08	3	3	3	3	3	8.79386e+08	6.37425e+08	7.20931e+08	1.10055e+09	9.95955e+08	1.17414e+09	8.44439e+08	8.30192e+08
False	High	IsMasterProtein	P15559	NAD(P)H dehydrogenase [quinone] 1 OS=Homo sapiens OX=9606 GN=NQO1 PE=1 SV=1	0	101.312	40	14	203	14	274	30.8	8.88	4025	14	2.573	1.117	3.601	1.017	1.36	0.16	1.85	0.02	0.0259003	0.855049	0.00459518	0.978618	0.155777	1	0.0563474	1	7.24851e+08	3.14615e+08	1.0147e+09	2.86439e+08	2.81747e+08	3	3	3	3	3	7.82979e+08	7.10589e+08	7.24851e+08	6.61914e+08	3.14615e+08	2.46886e+08	1.02404e+09	1.0147e+09
False	High	IsMasterProtein	P15586	N-acetylglucosamine-6-sulfatase OS=Homo sapiens OX=9606 GN=GNS PE=1 SV=3	0	44.599	17	8	74	8	552	62	8.31	1386	8	1.185	1.176	1.033	0.992	0.24	0.23	0.05	-0.01	0.999997	0.941329	0.999774	0.999965	1	1	1	1	2.85264e+07	2.82999e+07	2.48643e+07	2.38767e+07	2.40713e+07	3	3	3	3	3	3.34392e+07	1.39286e+07	2.85264e+07	2.82999e+07	2.62393e+07	2.87898e+07	2.63916e+07	2.48643e+07
False	High	IsMasterProtein	P15880	40S ribosomal protein S2 OS=Homo sapiens OX=9606 GN=RPS2 PE=1 SV=2	0	77.267	49	15	212	15	293	31.3	10.24	3388	15	0.443	0.778	0.625	1.023	-1.17	-0.36	-0.68	0.03	3.89796e-05	0.107805	0.00236125	0.997286	0.00438025	1	0.0362086	1	5.43393e+08	9.53342e+08	7.65826e+08	1.25438e+09	1.22562e+09	3	3	3	3	3	5.43393e+08	6.52561e+08	4.61643e+08	8.57267e+08	9.53342e+08	1.13852e+09	7.18523e+08	7.65826e+08
False	High	IsMasterProtein	P15882	N-chimaerin OS=Homo sapiens OX=9606 GN=CHN1 PE=1 SV=3	0	18.257	13	4	13	4	459	53.1	6.98	150	4	0.523	1.037	0.373	1.104	-0.93	0.05	-1.42	0.14	0.178767	1	0.0500199	0.99991	0.558684	1	0.246623	1	1.93836e+06	3.83994e+06	1.38222e+06	4.08937e+06	3.70331e+06	3	3	3	3	3	2.26205e+06	1.93836e+06	1.67939e+06	3.83994e+06	2.76108e+06	5.02169e+06	2.20885e+06	1.21186e+06
False	High	IsMasterProtein	P15924	Desmoplakin OS=Homo sapiens OX=9606 GN=DSP PE=1 SV=3	0	497.058	42	105	777	105	2871	331.6	6.81	10402	105	0.855	0.868	0.776	0.876	-0.23	-0.2	-0.37	-0.19	0.996485	0.958154	0.972476	0.961748	1	1	1	1	9.68914e+07	9.83603e+07	8.78916e+07	9.92883e+07	1.13284e+08	3	3	3	3	3	9.81307e+07	9.68914e+07	8.99731e+07	9.83603e+07	9.89338e+07	7.54853e+07	8.19662e+07	1.05598e+08
False	High	IsMasterProtein	P15927	Replication protein A 32 kDa subunit OS=Homo sapiens OX=9606 GN=RPA2 PE=1 SV=1	0	55.891	54	9	114	9	270	29.2	6.15	798	9	0.822	0.967	0.881	1.042	-0.28	-0.05	-0.18	0.06	0.923133	0.884776	0.978964	0.504224	1	1	1	1	1.92186e+08	2.26263e+08	2.06145e+08	2.43761e+08	2.33877e+08	3	3	3	3	3	2.3244e+08	1.84699e+08	1.92186e+08	2.26263e+08	2.15298e+08	2.57203e+08	2.06145e+08	2.1257e+08
False	High	IsMasterProtein	P16070	CD44 antigen OS=Homo sapiens OX=9606 GN=CD44 PE=1 SV=3	0	57.47	13	9	84	9	742	81.5	5.33	1681	9	0.645	0.394	0.625	0.372	-0.63	-1.34	-0.68	-1.43	0.382854	0.022365	0.370076	0.0366187	0.886588	1	0.87824	0.8475	7.46267e+07	4.56017e+07	7.23761e+07	4.30811e+07	1.15721e+08	3	3	3	3	3	7.26059e+07	8.92987e+07	7.46267e+07	5.07306e+07	4.56017e+07	3.58482e+07	7.23761e+07	9.19812e+07
False	High	IsMasterProtein	P16083	Ribosyldihydronicotinamide dehydrogenase [quinone] OS=Homo sapiens OX=9606 GN=NQO2 PE=1 SV=5	0	7.795	17	3	7	3	231	25.9	6.29	35	3	1.143	0.56	0.525	0.586	0.19	-0.84	-0.93	-0.77	0.720187	0.998726	0.99986	0.928624	1	1	1	1	8.2986e+06	4.06894e+06	3.80975e+06	4.25722e+06	7.25956e+06	3	3	3	3	3	8.2986e+06	9.00152e+06	7.6738e+06	4.797e+06	4.06894e+06	3.95838e+06	3.23372e+06	3.80975e+06
False	High	IsMasterProtein	P16144	Integrin beta-4 OS=Homo sapiens OX=9606 GN=ITGB4 PE=1 SV=5	0	127.082	24	31	60	31	1822	202	6.09	697	31	0.312	0.362	0.288	0.226	-1.68	-1.47	-1.8	-2.14	0.0385562	0.0449556	0.0650871	0.0322649	0.199678	1	0.295568	0.8475	5.78319e+06	6.69967e+06	5.33129e+06	4.19051e+06	1.85113e+07	3	3	2	3	3	3.69771e+06	5.78319e+06	7.24005e+06	6.69967e+06	7.37414e+06	3.56568e+06	7.10559e+06	4.00003e+06
False	High	IsMasterProtein	P16152	Carbonyl reductase [NADPH] 1 OS=Homo sapiens OX=9606 GN=CBR1 PE=1 SV=3	0	121.369	81	17	255	15	277	30.4	8.32	3846	17	0.968	1.169	1.077	1.046	-0.05	0.22	0.11	0.06	0.688007	0.595848	0.998083	0.992377	1	1	1	1	1.07192e+08	1.2948e+08	1.19346e+08	1.15836e+08	1.10792e+08	3	3	3	3	3	1.093e+08	8.74562e+07	1.07192e+08	1.23477e+08	1.2948e+08	1.55662e+08	1.19346e+08	9.2376e+07
False	High	IsMasterProtein	P16220	Cyclic AMP-responsive element-binding protein 1 OS=Homo sapiens OX=9606 GN=CREB1 PE=1 SV=2	0	14.561	15	3	28	2	341	36.7	5.57	594	3	0.565	1.066	0.745	0.96	-0.82	0.09	-0.42	-0.06	0.553967	0.969604	0.998407	0.780733	1	1	1	1	5.48832e+06	1.03504e+07	7.23972e+06	9.31945e+06	9.71205e+06	3	3	3	3	3	7.28135e+06	5.104e+06	5.48832e+06	9.43614e+06	1.03504e+07	1.18896e+07	7.23972e+06	6.62649e+06
False	High	IsMasterProtein	P16278	Beta-galactosidase OS=Homo sapiens OX=9606 GN=GLB1 PE=1 SV=2	0	16.138	8	5	35	5	677	76	6.57	224	5	1.169	1.126	0.989	0.747	0.23	0.17	-0.02	-0.42	0.747409	0.998457	1	0.5406	1	1	1	1	2.18865e+07	2.10793e+07	1.8514e+07	1.39812e+07	1.872e+07	3	3	3	3	3	2.17195e+07	2.18865e+07	2.27737e+07	2.10793e+07	2.11341e+07	1.18939e+07	1.50851e+07	2.15648e+07
False	High	IsMasterProtein	P16333	Cytoplasmic protein NCK1 OS=Homo sapiens OX=9606 GN=NCK1 PE=1 SV=1	0	21.871	27	8	36	7	377	42.8	6.47	475	8	0.538	1.78	0.631	1.561	-0.9	0.83	-0.66	0.64	0.204848	0.15346	0.254742	0.350763	0.607359	1	0.704634	1	3.77539e+06	1.25029e+07	4.43484e+06	1.09677e+07	7.02389e+06	3	3	3	3	3	5.2013e+06	3.71661e+06	3.77539e+06	1.11379e+07	1.25029e+07	1.2504e+07	3.97449e+06	4.58097e+06
False	High	IsMasterProtein	P16383	GC-rich sequence DNA-binding factor 2 OS=Homo sapiens OX=9606 GN=GCFC2 PE=1 SV=2	0.002	4.113	4	2	10	2	781	89.3	5.99	39	2	0.903	1.15	0.892	0.954	-0.15	0.2	-0.17	-0.07	1	0.999898	0.958764	0.996425	1	1	1	1	4.33639e+06	5.52152e+06	4.28137e+06	4.57995e+06	4.80168e+06	3	3	3	3	3	7.92733e+06	3.63927e+06	4.33639e+06	5.55823e+06	3.66171e+06	5.52152e+06	4.28137e+06	5.26685e+06
False	High	IsMasterProtein	P16401	Histone H1.5 OS=Homo sapiens OX=9606 GN=H1-5 PE=1 SV=3	0	26.8	21	4	73	3	226	22.6	10.92	1847	4	0.677	0.334	0.63	0.551	-0.56	-1.58	-0.67	-0.86	0.548303	0.0486684	0.696012	0.262935	1	1	1	1	4.90601e+08	2.42226e+08	4.56484e+08	3.99836e+08	7.25001e+08	3	3	3	3	3	6.31322e+08	3.50838e+08	4.90601e+08	2.42226e+08	2.24079e+08	5.39525e+08	7.34456e+08	3.94846e+08
False	High	IsMasterProtein	P16422	Epithelial cell adhesion molecule OS=Homo sapiens OX=9606 GN=EPCAM PE=1 SV=2	0	21.238	25	5	26	5	314	34.9	7.46	288	5	0.558	0.442	0.681	0.393	-0.84	-1.18	-0.55	-1.35	0.0877395	0.0204297	0.214756	0.0239336	0.348006	1	0.630118	0.8475	8.15575e+06	6.46112e+06	9.95716e+06	5.74489e+06	1.46178e+07	3	3	3	3	3	6.59995e+06	9.2936e+06	8.15575e+06	6.46112e+06	4.96989e+06	6.50534e+06	8.59982e+06	9.95716e+06
False	High	IsMasterProtein	P16435	NADPH--cytochrome P450 reductase OS=Homo sapiens OX=9606 GN=POR PE=1 SV=2	0	52.729	25	12	33	12	677	76.6	5.58	318	12	0.415	0.537	0.632	0.255	-1.27	-0.9	-0.66	-1.97	0.336698	0.371316	0.707752	0.092317	0.824048	1	1	0.925428	1.06578e+07	1.3772e+07	1.62187e+07	6.54479e+06	2.56596e+07	3	3	3	3	3	6.27187e+06	1.06578e+07	2.1053e+07	1.62174e+07	1.3772e+07	7.156e+06	1.55079e+07	1.77177e+07
False	High	IsMasterProtein	P16615	Sarcoplasmic/endoplasmic reticulum calcium ATPase 2 OS=Homo sapiens OX=9606 GN=ATP2A2 PE=1 SV=1	0	56.914	16	13	19	13	1042	114.7	5.34	266	13	0.286	0.101	0.138	0.043	-1.81	-3.3	-2.86	-4.53	0.550634		0.0994717	0.132217	1		0.390116	1	2.82416e+06	1.00264e+06	1.36098e+06	428145	9.88703e+06	2	1	3	3	3		3.3046e+06	2.41357e+06	1.00264e+06			1.36098e+06	1.36999e+06
False	High	IsMasterProtein	P16930	Fumarylacetoacetase OS=Homo sapiens OX=9606 GN=FAH PE=1 SV=2	0	70.8	50	14	96	14	419	46.3	6.95	1443	14	0.649	1.058	0.848	1.049	-0.62	0.08	-0.24	0.07	0.00943613	0.999539	0.430632	0.99773	0.0869976	1	0.961936	1	2.60986e+07	4.25537e+07	3.41292e+07	4.22193e+07	4.0229e+07	3	3	3	3	3	2.60986e+07	3.05724e+07	2.32975e+07	4.25537e+07	3.88581e+07	4.27686e+07	3.1972e+07	3.90534e+07
False	High	IsMasterProtein	P16949	Stathmin OS=Homo sapiens OX=9606 GN=STMN1 PE=1 SV=3	0	60.445	62	11	198	11	149	17.3	5.97	3578	11	0.728	1.17	0.86	0.649	-0.46	0.23	-0.22	-0.62	0.798699	0.963114	0.938636	0.778207	1	1	1	1	8.62939e+08	1.38671e+09	1.01947e+09	7.69178e+08	1.18513e+09	3	3	3	3	3	1.31191e+09	7.08422e+08	8.62939e+08	1.38671e+09	1.21615e+09	1.5037e+09	1.08541e+09	9.15534e+08
False	High	IsMasterProtein	P16989	Y-box-binding protein 3 OS=Homo sapiens OX=9606 GN=YBX3 PE=1 SV=4	0	185.028	74	22	380	15	372	40.1	9.77	5440	22	1.369	1.505	1.774	1.416	0.45	0.59	0.83	0.5	0.533456	0.519834	0.161201	0.715996	1	1	0.529935	1	3.4194e+08	3.75914e+08	4.43058e+08	3.53612e+08	2.49773e+08	3	3	3	3	3	4.88419e+08	3.0144e+08	3.4194e+08	3.48764e+08	3.75914e+08	3.88924e+08	3.95336e+08	4.63484e+08
False	High	IsMasterProtein	P17036	Zinc finger protein 3 OS=Homo sapiens OX=9606 GN=ZNF3 PE=1 SV=3	0	10.921	6	2	20	2	446	50.9	7.52	541	2	0.452	1.556	0.617	1.687	-1.15	0.64	-0.7	0.75	0.886435	0.925773	0.993529	0.931683	1	1	1	1	903391	3.11267e+06	1.23351e+06	3.37385e+06	1.99985e+06	3	3	3	3	3	605562	1.46582e+06	903391	1.63667e+06	3.11267e+06	4.24355e+06	1.23351e+06	3.2192e+06
False	High	IsMasterProtein	P17050	Alpha-N-acetylgalactosaminidase OS=Homo sapiens OX=9606 GN=NAGA PE=1 SV=2	0	9.075	5	2	18	2	411	46.5	5.19	198	2	1.605	1.284	2.585	0.354	0.68	0.36	1.37	-1.5	0.979974	1	0.734227	0.424846	1	1	1	1	4.07288e+06	3.25801e+06	6.56027e+06	898959	2.53787e+06	3	3	3	3	3	5.20394e+06	2.95156e+06	4.07288e+06	5.84064e+06	3.25801e+06	1.42304e+06	6.56027e+06	7.9326e+06
False	High	IsMasterProtein	P17096	High mobility group protein HMG-I/HMG-Y OS=Homo sapiens OX=9606 GN=HMGA1 PE=1 SV=3	0	47.524	48	8	130	8	107	11.7	10.32	2557	8	1.657	1.264	2.07	1.416	0.73	0.34	1.05	0.5	0.251243	0.985611	0.0248462	0.685432	0.695722	1	0.162367	1	1.86597e+09	1.42344e+09	2.33032e+09	1.59451e+09	1.12585e+09	3	3	3	3	3	1.70982e+09	1.88143e+09	1.86597e+09	1.19493e+09	1.59111e+09	1.42344e+09	2.33032e+09	2.1893e+09
False	High	IsMasterProtein	P17174	Aspartate aminotransferase, cytoplasmic OS=Homo sapiens OX=9606 GN=GOT1 PE=1 SV=3	0	158.122	69	23	314	23	413	46.2	7.01	4130	23	1.312	1.044	1.139	0.967	0.39	0.06	0.19	-0.05	0.372402	0.999999	0.614935	0.947424	0.867738	1	1	1	1.08977e+09	8.67371e+08	9.46662e+08	8.03209e+08	8.3081e+08	3	3	3	3	3	9.58066e+08	1.11344e+09	1.08977e+09	9.86389e+08	8.67371e+08	7.33584e+08	9.46662e+08	1.15076e+09
False	High	IsMasterProtein	P17275	Transcription factor jun-B OS=Homo sapiens OX=9606 GN=JUNB PE=1 SV=1	0	8.697	11	2	5	2	347	35.9	9.22	66	2	1.247	1.351	1.31	1.273	0.32	0.43	0.39	0.35	0.609532	0.43635	0.480345	0.483157	1	1	1	1	3.33506e+07	3.61135e+07	3.5039e+07	3.40343e+07	2.67381e+07	3	3	3	3	3	3.33506e+07	3.74222e+07	2.88709e+07	2.80004e+07	4.10988e+07	3.61135e+07	2.90507e+07	3.93038e+07
False	High	IsMasterProtein	P17480	Nucleolar transcription factor 1 OS=Homo sapiens OX=9606 GN=UBTF PE=1 SV=1	0	91.093	30	20	159	20	764	89.4	5.81	1162	20	0.748	1.054	0.71	1.047	-0.42	0.08	-0.49	0.07	0.718472	0.974212	0.439894	0.922866	1	1	0.971199	1	3.00541e+07	4.23411e+07	2.85094e+07	4.20545e+07	4.01627e+07	3	3	3	3	3	3.93304e+07	2.85249e+07	3.00541e+07	4.23411e+07	3.94827e+07	4.32303e+07	2.85094e+07	3.60033e+07
False	High	IsMasterProtein	P17535	Transcription factor jun-D OS=Homo sapiens OX=9606 GN=JUND PE=1 SV=3	0	9.334	12	3	10	3	347	35.2	7.37	54	3	1.013	1.049	1.283	1.221	0.02	0.07	0.36	0.29	0.936785	0.998143	0.379146	0.845047	1	1	0.891264	1	7.93104e+06	8.21628e+06	1.0048e+07	9.56331e+06	7.83036e+06	3	3	3	3	3	9.34961e+06	7.93104e+06	7.00017e+06	8.21628e+06	5.62622e+06	8.40972e+06	1.09858e+07	1.0048e+07
False	High	IsMasterProtein	P17540	Creatine kinase S-type, mitochondrial OS=Homo sapiens OX=9606 GN=CKMT2 PE=1 SV=2	0	46.728	36	10	87	8	419	47.5	8.19	807	10	0.574	1.082	0.584	0.92	-0.8	0.11	-0.78	-0.12	0.0998803	0.99991	0.0633514	0.999259	0.378807	1	0.291037	1	1.19267e+07	2.24835e+07	1.21428e+07	1.91124e+07	20780176	3	3	3	3	3	1.82347e+07	9.68109e+06	1.19267e+07	2.27997e+07	1.79561e+07	2.24835e+07	1.03028e+07	1.21428e+07
False	High	IsMasterProtein	P17544	Cyclic AMP-dependent transcription factor ATF-7 OS=Homo sapiens OX=9606 GN=ATF7 PE=1 SV=2	0	11.845	10	3	6	2	494	52.9	8.65	41	3	0.402	2.225	0.979	1.907	-1.32	1.15	-0.03	0.93	0.262021	0.964569		0.979757	0.710405	1		1	970496	5.37409e+06	2.36506e+06	4.60654e+06	2.4156e+06	2	3	1	3	3	489650	1.92354e+06		5.37409e+06	3.72198e+06	5.63066e+06		2.36506e+06
False	High	IsMasterProtein	P17612	cAMP-dependent protein kinase catalytic subunit alpha OS=Homo sapiens OX=9606 GN=PRKACA PE=1 SV=2	0	23.574	26	8	37	8	351	40.6	8.79	179	8	0.647	0.488	0.421	0.4	-0.63	-1.04	-1.25	-1.32	0.196599	0.0666289	0.0416389	0.0379652	0.592786	1	0.220451	0.8475	1.58562e+07	1.1957e+07	1.03311e+07	9.80628e+06	2.45127e+07	3	3	3	3	3	9.12467e+06	1.58562e+07	1.6074e+07	1.31069e+07	1.1957e+07	7.33531e+06	7.30342e+06	1.03311e+07
False	High	IsMasterProtein	P17655	Calpain-2 catalytic subunit OS=Homo sapiens OX=9606 GN=CAPN2 PE=1 SV=6	0	175.981	48	29	321	29	700	79.9	4.98	4707	29	1.62	1.089	1.161	0.576	0.7	0.12	0.21	-0.79	0.83517	0.760927	0.998724	0.0909686	1	1	1	0.91908	1.46223e+08	9.8255e+07	1.04733e+08	5.20228e+07	9.02465e+07	3	3	3	3	3	1.16027e+08	1.55731e+08	1.46223e+08	1.03574e+08	9.8255e+07	4.61196e+07	1.01973e+08	1.35931e+08
False	High	IsMasterProtein	P17676	CCAAT/enhancer-binding protein beta OS=Homo sapiens OX=9606 GN=CEBPB PE=1 SV=2	0	13.116	9	2	19	2	345	36.1	8.31	184	2	2.24	1.244	3.101	0.994	1.16	0.32	1.63	-0.01	0.0710428	0.635181	0.0105057	0.905417	0.299808	1	0.0955721	1	1.54335e+07	8.57132e+06	2.13619e+07	6.84526e+06	6.88938e+06	3	3	3	3	3	1.75071e+07	1.54335e+07	1.15161e+07	8.57132e+06	1.01716e+07	6.4865e+06	2.49529e+07	2.10045e+07
False	High	IsMasterProtein	P17706	Tyrosine-protein phosphatase non-receptor type 2 OS=Homo sapiens OX=9606 GN=PTPN2 PE=1 SV=2	0	31.122	17	5	23	5	415	48.4	8.29	324	5	0.977	1.041	0.989	0.78	-0.03	0.06	-0.02	-0.36	0.991953	0.77734	0.98961	0.379035	1	1	1	1	1.2043e+07	1.28237e+07	1.21848e+07	9.61138e+06	1.23226e+07	3	3	3	3	3	1.19089e+07	1.28392e+07	1.2043e+07	1.28237e+07	1.31584e+07	7.64359e+06	1.21838e+07	1.21848e+07
False	High	IsMasterProtein	P17812	CTP synthase 1 OS=Homo sapiens OX=9606 GN=CTPS1 PE=1 SV=2	0	141.397	53	24	227	22	591	66.6	6.46	3263	24	1.292	1.317	1.421	0.851	0.37	0.4	0.51	-0.23	0.761544	0.999999	0.880379	0.986592	1	1	1	1	7.17503e+07	7.30944e+07	7.88779e+07	4.72638e+07	5.5518e+07	3	3	3	3	3	7.08396e+07	7.17503e+07	2.44915e+08	7.30944e+07	8.86978e+07	3.28299e+07	2.45606e+08	7.88779e+07
False	High	IsMasterProtein	P17844	Probable ATP-dependent RNA helicase DDX5 OS=Homo sapiens OX=9606 GN=DDX5 PE=1 SV=1	0	217.797	61	38	498	29	614	69.1	8.92	7232	38	0.535	0.839	0.596	0.947	-0.9	-0.25	-0.75	-0.08	0.000522552	0.998027	0.00374236	0.999974	0.0152393	1	0.0490862	1	1.77048e+08	2.779e+08	1.97345e+08	3.13657e+08	3.31091e+08	3	3	3	3	3	1.77598e+08	1.77048e+08	1.59988e+08	2.71111e+08	3.46535e+08	2.779e+08	1.77862e+08	2.12087e+08
False	High	IsMasterProtein	P17858	ATP-dependent 6-phosphofructokinase, liver type OS=Homo sapiens OX=9606 GN=PFKL PE=1 SV=6	0	111.344	38	21	136	18	780	85	7.5	1856	21	0.793	0.777	0.692	0.519	-0.34	-0.36	-0.53	-0.95	0.76339	0.514041	0.489087	0.0681467	1	1	1	0.867703	3.47313e+07	3.40676e+07	3.03325e+07	2.27544e+07	4.38177e+07	3	3	3	3	3	2.97732e+07	3.86096e+07	3.47313e+07	4.70515e+07	3.40676e+07	1.79774e+07	2.66347e+07	3.44892e+07
False	High	IsMasterProtein	P17900	Ganglioside GM2 activator OS=Homo sapiens OX=9606 GN=GM2A PE=1 SV=4	0.003	3.859	8	2	4	2	193	20.8	5.31	53	2	0.492	0.958	0.197	1	-1.02	-0.06	-2.34	0	0.25655	0.990341	0.0265536	0.999871	0.701998	1	0.168096	1	4.45006e+06	8.66593e+06	1.78491e+06	9.05275e+06	9.04943e+06	3	3	3	3	3	5.0397e+06	1.33445e+06	4.45006e+06	8.66593e+06	8.4446e+06	9.88855e+06	2.16024e+06	1.26476e+06
False	High	IsMasterProtein	P17931	Galectin-3 OS=Homo sapiens OX=9606 GN=LGALS3 PE=1 SV=5	0	77.22	35	8	199	8	250	26.1	8.56	3202	8	0.688	1.034	0.84	1.013	-0.54	0.05	-0.25	0.02	0.102748	0.97618	0.279351	0.99998	0.384941	1	0.742336	1	3.36352e+08	5.05443e+08	4.10264e+08	4.95098e+08	4.88675e+08	3	3	3	3	3	4.33364e+08	3.36352e+08	3.18822e+08	4.8388e+08	5.05443e+08	5.96526e+08	4.10871e+08	3.48101e+08
False	High	IsMasterProtein	P17980	26S proteasome regulatory subunit 6A OS=Homo sapiens OX=9606 GN=PSMC3 PE=1 SV=3	0	189.908	67	25	388	25	439	49.2	5.24	6726	25	0.894	1.112	0.933	1.077	-0.16	0.15	-0.1	0.11	0.799069	0.581788	0.995044	0.630172	1	1	1	1	2.55665e+08	3.18072e+08	2.66841e+08	3.07847e+08	2.85963e+08	3	3	3	3	3	2.8193e+08	2.19132e+08	2.55665e+08	2.94352e+08	3.18072e+08	3.26083e+08	2.66841e+08	2.66555e+08
False	High	IsMasterProtein	P17987	T-complex protein 1 subunit alpha OS=Homo sapiens OX=9606 GN=TCP1 PE=1 SV=1	0	296.575	75	35	585	35	556	60.3	6.11	11654	35	1.015	1.055	1.041	1.058	0.02	0.08	0.06	0.08	0.996029	0.680774	0.718126	0.775415	1	1	1	1	5.7866e+08	6.01491e+08	5.93365e+08	6.03145e+08	5.7003e+08	3	3	3	3	3	6.1679e+08	5.06414e+08	5.7866e+08	5.51629e+08	6.51491e+08	6.01491e+08	5.82252e+08	6.17988e+08
False	High	IsMasterProtein	P18031	Tyrosine-protein phosphatase non-receptor type 1 OS=Homo sapiens OX=9606 GN=PTPN1 PE=1 SV=1	0	52.176	37	12	43	12	435	49.9	6.27	425	12	0.802	1.387	1.259	0.687	-0.32	0.47	0.33	-0.54	0.999973	0.987319	0.999989	0.940247	1	1	1	1	2.01809e+07	3.48776e+07	3.16564e+07	1.72676e+07	2.5149e+07	3	3	3	3	3	1.17755e+07	5.75496e+07	2.01809e+07	3.48776e+07	3.6703e+07	4.64947e+06	3.16564e+07	3.89638e+07
False	High	IsMasterProtein	P18065	Insulin-like growth factor-binding protein 2 OS=Homo sapiens OX=9606 GN=IGFBP2 PE=1 SV=2	0	19.358	19	5	15	5	325	34.8	7.5	150	5	0.643	1.163	0.445	1.634	-0.64	0.22	-1.17	0.71	0.730809	0.906468	0.0830574	0.470059	1	1	0.345364	1	1.86848e+06	3.38177e+06	1.29443e+06	4.7485e+06	2.90656e+06	3	3	3	3	3	3.61204e+06	1.86848e+06	1.61033e+06	3.00443e+06	3.38177e+06	4.79171e+06	1.89535e+06	1.28991e+06
False	High	IsMasterProtein	P18075	Bone morphogenetic protein 7 OS=Homo sapiens OX=9606 GN=BMP7 PE=1 SV=1	0	7.561	5	2	5	2	431	49.3	7.85	63	2	0.693	1.117	0.301	0.812	-0.53	0.16	-1.73	-0.3		0.998759	0.0433899	0.60543		1	0.226037	1	1.66361e+06	2.68134e+06	722697	1.94927e+06	2.40028e+06	1	3	2	3	3	1.66361e+06			2.68134e+06	2.33214e+06	3.15079e+06	706173	739607
False	High	IsMasterProtein	P18077	60S ribosomal protein L35a OS=Homo sapiens OX=9606 GN=RPL35A PE=1 SV=2	0	23.802	48	7	77	7	110	12.5	11.06	1065	7	0.709	1.004	0.754	1.049	-0.5	0.01	-0.41	0.07	0.282335	0.994476	0.783002	0.780498	0.739678	1	1	1	2.83554e+08	4.01459e+08	3.01648e+08	4.19404e+08	3.99907e+08	3	3	3	3	3	2.83554e+08	2.79773e+08	2.94651e+08	2.79409e+08	4.16612e+08	4.01459e+08	2.99095e+08	3.8353e+08
False	High	IsMasterProtein	P18084	Integrin beta-5 OS=Homo sapiens OX=9606 GN=ITGB5 PE=1 SV=1	0	8.683	5	2	2	2	799	88	6.06	33	2	0.137	0.23	0.142	0.01	-2.87	-2.12	-2.81	-6.64	0.15281				0.500414				703763	1.1876e+06	734235		5.15504e+06	3	1	1		2	363005	1.40711e+06	703763		1.1876e+06			734235
False	High	IsMasterProtein	P18085	ADP-ribosylation factor 4 OS=Homo sapiens OX=9606 GN=ARF4 PE=1 SV=3	0	56.223	64	9	109	6	180	20.5	7.14	1339	9	0.913	0.395	0.66	0.4	-0.13	-1.34	-0.6	-1.32	0.964964	0.00405915	0.154904	0.019369	1	0.953055	0.517783	0.8475	1.11159e+08	4.80182e+07	8.0298e+07	4.86892e+07	1.21717e+08	3	3	3	3	3	1.11159e+08	1.09734e+08	1.445e+08	5.09335e+07	4.80182e+07	3.81562e+07	6.47841e+07	9.2241e+07
False	High	IsMasterProtein	P18124	60S ribosomal protein L7 OS=Homo sapiens OX=9606 GN=RPL7 PE=1 SV=1	0	130.975	54	18	285	18	248	29.2	10.65	5440	18	0.617	0.779	0.588	0.917	-0.7	-0.36	-0.77	-0.13	0.000491413	0.132074	0.00116332	0.612362	0.0147185	1	0.0227406	1	5.11924e+08	6.46875e+08	4.87921e+08	7.61101e+08	8.30059e+08	3	3	3	3	3	5.11924e+08	4.88886e+08	5.17859e+08	6.46875e+08	7.56664e+08	6.24592e+08	4.87921e+08	6.3329e+08
False	High	IsMasterProtein	P18206	Vinculin OS=Homo sapiens OX=9606 GN=VCL PE=1 SV=4	0	310.039	63	59	554	59	1134	123.7	5.66	8930	59	1	1.109	1.369	1.118	0	0.15	0.45	0.16	0.999728	0.846083	0.189427	0.683385	1	1	0.58666	1	1.87043e+08	2.07494e+08	2.56054e+08	2.09069e+08	1.87045e+08	3	3	3	3	3	1.82911e+08	2.00692e+08	1.87043e+08	1.91137e+08	2.07494e+08	2.33285e+08	2.69652e+08	2.21901e+08
False	High	IsMasterProtein	P18583	Protein SON OS=Homo sapiens OX=9606 GN=SON PE=1 SV=4	0	157.688	22	37	231	37	2426	263.7	5.64	2625	37	0.481	0.919	0.563	1.187	-1.06	-0.12	-0.83	0.25	0.00391056	0.811557	0.0194727	0.999733	0.0517146	1	0.140906	1	3.0433e+07	5.81666e+07	3.56094e+07	7.51263e+07	6.32644e+07	3	3	3	3	3	3.0433e+07	3.95188e+07	3.01716e+07	5.26306e+07	5.81666e+07	7.23365e+07	3.56094e+07	4.76416e+07
False	High	IsMasterProtein	P18615	Negative elongation factor E OS=Homo sapiens OX=9606 GN=NELFE PE=1 SV=3	0	84.558	48	15	126	15	380	43.2	9.33	1946	15	0.674	1.162	0.989	1.212	-0.57	0.22	-0.02	0.28	0.201649	0.946535	0.801101	0.999069	0.601488	1	1	1	2.62177e+07	4.5204e+07	3.84813e+07	4.71514e+07	3.89177e+07	3	3	3	3	3	2.70751e+07	2.50096e+07	2.62177e+07	4.16462e+07	4.5204e+07	4.80117e+07	2.32955e+07	3.84813e+07
False	High	IsMasterProtein	P18621	60S ribosomal protein L17 OS=Homo sapiens OX=9606 GN=RPL17 PE=1 SV=3	0	92.824	52	10	278	10	184	21.4	10.17	2842	10	0.779	1.033	0.823	1.057	-0.36	0.05	-0.28	0.08	0.000759063	0.790774	0.00826663	0.987645	0.0191343	1	0.0822492	1	4.75747e+08	6.3056e+08	5.02409e+08	6.4527e+08	6.10574e+08	3	3	3	3	3	4.96266e+08	4.50793e+08	4.75747e+08	5.41099e+08	6.3056e+08	6.31513e+08	5.02409e+08	5.40681e+08
False	High	IsMasterProtein	P18669	Phosphoglycerate mutase 1 OS=Homo sapiens OX=9606 GN=PGAM1 PE=1 SV=2	0	133.231	63	14	228	14	254	28.8	7.18	3357	14	0.804	0.971	0.715	1.05	-0.31	-0.04	-0.48	0.07	0.256923	0.999971	0.0499755	0.984119	0.702469	1	0.246623	1	7.02352e+08	8.47654e+08	6.24376e+08	9.17041e+08	8.73119e+08	3	3	3	3	3	8.84141e+08	6.29705e+08	7.02352e+08	9.55173e+08	8.44102e+08	8.47654e+08	6.12724e+08	7.62302e+08
False	High	IsMasterProtein	P18754	Regulator of chromosome condensation OS=Homo sapiens OX=9606 GN=RCC1 PE=1 SV=1	0	119.822	60	18	190	18	421	44.9	7.52	2700	18	0.796	0.945	1.03	1.083	-0.33	-0.08	0.04	0.12	0.0101348	0.8858	0.999998	0.966509	0.0899894	1	1	1	8.00916e+07	9.51272e+07	1.03618e+08	1.08992e+08	1.00632e+08	3	3	3	3	3	6.32563e+07	8.00916e+07	8.01014e+07	1.0307e+08	9.11882e+07	9.51272e+07	1.01476e+08	1.0381e+08
False	High	IsMasterProtein	P18827	Syndecan-1 OS=Homo sapiens OX=9606 GN=SDC1 PE=1 SV=3	0	13.973	16	3	26	3	310	32.4	4.63	280	3	0.544	0.83	0.394	0.764	-0.88	-0.27	-1.34	-0.39	0.192538	0.902417	0.0388263	0.982533	0.585263	1	0.214613	1	6.11507e+06	9.33035e+06	4.43045e+06	8.59376e+06	1.12473e+07	3	3	3	3	3	6.86553e+06	6.11507e+06	4.8621e+06	8.46576e+06	9.9159e+06	9.33035e+06	4.43045e+06	8.44295e+06
False	High	IsMasterProtein	P18846	Cyclic AMP-dependent transcription factor ATF-1 OS=Homo sapiens OX=9606 GN=ATF1 PE=1 SV=2	0	12	26	4	32	3	271	29.2	8.37	463	4	0.542	0.925	1.086	1.559	-0.88	-0.11	0.12	0.64	0.0698206	0.993917	0.991627	0.908743	0.296457	1	1	1	1.65126e+07	2.81793e+07	3.30654e+07	4.74785e+07	30452051	3	3	3	3	3	2.27979e+07	1.58723e+07	1.65126e+07	2.62957e+07	2.81793e+07	5.13227e+07	3.27689e+07	3.30654e+07
False	High	IsMasterProtein	P18858	DNA ligase 1 OS=Homo sapiens OX=9606 GN=LIG1 PE=1 SV=1	0	116.746	34	24	134	24	919	101.7	5.62	1561	24	0.256	0.733	0.387	0.678	-1.97	-0.45	-1.37	-0.56	0.000296706	0.640139	0.00478384	0.311528	0.0113383	1	0.0574269	1	9.7747e+06	2.80028e+07	1.47893e+07	2.59143e+07	3.81966e+07	3	3	3	3	3	9.7747e+06	1.34225e+07	9.05415e+06	3.28713e+07	2.80028e+07	2.25199e+07	1.47893e+07	1.47065e+07
False	High	IsMasterProtein	P18859	ATP synthase-coupling factor 6, mitochondrial OS=Homo sapiens OX=9606 GN=ATP5PF PE=1 SV=1	0	38.22	49	4	60	4	108	12.6	9.52	610	4	0.508	1.462	0.516	1.058	-0.98	0.55	-0.95	0.08	0.180488	0.506921	0.133743	0.959009	0.562477	1	0.476777	1	3.91018e+07	1.1248e+08	3.97214e+07	8.13978e+07	7.69228e+07	3	3	3	3	3	4.92857e+07	3.61125e+07	3.91018e+07	1.43918e+08	7.45945e+07	1.1248e+08	3.97214e+07	3.37574e+07
False	High	IsMasterProtein	P18887	DNA repair protein XRCC1 OS=Homo sapiens OX=9606 GN=XRCC1 PE=1 SV=2	0	51.582	26	12	92	12	633	69.4	6.39	803	12	0.76	1.098	0.864	1.092	-0.4	0.14	-0.21	0.13	0.00254276	0.750816	0.216976	0.968316	0.0409318	1	0.634025	1	2.18589e+07	3.1581e+07	2.48573e+07	3.13938e+07	2.87549e+07	3	3	3	3	3	2.31422e+07	2.18589e+07	2.14476e+07	3.1581e+07	3.0263e+07	3.4511e+07	2.47446e+07	2.93448e+07
False	High	IsMasterProtein	P19174	1-phosphatidylinositol 4,5-bisphosphate phosphodiesterase gamma-1 OS=Homo sapiens OX=9606 GN=PLCG1 PE=1 SV=1	0	46.674	13	14	45	14	1290	148.4	6.05	267	14	0.947	0.425	0.863	0.105	-0.08	-1.23	-0.21	-3.25	0.686204	0.250798	0.386033	0.00589166	1	1	0.90287	0.606501	1.52775e+07	6.85987e+06	1.3924e+07	1.68992e+06	1.61315e+07	3	2	3	3	3	1.09633e+07	1.52775e+07	1.6555e+07	1.40563e+07	3.3478e+06		1.3924e+07	1.4301e+07
False	High	IsMasterProtein	P19338	Nucleolin OS=Homo sapiens OX=9606 GN=NCL PE=1 SV=3	0	152.601	37	28	599	28	710	76.6	4.7	11556	28	0.859	1.281	1.22	1.264	-0.22	0.36	0.29	0.34	0.895596	0.651709	0.61585	0.406801	1	1	1	1	1.85198e+09	2.76293e+09	2.63023e+09	2.72592e+09	2.15616e+09	3	3	3	3	3	2.19671e+09	1.83466e+09	1.85198e+09	2.25841e+09	2.76293e+09	2.79942e+09	2.49184e+09	2.72926e+09
False	High	IsMasterProtein	P19367	Hexokinase-1 OS=Homo sapiens OX=9606 GN=HK1 PE=1 SV=3	0	108.326	29	24	184	21	917	102.4	6.8	2676	24	1.459	1.067	1.237	0.689	0.54	0.09	0.31	-0.54	0.832514	0.802444	0.982694	0.349905	1	1	1	1	6.86783e+07	5.02194e+07	5.8215e+07	3.24275e+07	4.70715e+07	3	3	3	3	3	5.94797e+07	7.9739e+07	6.86783e+07	5.24127e+07	5.02194e+07	2.42474e+07	5.8215e+07	7.36282e+07
False	High	IsMasterProtein	P19387	DNA-directed RNA polymerase II subunit RPB3 OS=Homo sapiens OX=9606 GN=POLR2C PE=1 SV=2	0	37.203	47	9	100	9	275	31.4	4.92	1034	9	0.849	1.083	0.708	1.095	-0.24	0.12	-0.5	0.13	0.691105	0.898182	0.67333	0.837835	1	1	1	1	4.57525e+07	5.83822e+07	3.81526e+07	5.89905e+07	5.38872e+07	3	3	3	3	3	4.96304e+07	3.05539e+07	4.57525e+07	5.18301e+07	5.83822e+07	5.97924e+07	3.81526e+07	4.78807e+07
False	High	IsMasterProtein	P19388	DNA-directed RNA polymerases I, II, and III subunit RPABC1 OS=Homo sapiens OX=9606 GN=POLR2E PE=1 SV=4	0	46.317	42	9	87	9	210	24.5	5.95	1774	9	0.83	1.039	0.991	1.185	-0.27	0.06	-0.01	0.25	0.337714	0.99626	0.979959	0.925932	0.825007	1	1	1	6.07963e+07	7.61629e+07	7.26437e+07	8.68528e+07	73285696	3	3	3	3	3	6.07963e+07	4.39171e+07	7.04085e+07	5.85298e+07	8.17004e+07	7.61629e+07	7.26437e+07	8.14594e+07
False	High	IsMasterProtein	P19404	NADH dehydrogenase [ubiquinone] flavoprotein 2, mitochondrial OS=Homo sapiens OX=9606 GN=NDUFV2 PE=1 SV=2	0	54.698	51	10	62	10	249	27.4	8.06	944	10	0.096	0.604	0.387	1.396	-3.38	-0.73	-1.37	0.48	0.000336871	0.980886	0.395281	0.73442	0.0121208	1	0.910994	1	4.74957e+06	2.99331e+07	1.9151e+07	6.91475e+07	4.95445e+07	3	3	3	3	3	7.53917e+06	2.30245e+06	4.74957e+06	2.77631e+07	2.99331e+07	6.26693e+07	1.9151e+07	3.84797e+07
False	High	IsMasterProtein	P19447	General transcription and DNA repair factor IIH helicase subunit XPB OS=Homo sapiens OX=9606 GN=ERCC3 PE=1 SV=1	0	12.97	7	4	7	4	782	89.2	7.23	54	4	2.211	1.426	2.537	1.029	1.14	0.51	1.34	0.04	0.921107	0.999876	0.794478	0.754523	1	1	1	1	4.0328e+06	2.60194e+06	4.62825e+06	1.87767e+06	1.82406e+06	3	3	3	3	3	3.1471e+06	4.0328e+06	4.80517e+06	4.56982e+06	2.60194e+06	1.25762e+06	4.62825e+06	4.71176e+06
False	High	IsMasterProtein	P19525	Interferon-induced, double-stranded RNA-activated protein kinase OS=Homo sapiens OX=9606 GN=EIF2AK2 PE=1 SV=2	0	75.458	34	18	165	18	551	62.1	8.4	2142	18	1.024	1.09	1.044	1.097	0.03	0.12	0.06	0.13	0.95993	0.998721	0.999994	0.992914	1	1	1	1	4.53668e+07	4.82983e+07	4.62419e+07	4.85953e+07	4.42952e+07	3	3	3	3	3	4.53668e+07	4.38066e+07	4.66368e+07	4.43688e+07	5.08587e+07	4.82983e+07	4.55684e+07	4.87865e+07
False	High	IsMasterProtein	P19532	Transcription factor E3 OS=Homo sapiens OX=9606 GN=TFE3 PE=1 SV=4	0	6.509	5	2	2	2	575	61.5	5.58	25	2
False	High	IsMasterProtein	P19623	Spermidine synthase OS=Homo sapiens OX=9606 GN=SRM PE=1 SV=1	0	93.609	60	15	184	15	302	33.8	5.49	3012	15	1.199	1.126	1.051	0.914	0.26	0.17	0.07	-0.13	0.868012	0.983252	1	0.781025	1	1	1	1	1.2911e+08	1.21251e+08	1.13114e+08	9.83436e+07	1.07644e+08	3	3	3	3	3	1.2911e+08	1.39813e+08	1.27994e+08	1.23725e+08	1.21251e+08	8.55828e+07	1.11869e+08	1.2446e+08
False	High	IsMasterProtein	P19784	Casein kinase II subunit alpha' OS=Homo sapiens OX=9606 GN=CSNK2A2 PE=1 SV=1	0	53.805	35	9	70	9	350	41.2	8.56	590	9	1.013	1.127	1.011	1.402	0.02	0.17	0.02	0.49	0.808897	0.998778	0.914036	0.25379	1	1	1	1	4.9444e+07	5.49846e+07	4.93224e+07	6.8426e+07	48806106	3	3	3	3	3	4.82421e+07	4.9444e+07	5.02155e+07	5.49846e+07	5.88053e+07	5.30508e+07	4.89188e+07	5.31176e+07
False	High	IsMasterProtein	P19823	Inter-alpha-trypsin inhibitor heavy chain H2 OS=Homo sapiens OX=9606 GN=ITIH2 PE=1 SV=2	0	32.79	7	8	77	8	946	106.4	6.86	849	8	4.17	1.614	3.518	2.067	2.06	0.69	1.81	1.05	0.0187856	0.643858	0.0229826	0.593752	0.128033	1	0.153555	1	1.4005e+08	5.41989e+07	1.18133e+08	6.94273e+07	3.35833e+07	3	3	3	3	3	9.90983e+07	1.4005e+08	2.0058e+08	4.11559e+07	5.41989e+07	1.09704e+08	1.18133e+08	1.08583e+08
False	High	IsMasterProtein	P19838	Nuclear factor NF-kappa-B p105 subunit OS=Homo sapiens OX=9606 GN=NFKB1 PE=1 SV=2	0	47.671	15	10	70	10	968	105.3	5.4	843	10	0.809	1.297	0.931	1.229	-0.31	0.38	-0.1	0.3	0.852395	0.84328	0.918994	0.989161	1	1	1	1	9.33403e+06	1.49732e+07	1.07501e+07	1.41816e+07	1.15413e+07	3	3	3	3	3	1.17717e+07	8.80045e+06	9.33403e+06	1.49732e+07	1.28566e+07	1.72541e+07	1.1535e+07	8.68501e+06
[truncated: 3,672 more rows]
[truncated: 52 more columns]

## Sheet: Peptide Groups 1%FDR
Checked	Confidence	Annotated Sequence	Modifications	Qvality PEP	Qvality q-value	# Protein Groups	# Proteins	# PSMs	Master Protein Accessions	Positions in Master Proteins	Modifications in Master Proteins	# Missed Cleavages	Theo. MH+ [Da]	Abundances (Grouped): pmc79	Abundances (Grouped): pmc78	Abundances (Grouped): LCR134	Abundances (Grouped): LCR220	Abundances (Grouped): Control	Abundances (Grouped) Count: pmc79	Abundances (Grouped) Count: pmc78	Abundances (Grouped) Count: LCR134	Abundances (Grouped) Count: LCR220	Abundances (Grouped) Count: Control	Abundances (Normalized): F1: Sample, 1, pmc79	Abundances (Normalized): F2: Sample, 2, pmc79	Abundances (Normalized): F3: Sample, 3, pmc79	Abundances (Normalized): F4: Sample, 4, pmc78	Abundances (Normalized): F5: Sample, 5, pmc78	Abundances (Normalized): F6: Sample, 6, pmc78	Abundances (Normalized): F7: Sample, 7, LCR134	Abundances (Normalized): F8: Sample, 8, LCR134	Abundances (Normalized): F9: Sample, 9, LCR134	Abundances (Normalized): F10: Sample, 10, LCR220	Abundances (Normalized): F11: Sample, 11, LCR220	Abundances (Normalized): F12: Sample, 12, LCR220	Abundances (Normalized): F13: Control, 13, Control	Abundances (Normalized): F14: Control, 14, Control	Abundances (Normalized): F15: Control, 15, Control	Abundance: F1: Sample, 1, pmc79	Abundance: F2: Sample, 2, pmc79	Abundance: F3: Sample, 3, pmc79	Abundance: F4: Sample, 4, pmc78	Abundance: F5: Sample, 5, pmc78	Abundance: F6: Sample, 6, pmc78	Abundance: F7: Sample, 7, LCR134	Abundance: F8: Sample, 8, LCR134	Abundance: F9: Sample, 9, LCR134	Abundance: F10: Sample, 10, LCR220	Abundance: F11: Sample, 11, LCR220
[truncated: 52,322 more rows]
[truncated: 25 more columns]

[truncated: 1 more sheets: Summary]
